# Supplementary material for: Genome-Wide Identification of Bilberry WRKY Transcription Factors: Go Wild and Duplicate
Source: Plants (Basel). 2023 Sep 5;12(18):3176. doi: 10.3390/plants12183176 (PMC10535657; doi:10.3390/plants12183176)
Supplement: Supplementary file 1 [file plants-12-03176-s001.zip › Table S1.xlsx]

## Sheet: Hoja 1
Supplementary - Table S1: Information of WRKYs proteins in the Vaccinium myrtillus genome.
Gene Name	Gene Name II	Gene Identifier	Group	Sub-group	Chromosome	5′ Stard	3′ End	Strand	CDS	(aa)	Molecular weight	theoretical PI	Instability index	GRAVY	Seq_CDS	Protein Name			Seq_Protein	Seq_DNA
Vmy01g15360	Vmy01g15360.t1	VmWRKY1	I-NT-CT	I-NT-CT	Chr1	562585	565972	+	2028	675	73184.1	73184.1	57.635	-0.781037	ATGGGTGGGTTTGATGACCATGTTGCTATGATGGGAGATTGGATGCCCCCTAATCCAAGCCCCAGAGCTTTTTTCTCCGCCGCGTGGGGTGATGATATCAGCTCAAAATCAATTTCAGAATCTCCAGCAGAAAACAATACCGACGACAAGGATTGGATGCGAATTGGTGGAGCCGGCGATCAATCCACTAAATTAAATCCGTTTCCTGACCAGAAAATGAACTCACGCGGAGGTCTTTTGGAACGTATGGCAGCCAGAGCTGGGTTTAATGCTCCAAGGTTGAACACAGAAAGCATCAGACCTGCTGACCTGTCACTTAACCCAGATGTTCGCTCTCCTTACCTCACAATACCCCCTGGTCTCAGTCCTACAACCCTGCTAGAATCTCCAGTTTTCCTC…	VmWRKY1	ATGGGTGGGTTTGATGACCATGTTGCTATGATGGGAGATTGGATGCCCCCTAATCCAAGCCCCAGAGCTTTTTTCTCCGCCGCGTGGGGTGATGATATCAGCTCAAAATCAATTTCAGAATCTCCAGCAGAAAACAATACCGACGACAAGGATTGGATGCGAATTGGTGGAGCCGGCGATCAATCCACTAAATTAAATCCGTTTCCTGACCAGAAAATGAACTCACGCGGAGGTCTTTTGGAACGTATGGCAGCCAGAGCTGGGTTTAATGCTCCAAGGTTGAACACAGAAAGCATCAGACCTGCTGACCTGTCACTTAACCCAGATGTTCGCTCTCCTTACCTCACAATACCCCCTGGTCTCAGTCCTACAACCCTGCTAGAATCTCCAGTTTTCCTC…	ATGGGTGGGTTTGATGACCATGTTGCTATGATGGGAGATTGGATGCCCCCTAATCCAAGCCCCAGAGCTTTTTTCTCCGCCGCGTGGGGTGATGATATCAGCTCAAAATCAATTTCAGAATCTCCAGCAGAAAACAATACCGACGACAAGGATTGGATGCGAATTGGTGGAGCCGGCGATCAATCCACTAAATTAAATCCGTTTCCTGACCAGAAAATGAACTCACGCGGAGGTCTTTTGGAACGTATGGCAGCCAGAGCTGGGTTTAATGCTCCAAGGTTGAACACAGAAAGCATCAGACCTGCTGACCTGTCACTTAACCCAGATGTTCGCTCTCCTTACCTCACAATACCCCCTGGTCTCAGTCCTACAACCCTGCTAGAATCTCCAGTTTTCCTC…	MGGFDDHVAMMGDWMPPNPSPRAFFSAAWGDDISSKSISESPAENNTDDKDWMRIGGAGDQSTKLNPFPDQKMNSRGGLLERMAARAGFNAPRLNTESIRPADLSLNPDVRSPYLTIPPGLSPTTLLESPVFLSNSLVQPSPTTGKILFAPSSNSRITESSDKIRSFFEDIGSSSFAFKPIAESSPSLFFGATSNQNFPSIEVSVQPENTLRCQSAEPAKVQSQSAEHSPPPDDQQDEEADQRGGGETMVGGGDSMAGGGAPSEDGYNWRKYGQKQVKGSEYPRSYYKCTHPNCPVKKKVERSHEGHITEIIYKGAHNHPKPPPNRRSVIGSSSLSSEMQLDATDQAGTQIGANGDAMWTIMQKETAGGSHDWRNGNLDVGAECSGPNSLQGQIGAHFE…	ATGGGTGGGTTTGATGACCATGTTGCTATGATGGGAGATTGGATGCCCCCTAATCCAAGCCCCAGAGCTTTTTTCTCCGCCGCGTGGGGTGATGATATCAGCTCAAAATCAATTTCAGAATCTCCAGCAGAAAACAATACCGACGACAAGGATTGGATGCGAATTGGTGGAGCCGGCGATCAATCCACTAAATTAAATCCGTTTCCTGACCAGAAAATGAACTCACGCGGAGGTCTTTTGGAACGTATGGCAGCCAGAGCTGGGTTTAATGCTCCAAGGTTGAACACAGAAAGCATCAGACCTGCTGACCTGTCACTTAACCCAGATGTTCGCTCTCCTTACCTCACAATACCCCCTGGTCTCAGTCCTACAACCCTGCTAGAATCTCCAGTTTTCCTC…
Vmy01g15494	Vmy01g15494.t1	VmWRKY2	I-NT-CT	I-NT-CT	Chr1	1805033	1810979	-	1704	567	61989	61989	52.1995	-0.754674	GAGTTATTACAAGTGCACAAACGCTGGATGCCCGGTTAGGAAACATGTTGAAAGGGCCTCCCATGATCCCAAGGCTGTTATAACTACGTACGAGGGGAAACACAATCATGATGTACCCACTGCGAGGACTGGTAGCAATGACATGGCAGGCCTTGCCACTGTGAACGGAATGCCGAGGGTTAGATCAGAAGAGAGCCATTCAATCAGCCTCGATCTTGGGGTTGGGATTAGCTCTGGTGCTGAAAATAGATACAATGAGCAGCAAATACAACCTCTGCAAACCCATTACAGTAGCGTTGGCTCCAATTGTAAGGGTATTCAAGCGACCCCAATATTAGCGTATTATGGTGTGGGAAATGGTGTTGCACATGGATCAACAGAAAATCGTATTGACAATCG…	VmWRKY2	CTATGGGCCTAAAAGTATCCGTTCCAAGTTTTGTGGGTACGGATTGGAAGGATGATTCAAAGGCAGAGTCTGAAAGCTACGATTGTCAATACGATTTTCTGTTGATCCATGTGCAACACCATTTCCCACACCATAATACGCTAATATTGGGGTCGCTTGAATACCCTTACAATTGGAGCCAACGCTACTGTAATGGGTTTGCAGAGGTTGTATTTGCTGCTCATTGTATCTATTTTCAGCACCAGAGCTAATCCCAACCCCAAGATCGAGGCTGATTGAATGGCTCTCTTCTGATCTAACCCTCGGCATTCCGTTCACAGTGGCAAGGCCTGCCATGTCATTGCTACCAGTCCTCGCAGTGGGTACATCATGATTGTGTTTCCCCTCGTACGTAGTTAT…	GAGTTATTACAAGTGCACAAACGCTGGATGCCCGGTTAGGAAACATGTTGAAAGGGCCTCCCATGATCCCAAGGCTGTTATAACTACGTACGAGGGGAAACACAATCATGATGTACCCACTGCGAGGACTGGTAGCAATGACATGGCAGGCCTTGCCACTGTGAACGGAATGCCGAGGGTTAGATCAGAAGAGAGCCATTCAATCAGCCTCGATCTTGGGGTTGGGATTAGCTCTGGTGCTGAAAATAGATACAATGAGCAGCAAATACAACCTCTGCAAACCCATTACAGTAGCGTTGGCTCCAATTGTAAGGGTATTCAAGCGACCCCAATATTAGCGTATTATGGTGTGGGAAATGGTGTTGCACATGGATCAACAGAAAATCGTATTGACAATCG…	MDDSQSQSDVGSSSARYKLMSPAKLPISRSPCITIPPGLSPTSFLESPVLLSNMKAEPSPTTGSYFRPQLMQFSGSSPGFSFAANSSTSTTIDESKTVGFEFKPHAGSDFSRLPAVTHMTTGMNTQTSEAFAQFQAQCQSQPFPSPTSVKTEMGSSSKEVKLHMPVHMYASTSTAPAGVDYDEFKEGLPPNSGEQASQSNHKDIVPPVTADRSSDDGYNWRKYGQKLVKGCEFPRSYYKCTHPNCEVKKIFERSFDGQIKEIVYKGTHDHPKPQAARRFSAGAIMSNQEKTDKVSSVTAQEEKSPVSAQMYTHNEPNGTPELSPRGTNDDSIEGAAPQLNGTNDEGDDDDPFSKRRKFDSVGSDIMSVVKPIREPRVVVQTTSEVDILDDGYRWRKYGQ…	CTATGGGCCTAAAAGTATCCGTTCCAAGTTTTGTGGGTACGGATTGGAAGGATGATTCAAAGGCAGAGTCTGAAAGCTACGATTGTCAATACGATTTTCTGTTGATCCATGTGCAACACCATTTCCCACACCATAATACGCTAATATTGGGGTCGCTTGAATACCCTTACAATTGGAGCCAACGCTACTGTAATGGGTTTGCAGAGGTTGTATTTGCTGCTCATTGTATCTATTTTCAGCACCAGAGCTAATCCCAACCCCAAGATCGAGGCTGATTGAATGGCTCTCTTCTGATCTAACCCTCGGCATTCCGTTCACAGTGGCAAGGCCTGCCATGTCATTGCTACCAGTCCTCGCAGTGGGTACATCATGATTGTGTTTCCCCTCGTACGTAGTTAT…
Vmy01g15496	Vmy01g15496.t1	VmWRKY3	I-NT-CT	I-NT	Chr1	1815400	1821385	-	1356	451	48425.1	48425.1	62.6499	-0.841685	ATCTTATTTTGAAACTCATTAGCAAAACTTTCCCAGTATTGAGGTTTCCGTTCAGCCAGAAAACACTCTTCGCTGTCAAAGTGCAGAACCTGCTAAAGTACAGTCTCAAAGTGCAGAACATTCACCTCCACCTGATGACCAGCAAGATGAGGAAGCAGATCAAAGAGGTGGTGGAGAAACCATGGTTGGCGGTGGAGACTCCATGGCCGGTGGTGGTGCCCCATCAGAGGATGGGTATAATTGGAGAAAATATGGACAAAAACAAGTAAAAGGTAGTGAGTATCCACGAAGTTACTACAAATGCACACATCCAAATTGTCCTGTTAAGAAGAAGGAGGAACGGTCGCATGAGGGCCACATTACGGAAATCATAGACAAGGGGGCCCACAATCACCCGAA…	VmWRKY3	CTAATGAGTTTCAAAATAAGATCTGCGACAAAACCAAATAATGTAGGTGACTTGGAGTCAGCTAATGAGGTATAAAATGGTCAATCATGGGAGTTAACAAAATATTATGACACTCTTTAGAAGCAACAATACAGTTTCCTTAGATTCTATTTGCTGGGAATCTTACCTGCTTATGCACAAAGTTTGCGGAAAATAGGTCACGTCTGTTTATTTTCTTTCTTTTTTTTTATTTTTTGTTTCTTTTTTTTTTTTTTTTAACTTTCTTTCCATTTGTCGAGTTGTCATATCACAATATTATCTAAAACAACAAAAAAAGTATCTTCTCACTACCCCAAGATAGCTTTTGGTAACTATAAAAGGTTTTTTCAATAACACACACTTTTACATTAGTCCTTTCAA…	ATCTTATTTTGAAACTCATTAGCAAAACTTTCCCAGTATTGAGGTTTCCGTTCAGCCAGAAAACACTCTTCGCTGTCAAAGTGCAGAACCTGCTAAAGTACAGTCTCAAAGTGCAGAACATTCACCTCCACCTGATGACCAGCAAGATGAGGAAGCAGATCAAAGAGGTGGTGGAGAAACCATGGTTGGCGGTGGAGACTCCATGGCCGGTGGTGGTGCCCCATCAGAGGATGGGTATAATTGGAGAAAATATGGACAAAAACAAGTAAAAGGTAGTGAGTATCCACGAAGTTACTACAAATGCACACATCCAAATTGTCCTGTTAAGAAGAAGGAGGAACGGTCGCATGAGGGCCACATTACGGAAATCATAGACAAGGGGGCCCACAATCACCCGAA…	MGGFDDHVAMMGDWMPPNPSPRAFFSAAWGDDISSKSISESPAENNTDDKDWMQIGGAGDQSTKLNPFPDQKMNSRGGLLERMAAGAGFNAPRLNTESIRPADLSLNPDVRSPYLTIPPGLSPTTLLESPVFLSNSLVQPSPTTGKIPFAPSSNSRSSTLITESSDKIRSFFEDIGSSSFAFKPIAESSPSLFFGATSNQNFPSIEVSVQPENTLRCQSAEPAKVQSQSAEHSPPPDDQQDEEADQRGGGETMVGGGDSMAGGGAPSEDGYNWRKYGQKQVKGSEYPRSYYKCTHPNCPVKKKEERSHEGHITEIIDKGAHNHPKPPPNRRSVIGSSSLSSEMQLDATDQAGTQIGANGDAMWTIMQKETAGGSHDWRNGNLDVGAECSGPNSLQGQIG…	CTAATGAGTTTCAAAATAAGATCTGCGACAAAACCAAATAATGTAGGTGACTTGGAGTCAGCTAATGAGGTATAAAATGGTCAATCATGGGAGTTAACAAAATATTATGACACTCTTTAGAAGCAACAATACAGTTTCCTTAGATTCTATTTGCTGGGAATCTTACCTGCTTATGCACAAAGTTTGCGGAAAATAGGTCACGTCTGTTTATTTTCTTTCTTTTTTTTTATTTTTTGTTTCTTTTTTTTTTTTTTTTAACTTTCTTTCCATTTGTCGAGTTGTCATATCACAATATTATCTAAAACAACAAAAAAAGTATCTTCTCACTACCCCAAGATAGCTTTTGGTAACTATAAAAGGTTTTTTCAATAACACACACTTTTACATTAGTCCTTTCAA…
Vmy01g16077	Vmy01g16077.t1	VmWRKY4	II	IIb	Chr1	8788109	8792213	+	1617	538	58725.5	58725.5	45.7948	-0.709851	ATGGCCAAAGGAAGTGGACTCTCCATTGATACAGATCGGATCGGATTCTTCCTTCACCACCCAACCGTGATCAATTCATTTCCCGACAACCGCTACCACCACCACCGCCACCACCCGAAGCTGAAGTTTGAACCTATGGAAGCTACCCATGAAGTGCCCAATACTATTCAATTCCCAGTCAACCTAAACTGCACCACCACCCACGATGATCCTCCACTGTCCGATGACAAACGTAGGGTCCTCGGCGAGATGGATTTCTTCGCTGATAAGAAACAAGGCGGCAGCTCTCATGCGGCTGCCGCCTCGGTCCACGGTGATTCGGATAAGAAGGGCTTGGATGTCAACGTGAATACTGGACTGCGGCTTCTGACTGTTAACACCAGTAGCGATCGATCAACG…	VmWRKY4	ATGGCCAAAGGAAGTGGACTCTCCATTGATACAGATCGGATCGGATTCTTCCTTCACCACCCAACCGTGATCAATTCATTTCCCGACAACCGCTACCACCACCACCGCCACCACCCGAAGCTGAAGTTTGAACCTATGGAAGCTACCCATGAAGTGCCCAATACTATTCAATTCCCAGTCAACCTAAACTGCACCACCACCCACGATGATCCTCCACTGTCCGATGACAAACGTAGGGTCCTCGGCGAGATGGATTTCTTCGCTGATAAGAAACAAGGCGGCAGCTCTCATGCGGCTGCCGCCTCGGTCCACGGTGATTCGGATAAGAAGGGCTTGGATGTCAACGTGAATGTAATCCACCTATTTGAATTATTCTCTATCTAGTTCACTTTATATGAG…	ATGGCCAAAGGAAGTGGACTCTCCATTGATACAGATCGGATCGGATTCTTCCTTCACCACCCAACCGTGATCAATTCATTTCCCGACAACCGCTACCACCACCACCGCCACCACCCGAAGCTGAAGTTTGAACCTATGGAAGCTACCCATGAAGTGCCCAATACTATTCAATTCCCAGTCAACCTAAACTGCACCACCACCCACGATGATCCTCCACTGTCCGATGACAAACGTAGGGTCCTCGGCGAGATGGATTTCTTCGCTGATAAGAAACAAGGCGGCAGCTCTCATGCGGCTGCCGCCTCGGTCCACGGTGATTCGGATAAGAAGGGCTTGGATGTCAACGTGAATACTGGACTGCGGCTTCTGACTGTTAACACCAGTAGCGATCGATCAACG…	MAKGSGLSIDTDRIGFFLHHPTVINSFPDNRYHHHRHHPKLKFEPMEATHEVPNTIQFPVNLNCTTTHDDPPLSDDKRRVLGEMDFFADKKQGGSSHAAAASVHGDSDKKGLDVNVNTGLRLLTVNTSSDRSTVDDGNSQNSENKRVKAELVVMQSELERMNAENQRLRDALNQVTANYNSLQLHLITLTQHQQNHRNHDHKPEENHRNNINGEQTVPRQFMDLGLASAANADDADEPTLSSSEEQLRSPPVSNVAAKELCDDGRGEDSLEDGSNQGWDPNKVARLNPTRNVDQATEATMRKARVSVRARSEAPMITDGCQWRKYGQKMAKGNPCPRAYYRCTMAAGCPVRKQVQRCAEDRTILITTYEGTHNHPLPPAAVSMASATSSAARMLLSGSM…	ATGGCCAAAGGAAGTGGACTCTCCATTGATACAGATCGGATCGGATTCTTCCTTCACCACCCAACCGTGATCAATTCATTTCCCGACAACCGCTACCACCACCACCGCCACCACCCGAAGCTGAAGTTTGAACCTATGGAAGCTACCCATGAAGTGCCCAATACTATTCAATTCCCAGTCAACCTAAACTGCACCACCACCCACGATGATCCTCCACTGTCCGATGACAAACGTAGGGTCCTCGGCGAGATGGATTTCTTCGCTGATAAGAAACAAGGCGGCAGCTCTCATGCGGCTGCCGCCTCGGTCCACGGTGATTCGGATAAGAAGGGCTTGGATGTCAACGTGAATGTAATCCACCTATTTGAATTATTCTCTATCTAGTTCACTTTATATGAG…
Vmy01g17102	Vmy01g17102.t1	VmWRKY5	I-NT-CT	I-NT-CT	Chr1	26099661	26103183	+	1425	474	51364.9	51364.9	45.6675	-0.806962	ATGGAGGTTAATGAGGCGGAGAGGATTGTTATAGCTAAACCGGTTCCTTCAAGACCTACTTGTTCCAATTTTCGGTCCTTCTCAGAGCTCCTTGCTGGTGCCATTGATTCCTCTCCCTCTAATGAAAGCTCCAAAATTGCAGTCACTGCCATTAGACCAAAGACTTTGAGGCTCAAGCCGATGGCAAATCATGTTCTAGGTGGGACGGTTTCTTCCCAGGCTGAGCTATCTGGAGCTGCTGCGGTTTGTTGCCCATCTGATAAGGTTTCAAATTCAGATGGAAAACCCACAGTTGTATATAAACCCTTGGCAAAGGTTGTATCAAAGACGACATTCTCTCTCTTGGCAAATATGGGAAATTGCAACATTAGTCATCAACAAGCTTTAGCTCAGGTTGAG…	VmWRKY5	ATGGAGGTTAATGAGGCGGAGAGGATTGTTATAGCTAAACCGGTTCCTTCAAGACCTACTTGTTCCAATTTTCGGTCCTTCTCAGAGCTCCTTGCTGGTGCCATTGATTCCTCTCCCTCTAATGAAAGCTCCAAAATTGCAGTCACTGCCATTAGACCAAAGACTTTGAGGCTCAAGCCGATGGCAAATCATGTTCTAGGTGGGACGGTTTCTTCCCAGGTAATCGTTCTTTTCATTTGTTTTTTTCTATTTTAGGTCCTTTGATTTCAAAACTGTTGAACTTCTCCTTTGATATTAATTTGTTCTTTCCAAATAATCTAGGCTGAGCTATCTGGAGCTGCTGCGGTTTGTTGCCCATCTGATAAGGTTTCAAATTCAGATGGAAAACCCACAGTTGTA…	ATGGAGGTTAATGAGGCGGAGAGGATTGTTATAGCTAAACCGGTTCCTTCAAGACCTACTTGTTCCAATTTTCGGTCCTTCTCAGAGCTCCTTGCTGGTGCCATTGATTCCTCTCCCTCTAATGAAAGCTCCAAAATTGCAGTCACTGCCATTAGACCAAAGACTTTGAGGCTCAAGCCGATGGCAAATCATGTTCTAGGTGGGACGGTTTCTTCCCAGGCTGAGCTATCTGGAGCTGCTGCGGTTTGTTGCCCATCTGATAAGGTTTCAAATTCAGATGGAAAACCCACAGTTGTATATAAACCCTTGGCAAAGGTTGTATCAAAGACGACATTCTCTCTCTTGGCAAATATGGGAAATTGCAACATTAGTCATCAACAAGCTTTAGCTCAGGTTGAG…	MEVNEAERIVIAKPVPSRPTCSNFRSFSELLAGAIDSSPSNESSKIAVTAIRPKTLRLKPMANHVLGGTVSSQAELSGAAAVCCPSDKVSNSDGKPTVVYKPLAKVVSKTTFSLLANMGNCNISHQQALAQVEARVLPPSQLKYHPKPSLSSNLHQNTSSQTERPKTNEPPKMASENIEDDKKSLPPTSAGDRSSYDGYNWRKYGQKQVKGSEYPRSYYKCTHPNCPVKKKVERSLDGQIAEIVYNGEHNHSKPQPPKRNASSGQGQGFVSDGTGLETNNPSLVNQVNDRNEGCEGRVENQNEVGLLAHSTYSAKAPLLSYDPVALVAVNAGLGTPENSCGLSGECEDGSKGLEAEEDEPKSKRRKNEKGISGQGIQEPPVGLQGSTDSEIVGDGFRWR…	ATGGAGGTTAATGAGGCGGAGAGGATTGTTATAGCTAAACCGGTTCCTTCAAGACCTACTTGTTCCAATTTTCGGTCCTTCTCAGAGCTCCTTGCTGGTGCCATTGATTCCTCTCCCTCTAATGAAAGCTCCAAAATTGCAGTCACTGCCATTAGACCAAAGACTTTGAGGCTCAAGCCGATGGCAAATCATGTTCTAGGTGGGACGGTTTCTTCCCAGGTAATCGTTCTTTTCATTTGTTTTTTTCTATTTTAGGTCCTTTGATTTCAAAACTGTTGAACTTCTCCTTTGATATTAATTTGTTCTTTCCAAATAATCTAGGCTGAGCTATCTGGAGCTGCTGCGGTTTGTTGCCCATCTGATAAGGTTTCAAATTCAGATGGAAAACCCACAGTTGTA…
Vmy01g17169	Vmy01g17169.t1	VmWRKY6	II	IIc	Chr1	27189670	27191923	-	876	291	32429.5	32429.5	58.3357	-0.738144	GAGCTACTACAGATGCACAAACCCTAGATGCAGCGCCAAGAAGCAGGTCGAGCGATCGGGCGACGACCCGGACACTCTCATCATCACCTACGAAGGCCTCCACCTCCACTTCGCGTACCCGTTTTTTCTCCTCGACCCACCCCAACATGTCAATCCACCATCCAAGAAGATCAAAAGCAACATCTCAAATTCTGAGGCCCAGGCCCAAGCCCAAGCCCAAGAACCCCACCCGTTTCAAGAAGACGAAGATAAGCAAAGCCCGGAAAACTCGTCCGCAGGCCCATTCCAAGGAACATTCATGGACTGCAGCCCAGAAGGAATAGGCCCACAAGGCCTGCTTGAAGATGTGGTGCCTTTGATGATTAGGAACCCTTCAAACAACCACTTGACCTCCAATTC…	VmWRKY6	TTAACCTAATAATACATCATAAACCCCAAGATTAAAACATGAAGAGGAATAGTTAGGGGACCAAGAGAGAGAAGAAGGTGAAGTAGGTGGAGAAGGATAAGAAGAGCATGATGAAGAATTGGAGGTCAAGTGGTTGTTTGAAGGGTTCCTAATCATCAAAGGCACCACATCTTCAAGCAGGCCTTGTGGGCCTATTCCTTCTGGGCTGCAGTCCATGAATGTTCCTTGGAATGGGCCTGCGGACGAGTTTTCCGGGCTTTGCTTATCTTCGTCTTCTTGAAACGGGTGGGGTTCTTGGGCTTGGGCTTGGGCCTGGGCCTCAGAATTTGAGATGTTGCTTTTGATCTTCTTGGATGGTGGATTGACATGTTGGGGTGGGTCGAGGAGAAAAAACGGGTA…	GAGCTACTACAGATGCACAAACCCTAGATGCAGCGCCAAGAAGCAGGTCGAGCGATCGGGCGACGACCCGGACACTCTCATCATCACCTACGAAGGCCTCCACCTCCACTTCGCGTACCCGTTTTTTCTCCTCGACCCACCCCAACATGTCAATCCACCATCCAAGAAGATCAAAAGCAACATCTCAAATTCTGAGGCCCAGGCCCAAGCCCAAGCCCAAGAACCCCACCCGTTTCAAGAAGACGAAGATAAGCAAAGCCCGGAAAACTCGTCCGCAGGCCCATTCCAAGGAACATTCATGGACTGCAGCCCAGAAGGAATAGGCCCACAAGGCCTGCTTGAAGATGTGGTGCCTTTGATGATTAGGAACCCTTCAAACAACCACTTGACCTCCAATTC…	MEELNTWPDGSEEELVRELLDNSSPFLLQPPESTINHLVSTADYYQGPMIDDIENALSVTNFKHDFQHMSQARISLLEKGYSKVENKYTLRIKSCGGGLADDGYKWRKYGQKSIKNSPNPRSYYRCTNPRCSAKKQVERSGDDPDTLIITYEGLHLHFAYPFFLLDPPQHVNPPSKKIKSNISNSEAQAQAQAQEPHPFQEDEDKQSPENSSAGPFQGTFMDCSPEGIGPQGLLEDVVPLMIRNPSNNHLTSNSSSCSSYPSPPTSPSSLSWSPNYSSSCFNLGVYDVLLG	TTAACCTAATAATACATCATAAACCCCAAGATTAAAACATGAAGAGGAATAGTTAGGGGACCAAGAGAGAGAAGAAGGTGAAGTAGGTGGAGAAGGATAAGAAGAGCATGATGAAGAATTGGAGGTCAAGTGGTTGTTTGAAGGGTTCCTAATCATCAAAGGCACCACATCTTCAAGCAGGCCTTGTGGGCCTATTCCTTCTGGGCTGCAGTCCATGAATGTTCCTTGGAATGGGCCTGCGGACGAGTTTTCCGGGCTTTGCTTATCTTCGTCTTCTTGAAACGGGTGGGGTTCTTGGGCTTGGGCTTGGGCCTGGGCCTCAGAATTTGAGATGTTGCTTTTGATCTTCTTGGATGGTGGATTGACATGTTGGGGTGGGTCGAGGAGAAAAAACGGGTA…
Vmy01g18042	Vmy01g18042.t1	VmWRKY7	II	IIc	Chr1	39683976	39685598	+	1017	338	37888.7	37888.7	61.0482	-0.888166	ATGGAGAAGAAAGAAGATCAGGTGATCAAGACTGATAACCCGATGGCAAATTCGATGTTTTCCGAGCAGATTCCGACGAGTTTCGCTTCGTCGGGAATCTTCGACATGCCATGTGAGTTGGAGGGAGAAAAGAGTGGTGTTGGTGGTGGTTCTTTAGGGTTTGTGGATATGTTGGGTATCCAAGACTATTTTTGCAATCCATCTTTATTCGATATGTTCCAAACACCGCTGCCGCCTCCGCCGCCGCAACAACCGATTCCGTCGCCGTCTGTACAAGAGTTGTCGGAGGTGGTGAATACTCCGGCTACGCCGAATTCGCTGTCGGTGTCTTCGTCGTCGGCCGAAGCCGGAAATGATGAAAAAGAGTCTAAAACAACACTGGAAGGAGAAGAAGAGCTG…	VmWRKY7	ATGGAGAAGAAAGAAGATCAGGTGATCAAGACTGATAACCCGATGGCAAATTCGATGTTTTCCGAGCAGATTCCGACGAGTTTCGCTTCGTCGGGAATCTTCGACATGCCATGTGAGTTGGAGGGAGAAAAGAGTGGTGTTGGTGGTGGTTCTTTAGGGTTTGTGGATATGTTGGGTATCCAAGACTATTTTTGCAATCCATCTTTATTCGATATGTTCCAAACACCGCTGCCGCCTCCGCCGCCGCAACAACCGATTCCGTCGCCGTCTGTACAAGAGTTGTCGGAGGTGGTGAATACTCCGGCTACGCCGAATTCGCTGTCGGTGTCTTCGTCGTCGGCCGAAGCCGGAAATGATGAAAAAGAGTCTAAAACAACACTGGAAGGAGAAGAAGAGCTG…	ATGGAGAAGAAAGAAGATCAGGTGATCAAGACTGATAACCCGATGGCAAATTCGATGTTTTCCGAGCAGATTCCGACGAGTTTCGCTTCGTCGGGAATCTTCGACATGCCATGTGAGTTGGAGGGAGAAAAGAGTGGTGTTGGTGGTGGTTCTTTAGGGTTTGTGGATATGTTGGGTATCCAAGACTATTTTTGCAATCCATCTTTATTCGATATGTTCCAAACACCGCTGCCGCCTCCGCCGCCGCAACAACCGATTCCGTCGCCGTCTGTACAAGAGTTGTCGGAGGTGGTGAATACTCCGGCTACGCCGAATTCGCTGTCGGTGTCTTCGTCGTCGGCCGAAGCCGGAAATGATGAAAAAGAGTCTAAAACAACACTGGAAGGAGAAGAAGAGCTG…	MEKKEDQVIKTDNPMANSMFSEQIPTSFASSGIFDMPCELEGEKSGVGGGSLGFVDMLGIQDYFCNPSLFDMFQTPLPPPPPQQPIPSPSVQELSEVVNTPATPNSLSVSSSSAEAGNDEKESKTTLEGEEELDQEKTKKQLKPKKKSNKREREPKFAFMTRSEVDHLDDGYRWRKYGQKAVKNSPFPRSYYRCTTAACGVKKRVERSSDDPTIVVTTYEGTHTHPCPVTPRGSIGIMPESTGFGGIGTSSFNLNPPPRHYYYQQQHHQQQQQHQQQQPYFHNPTTSLSFSTTTNPTFPTFVQERPFCPSSSSSSLRDHGLLQDIIVPSHMWKEPKEE	ATGGAGAAGAAAGAAGATCAGGTGATCAAGACTGATAACCCGATGGCAAATTCGATGTTTTCCGAGCAGATTCCGACGAGTTTCGCTTCGTCGGGAATCTTCGACATGCCATGTGAGTTGGAGGGAGAAAAGAGTGGTGTTGGTGGTGGTTCTTTAGGGTTTGTGGATATGTTGGGTATCCAAGACTATTTTTGCAATCCATCTTTATTCGATATGTTCCAAACACCGCTGCCGCCTCCGCCGCCGCAACAACCGATTCCGTCGCCGTCTGTACAAGAGTTGTCGGAGGTGGTGAATACTCCGGCTACGCCGAATTCGCTGTCGGTGTCTTCGTCGTCGGCCGAAGCCGGAAATGATGAAAAAGAGTCTAAAACAACACTGGAAGGAGAAGAAGAGCTG…
Vmy02g31145	Vmy02g31145.t1	VmWRKY8	II	IIc	Chr2	25519147	25521976	+	876	291	32444.2	32444.2	70.2612	-1.01993	ATGTACTCTCCACAAGTGGGATTCGATTTTCCACCTTCCAATTACATGAACCTCTTCGGTACTACTCACGATCATTCTTCACACGCTGCTGCCTCTTTAGATCACTACAGTACTATGTCTTGTTCGTCGCCCGAAGCGATTTGTCCAATCGACGGCGGTTCACAAAAGCCTAGTGGTGGTGGTGGTGGTGGTGTGACAGAATCAAGTGATCAGAATCCGTTAACGCCCGCCCACTCTTCATTATCTAACTCCTCTTCTAGTGAAGGAGCAGCTCATGATCATGTAAAAGATTCTGGAAAGAGCAAAACAGATGATCATTGTGAAGATGACGATGAAAAGCTTAACAAAGTGAATAAGCCTAAAAAGAAAGGAGAGAAGAGGGAAAGGCAGCCACGCTTT…	VmWRKY8	ATGTACTCTCCACAAGTGGGATTCGATTTTCCACCTTCCAATTACATGAACCTCTTCGGTACTACTCACGATCATTCTTCACACGCTGCTGCCTCTTTAGATCACTACAGTACTATGTCTTGTTCGTCGCCCGAAGCGATTTGTCCAATCGACGGCGGTTCACAAAAGCCTAGTGGTGGTGGTGGTGGTGGTGTGACAGAATCAAGTGATCAGAATCCGTTAACGCCCGCCCACTCTTCATTATCTAACTCCTCTTCTAGTGAAGGAGCAGCTCATGATCATGTAAAAGATTCTGGAAAGAGCAAAACAGATGATCATTGTGAAGATGACGATGAAAAGCTTAACAAAGTGTAGGTTGATTTTTTTGGGGTTTCTTATGTATTTTGATGATTTATTCAT…	ATGTACTCTCCACAAGTGGGATTCGATTTTCCACCTTCCAATTACATGAACCTCTTCGGTACTACTCACGATCATTCTTCACACGCTGCTGCCTCTTTAGATCACTACAGTACTATGTCTTGTTCGTCGCCCGAAGCGATTTGTCCAATCGACGGCGGTTCACAAAAGCCTAGTGGTGGTGGTGGTGGTGGTGTGACAGAATCAAGTGATCAGAATCCGTTAACGCCCGCCCACTCTTCATTATCTAACTCCTCTTCTAGTGAAGGAGCAGCTCATGATCATGTAAAAGATTCTGGAAAGAGCAAAACAGATGATCATTGTGAAGATGACGATGAAAAGCTTAACAAAGTGAATAAGCCTAAAAAGAAAGGAGAGAAGAGGGAAAGGCAGCCACGCTTT…	MYSPQVGFDFPPSNYMNLFGTTHDHSSHAAASLDHYSTMSCSSPEAICPIDGGSQKPSGGGGGGVTESSDQNPLTPAHSSLSNSSSSEGAAHDHVKDSGKSKTDDHCEDDDEKLNKVNKPKKKGEKRERQPRFAFMTKSEIDNLEDGYRWRKYGQKAVKNSPFPRSYYRCTSQKCTVKKRVERSYEDPSTVITTYEGQHNHHSPATLRGNAAGIFFPPSSSFLQGSTSSLGPSFPQHLLTQMLPVNLNDDHHPNSMYYHHQQQQQQQQLFQLPDYGLLQDIFPSFTQKEEP	ATGTACTCTCCACAAGTGGGATTCGATTTTCCACCTTCCAATTACATGAACCTCTTCGGTACTACTCACGATCATTCTTCACACGCTGCTGCCTCTTTAGATCACTACAGTACTATGTCTTGTTCGTCGCCCGAAGCGATTTGTCCAATCGACGGCGGTTCACAAAAGCCTAGTGGTGGTGGTGGTGGTGGTGTGACAGAATCAAGTGATCAGAATCCGTTAACGCCCGCCCACTCTTCATTATCTAACTCCTCTTCTAGTGAAGGAGCAGCTCATGATCATGTAAAAGATTCTGGAAAGAGCAAAACAGATGATCATTGTGAAGATGACGATGAAAAGCTTAACAAAGTGTAGGTTGATTTTTTTGGGGTTTCTTATGTATTTTGATGATTTATTCAT…
Vmy02g31720	Vmy02g31720.t1	VmWRKY9	I-NT-CT	I-NT-CT	Chr2	32825778	32832842	+	1611	536	58052	58052	58.7235	-0.812873	ATGGCTAAGAACGATGAAGGGTCATCATTTTCATCATCATCATCGTCGGCTCCTCTCCTCCGCCCGACGATCACCCTCCCCTCGCGTAATTCAATCGAGAACCTCTTCTCGGGTGTCGGGCCGGGCGCCAGCCCAGGCCCGATGACCCTCGTATCCAGCTTCTTCGCCGATAACGATCCCGATTCCGATTGCCGCTCCTTCTCCCAGCTCCTCGCAGGCGCCATCTCCTCCCCCGCAGCCGCCGCAGCCGTCCACGGCCGTAAACCTAGCTTCCCTCCTCCGTCGACGGCGGCTGAGGAGGATTCTTCGGATAAGGATAGGGATTTCCGGTTCAAGGTCAGCCGGCCTGAGCAATTGACGGTTTCTCAGTCGGCGGCGATGTTTACGGTTCCGGCAGGG…	VmWRKY9	ATGGCTAAGAACGATGAAGGGTCATCATTTTCATCATCATCATCGTCGGCTCCTCTCCTCCGCCCGACGATCACCCTCCCCTCGCGTAATTCAATCGAGAACCTCTTCTCGGGTGTCGGGCCGGGCGCCAGCCCAGGCCCGATGACCCTCGTATCCAGCTTCTTCGCCGATAACGATCCCGATTCCGATTGCCGCTCCTTCTCCCAGCTCCTCGCAGGCGCCATCTCCTCCCCCGCAGCCGCCGCAGCCGTCCACGGCCGTAAACCTAGCTTCCCTCCTCCGTCGACGGCGGCTGAGGAGGATTCTTCGGATAAGGATAGGGATTTCCGGTTCAAGGTCAGCCGGCCTGAGCAATTGACGGTTTCTCAGTCGGCGGCGATGTTTACGGTTCCGGCAGGG…	ATGGCTAAGAACGATGAAGGGTCATCATTTTCATCATCATCATCGTCGGCTCCTCTCCTCCGCCCGACGATCACCCTCCCCTCGCGTAATTCAATCGAGAACCTCTTCTCGGGTGTCGGGCCGGGCGCCAGCCCAGGCCCGATGACCCTCGTATCCAGCTTCTTCGCCGATAACGATCCCGATTCCGATTGCCGCTCCTTCTCCCAGCTCCTCGCAGGCGCCATCTCCTCCCCCGCAGCCGCCGCAGCCGTCCACGGCCGTAAACCTAGCTTCCCTCCTCCGTCGACGGCGGCTGAGGAGGATTCTTCGGATAAGGATAGGGATTTCCGGTTCAAGGTCAGCCGGCCTGAGCAATTGACGGTTTCTCAGTCGGCGGCGATGTTTACGGTTCCGGCAGGG…	MAKNDEGSSFSSSSSSAPLLRPTITLPSRNSIENLFSGVGPGASPGPMTLVSSFFADNDPDSDCRSFSQLLAGAISSPAAAAAVHGRKPSFPPPSTAAEEDSSDKDRDFRFKVSRPEQLTVSQSAAMFTVPAGLSPATLLDSPGWFSSGQGPFGISHQQVLAQFTSHAAQAQSQMHNHAEFPPSSSAVLAASLPQNSSFTSVATTLPQMPPSMPDHSITKESSDLSHSDQRSQPSSFTVDKPADDGFNWRKYGQKQVKGSEYPRSYYKCTHPKCPVKKKVERSLDGQITEIIYKGQHNHQPPQSRKGAKDTGNLSRNVNNQGDSELAVEGQTGNRLRAGVSAVSFSMKDEESSQVTPERASGSSDDEEVGDAETRADERDEVEPEAKRRNTETRISEPA…	ATGGCTAAGAACGATGAAGGGTCATCATTTTCATCATCATCATCGTCGGCTCCTCTCCTCCGCCCGACGATCACCCTCCCCTCGCGTAATTCAATCGAGAACCTCTTCTCGGGTGTCGGGCCGGGCGCCAGCCCAGGCCCGATGACCCTCGTATCCAGCTTCTTCGCCGATAACGATCCCGATTCCGATTGCCGCTCCTTCTCCCAGCTCCTCGCAGGCGCCATCTCCTCCCCCGCAGCCGCCGCAGCCGTCCACGGCCGTAAACCTAGCTTCCCTCCTCCGTCGACGGCGGCTGAGGAGGATTCTTCGGATAAGGATAGGGATTTCCGGTTCAAGGTCAGCCGGCCTGAGCAATTGACGGTTTCTCAGTCGGCGGCGATGTTTACGGTTCCGGCAGGG…
Vmy02g32314	Vmy02g32314.t1	VmWRKY10	II	IIb	Chr2	39960782	39963444	+	1578	525	57472.7	57472.7	48.6712	-0.84019	ATGGGTATGGGGAGAGATGAAAGCAGCGAAATGGAGATTGATCTGTCTCTCAAACTTGACACCCAGAAAGATGATTCATCAAAAGCAGATGATGATGATGATGATGATCAACAAAAAGTTTCGAACGATTCGGATTCGAAACAGGCACAAAATCATAAAGAAGCAGCAGAAGGTGAAGCTGAAGAAGTAGTTCTCCAAGAAGATGATGCATCAGTTGACATGTCCTTGCAAGAAAATTTCAAGACTGAAGAGATATCTGTGTTGCAGATGGAGATGAACAAAATGAAAGAAGAGAACAAGATGTTGAGGAAGGCAGTGGACCAAGCAATGAAAAACTATTATGATTTGCAGATGAAAGTTGCAGTTATCCAAGAAAATAACAAGAAAAAGGACCCTAAA…	VmWRKY10	ATGGGTATGGGGAGAGATGAAAGCAGCGAAATGGAGATTGATCTGTCTCTCAAACTTGACACCCAGAAAGATGATTCATCAAAAGCAGATGATGATGATGATGATGATCAACAAAAAGTTTCGAACGATTCGGATTCGAAACAGGCACAAAATCATAAAGAAGCAGCAGAAGGTGAAGCTGAAGAAGTAGTTCTCCAAGAAGATGATGCATCAGTTGACATGTCCTTGCAAGAAAATTTCAAGACTGAAGAGGTAAGAAAAATATATGCAAACCCATCCCAAACTCTCTCTCTCTCTCTCTCTCTCTCACACACACACACACACACACAACACAGGATTTCAAATCGTTTATCAATAAGAGTGTTGCATATGAGTGTTAAATTGTTTATCAAATTTTCT…	ATGGGTATGGGGAGAGATGAAAGCAGCGAAATGGAGATTGATCTGTCTCTCAAACTTGACACCCAGAAAGATGATTCATCAAAAGCAGATGATGATGATGATGATGATCAACAAAAAGTTTCGAACGATTCGGATTCGAAACAGGCACAAAATCATAAAGAAGCAGCAGAAGGTGAAGCTGAAGAAGTAGTTCTCCAAGAAGATGATGCATCAGTTGACATGTCCTTGCAAGAAAATTTCAAGACTGAAGAGATATCTGTGTTGCAGATGGAGATGAACAAAATGAAAGAAGAGAACAAGATGTTGAGGAAGGCAGTGGACCAAGCAATGAAAAACTATTATGATTTGCAGATGAAAGTTGCAGTTATCCAAGAAAATAACAAGAAAAAGGACCCTAAA…	MGMGRDESSEMEIDLSLKLDTQKDDSSKADDDDDDDQQKVSNDSDSKQAQNHKEAAEGEAEEVVLQEDDASVDMSLQENFKTEEISVLQMEMNKMKEENKMLRKAVDQAMKNYYDLQMKVAVIQENNKKKDPKFFLSLNGNDNIEEMNRSPRTLDMTSHTPSTPSQEDDPRENTELGLSLGIQPSTRQEEIRDEDHNKEESKELDAARFAQSKLHRSEMAGVTNVASPPNNRKARVSVRARCQTATMNDGCQWRKYGQKISKGNPCPRAYYRCTVAPGCPVRKQVQRCLEDMSILITTYEGTHNHPLPVGATAMASTTSTAAASFMLVDSSNPLSNGMTNTSFNQLPTFPYHTPHMINPISPYTTSIRNLNPNDPSKGIVLDLTNNNPSDTPQFHAAAA…	ATGGGTATGGGGAGAGATGAAAGCAGCGAAATGGAGATTGATCTGTCTCTCAAACTTGACACCCAGAAAGATGATTCATCAAAAGCAGATGATGATGATGATGATGATCAACAAAAAGTTTCGAACGATTCGGATTCGAAACAGGCACAAAATCATAAAGAAGCAGCAGAAGGTGAAGCTGAAGAAGTAGTTCTCCAAGAAGATGATGCATCAGTTGACATGTCCTTGCAAGAAAATTTCAAGACTGAAGAGGTAAGAAAAATATATGCAAACCCATCCCAAACTCTCTCTCTCTCTCTCTCTCTCTCACACACACACACACACACACAACACAGGATTTCAAATCGTTTATCAATAAGAGTGTTGCATATGAGTGTTAAATTGTTTATCAAATTTTCT…
Vmy03g6652	Vmy03g6652.t1	VmWRKY11	II	IIa	Chr3	3347599	3349848	+	1008	335	37183.5	37183.5	54.8606	-0.66806	ATGGAATATGTCAGTTTAGTTGACACTTCATTGGATCTTAATTCCAATCCTCTGAGATTCATCGAAGAAGCTCCGAAGAAAGAGGTCCAAAGCAATTTCATTCAGCTGGAAAGGAAGGTCCCCGTGAAAGAAGAGATTCAGAGTACTAGTGCTCTAGTAGAGGAATTGAACAGAGTGAATGCAGAAAACAAGAGGCTGACAGAAATGTTGACAGTGTTGTGTGAGAACTACACTGTTTTGAGAAGCCAATTGATGGAATACATGAGCAAAAATGCTCCCCCGGAGGAGGAAGAGCAACCACCGGCGGTGTCGAGGAAGAGGAAAGCGGAGAGCACCGCTGTCGCTTCCACCATCACCACCACCAACAATATTGGTATCAATAACGGTGGAAATATTGGA…	VmWRKY11	ATGGAATATGTCAGTTTAGTTGACACTTCATTGGATCTTAATTCCAATCCTCTGAGATTCATCGAAGAAGCTCCGGTATGATTCATGAATCTTTTTTCGTTCCTCCTCAATTCAATCTTTCATATATATACATATATCTATACACACACACACACACACAACTATGTGTGTGTGTTGTTTTTGTTTAATTTTCTGTAAAGAGATGGGTGCTGATGCAAATTTGCAGAGAAACTACGGACACAACTTTAAAATACAACTCCGAAAAGAACTGTGTTCCGAGCCAGTTCGATGAGGCCGTAGTTGTGTTTTAAAGTTGTGTTTGTAGCATGGCTAGCAAATTTAAGGTTTAGCGTTGGGTTTCCTGTATTGGGTTTTGAGATTTGAGTTTGGTTTTGGGTC…	ATGGAATATGTCAGTTTAGTTGACACTTCATTGGATCTTAATTCCAATCCTCTGAGATTCATCGAAGAAGCTCCGAAGAAAGAGGTCCAAAGCAATTTCATTCAGCTGGAAAGGAAGGTCCCCGTGAAAGAAGAGATTCAGAGTACTAGTGCTCTAGTAGAGGAATTGAACAGAGTGAATGCAGAAAACAAGAGGCTGACAGAAATGTTGACAGTGTTGTGTGAGAACTACACTGTTTTGAGAAGCCAATTGATGGAATACATGAGCAAAAATGCTCCCCCGGAGGAGGAAGAGCAACCACCGGCGGTGTCGAGGAAGAGGAAAGCGGAGAGCACCGCTGTCGCTTCCACCATCACCACCACCAACAATATTGGTATCAATAACGGTGGAAATATTGGA…	MEYVSLVDTSLDLNSNPLRFIEEAPKKEVQSNFIQLERKVPVKEEIQSTSALVEELNRVNAENKRLTEMLTVLCENYTVLRSQLMEYMSKNAPPEEEEQPPAVSRKRKAESTAVASTITTTNNIGINNGGNIGGNSESSSTDEDSCKKPREEHVKATISRLYVRTEASDTSLIVKDGYQWRKYGQKVTRDNPCPRAYFKCSFAPICPVKKKVQRSMEDQSLLVATYEGEHNHPDPSRTEATAASNRGMTLNPVPCSASLSSSAPTITLDLTKKPKPPSPANDAKNSGRTVINTPEFQQFLVQQMASSLTKDPSFKAALAAAISGRMVQQHEIEKW	ATGGAATATGTCAGTTTAGTTGACACTTCATTGGATCTTAATTCCAATCCTCTGAGATTCATCGAAGAAGCTCCGGTATGATTCATGAATCTTTTTTCGTTCCTCCTCAATTCAATCTTTCATATATATACATATATCTATACACACACACACACACACAACTATGTGTGTGTGTTGTTTTTGTTTAATTTTCTGTAAAGAGATGGGTGCTGATGCAAATTTGCAGAGAAACTACGGACACAACTTTAAAATACAACTCCGAAAAGAACTGTGTTCCGAGCCAGTTCGATGAGGCCGTAGTTGTGTTTTAAAGTTGTGTTTGTAGCATGGCTAGCAAATTTAAGGTTTAGCGTTGGGTTTCCTGTATTGGGTTTTGAGATTTGAGTTTGGTTTTGGGTC…
Vmy03g7279	Vmy03g7279.t1	VmWRKY12	II	IIc	Chr3	10749229	10756210	-	807	268	29564.1	29564.1	62.2306	-0.841791	CTTATAGCTTCCCAGTGATGATGGGCTTCTCGGTGACATTGTGCCGCCAGGAATGCGCAACCGGTGACAAGAGCTACTACCGCTGTACAAACAGCAAATGCACGGTGAAGAAACGGGTCGAACGCTCTTCGGAAGATCCAACCATAGTAATCACAACATACGAAGGCCAGCATTGTCACCACACTGTTGGATTCCCCAGAGGAGGAGCTGGTGTAGGCCTGATCAGTTCTCATCACGAAGCTGCCTATGCAAGCCACTTGATGGCTCCTCCTCCTCCTTCTCCTTATCAACCTTCCGCGAGCAAAGTAAAAAAGAAGGGGCAAAAGCGAATCCGACAGCCACGTTTTGCATTCATGACCAAGAGCGAAGTTGATCACCTTGAAGATGGCTATAGATGGC…	VmWRKY12	CTATAAGCTGTGGTACGGAATACAAAAAAAAAAAACTCAGTAAGTTAGAAAGTAATTACAAATAGTTTCGTAGTACTTTAATTTTTTTTTCTATGATTTATAACATTTTTATAACATTTCCTCTGTTATTTATAACATTTTTGTGTGTCTCGTAATTTTTATACAAAAGATCGGAATTTTTATTCAGTAGAGATAATTTATTCGTAACATTTTTAGGGGTGCATATAATATACACACCCAAATAGAAGTGTGTATTGTGGCTTTAAATTTGATTGATCTCAATAACTGTACAAGAGACCAAATTCCGACAAAATGTCATATGTATATTTATTAGTACCATTAAGTTTCTACAAACATTCTTATAGTTAAGAAAACTTACGTTGTATTTGTAAAGACCAA…	CTTATAGCTTCCCAGTGATGATGGGCTTCTCGGTGACATTGTGCCGCCAGGAATGCGCAACCGGTGACAAGAGCTACTACCGCTGTACAAACAGCAAATGCACGGTGAAGAAACGGGTCGAACGCTCTTCGGAAGATCCAACCATAGTAATCACAACATACGAAGGCCAGCATTGTCACCACACTGTTGGATTCCCCAGAGGAGGAGCTGGTGTAGGCCTGATCAGTTCTCATCACGAAGCTGCCTATGCAAGCCACTTGATGGCTCCTCCTCCTCCTTCTCCTTATCAACCTTCCGCGAGCAAAGTAAAAAAGAAGGGGCAAAAGCGAATCCGACAGCCACGTTTTGCATTCATGACCAAGAGCGAAGTTGATCACCTTGAAGATGGCTATAGATGGC…	MDNDDDKERVIDPGITESSWTSTFGQLDSESVYFFGNDRESTILTEFGWNFRPSDQAAEGSGSSYAGINRIGMDEEEEEEEEGPTVTAAAANPSVSSSSTEDMPEKSTASGSTGKSQQQETSSKVKKKGQKRIRQPRFAFMTKSEVDHLEDGYRWRKYGQKAVKNSPFPRSYYRCTNSKCTVKKRVERSSEDPTIVITTYEGQHCHHTVGFPRGGAGVGLISSHHEAAYASHLMAPPPPSPYQPSAFPVMMGFSVTLCRQECATGDNL	CTATAAGCTGTGGTACGGAATACAAAAAAAAAAAACTCAGTAAGTTAGAAAGTAATTACAAATAGTTTCGTAGTACTTTAATTTTTTTTTCTATGATTTATAACATTTTTATAACATTTCCTCTGTTATTTATAACATTTTTGTGTGTCTCGTAATTTTTATACAAAAGATCGGAATTTTTATTCAGTAGAGATAATTTATTCGTAACATTTTTAGGGGTGCATATAATATACACACCCAAATAGAAGTGTGTATTGTGGCTTTAAATTTGATTGATCTCAATAACTGTACAAGAGACCAAATTCCGACAAAATGTCATATGTATATTTATTAGTACCATTAAGTTTCTACAAACATTCTTATAGTTAAGAAAACTTACGTTGTATTTGTAAAGACCAA…
Vmy03g7725	Vmy03g7725.t1	VmWRKY13	II	IIc	Chr3	17418681	17421414	-	537	178	20532.7	20532.7	33.6022	-1.04831	AAGCTACTACCGGTGTACTAATCAAGGGTGTAATGTGAAGAAGCAAGTTCAGCGACTATCCAAAGACGAGGGAGTAGTTGTCACTACTTATGAAGGGATGCATTCCCATCCAATTGAGAAGTCTACTGACAACTTTGAGCACATTTTGAGTCAGATGCAGATTTACACTGCCTATTAAATGTTCATCATCAGCAGCAGCTCTTCTCACATGGTGAATTCTTCCCATATAGCCTCTTATACTGATCATTTTCGAAGTGATCATAAAACAAATGGGTACTACGGCGATTTGATGACTTCGACAAACATGGGAGTTCCGAGTTTACAAGTAAATAACAACACTAATTCTCAGGGAAAAAGCTTGGGTACGCATGAGAATCGCGATGATCAGGTAAAATATGG…	VmWRKY13	TTAATAGGCAGTGTAAATCTGCATCTGACTCAAAATGTGCTCAAAGTTGTCAGTAGACTTCTCAATTGGATGGGAATGCATCCCTTCATAAGTAGTGACAACTACTCCCTCGTCTTTGGATAGTCGCTGAACTTGCTTCTTCACATTACACCCTTGATTAGTACACCGGTAGTAGCTTCTGAAAACACAAGAAACAAAAATTCACAAGTTAATTAACTTTTGATATTGCAACTTTTCTCAATTAGTCCGTCTATTGGGCCGAACATGGACAGACATAGGATTTAAAAATTGGGTGGGCAAACACTAAATGGTTTACGATATACAGAAGGTACAATATAAATTTTGTAAATAAAAGTTGTAAAGCTGCCTATATAATATCAAAACTGTTATGAAATCAAT…	AAGCTACTACCGGTGTACTAATCAAGGGTGTAATGTGAAGAAGCAAGTTCAGCGACTATCCAAAGACGAGGGAGTAGTTGTCACTACTTATGAAGGGATGCATTCCCATCCAATTGAGAAGTCTACTGACAACTTTGAGCACATTTTGAGTCAGATGCAGATTTACACTGCCTATTAAATGTTCATCATCAGCAGCAGCTCTTCTCACATGGTGAATTCTTCCCATATAGCCTCTTATACTGATCATTTTCGAAGTGATCATAAAACAAATGGGTACTACGGCGATTTGATGACTTCGACAAACATGGGAGTTCCGAGTTTACAAGTAAATAACAACACTAATTCTCAGGGAAAAAGCTTGGGTACGCATGAGAATCGCGATGATCAGGTAAAATATGG…	MFIISSSSSHMVNSSHIASYTDHFRSDHKTNGYYGDLMTSTNMGVPSLQVNNNTNSQGKSLGTHENRDDQVKYGGKKKGEKKIRKPRYAFQTRSQVDILDDGYRWRKYGQKAVKNNRFPRSYYRCTNQGCNVKKQVQRLSKDEGVVVTTYEGMHSHPIEKSTDNFEHILSQMQIYTAY	TTAATAGGCAGTGTAAATCTGCATCTGACTCAAAATGTGCTCAAAGTTGTCAGTAGACTTCTCAATTGGATGGGAATGCATCCCTTCATAAGTAGTGACAACTACTCCCTCGTCTTTGGATAGTCGCTGAACTTGCTTCTTCACATTACACCCTTGATTAGTACACCGGTAGTAGCTTCTGAAAACACAAGAAACAAAAATTCACAAGTTAATTAACTTTTGATATTGCAACTTTTCTCAATTAGTCCGTCTATTGGGCCGAACATGGACAGACATAGGATTTAAAAATTGGGTGGGCAAACACTAAATGGTTTACGATATACAGAAGGTACAATATAAATTTTGTAAATAAAAGTTGTAAAGCTGCCTATATAATATCAAAACTGTTATGAAATCAAT…
Vmy03g7865	Vmy03g7865.t1	VmWRKY14	II	IIe	Chr3	20460927	20465147	-	867	287	32027.2	32027.2	64.9216	-0.819861	AGGATATTATAGGTGCAGTAGCTCCAAGGGTTGCCCAGCCAGAAAACAAGTAGAGAGAAGCCATGTGGACCCCACCATGCTACTGATCACGTACTCTTCCGAGCACAACCACCATACGCCACCGTCCAAAAAATCAACCGCCGCCGCCACTCCCAGTGAAACTACATCCATCGCAACTGAAGTATCGAATTCCGATGATGATCAAAAGCCAGCAGTGTCAGAAAATCCAAAACAAATCGATCAGGACGAAATATATGATAGTTTTGGGGAGGAATCTCTAATAAACCCGTGCGAATTCAAGTGGTTTTCTGAGCTGGAAACGACACCGTGTACCATTATAGAGATGCCAATTTTGGAGGGGGGTGGTGGAGTTGGCACCGACGGAGCCGTGATATTGTC…	VmWRKY14.t1	TCATCTCACCGGTGCTAAATTGCACTGCCGCGGCAGCCGCTCCTCCTCCTCCCTCTCCACCTTAACTCGCCGGAACACCACCGAACACTCCGGCAACTCCCCGAGATCGCCGAATAGCGACTCGTCCTCCTCTCTCATCGACAATATCACGGCTCCGTCGGTGCCAACTCCACCACCCCCCTCCAAAATTGGCATCTCTATAATGGTACACGGTGTCGTTTCCAGCTCAGAAAACCACTTGAATTCGCACGGGTTTATTAGAGATTCCTCCCCAAAACTATCATATATTTCGTCCTGATCGATTTGTTTTGGATTTTCTGACACTGCTGGCTTTTGATCATCATCGGAATTCGATACTTCAGTTGCGATGGATGTAGTTTCACTGGGAGTGGCGGCGGC…	AGGATATTATAGGTGCAGTAGCTCCAAGGGTTGCCCAGCCAGAAAACAAGTAGAGAGAAGCCATGTGGACCCCACCATGCTACTGATCACGTACTCTTCCGAGCACAACCACCATACGCCACCGTCCAAAAAATCAACCGCCGCCGCCACTCCCAGTGAAACTACATCCATCGCAACTGAAGTATCGAATTCCGATGATGATCAAAAGCCAGCAGTGTCAGAAAATCCAAAACAAATCGATCAGGACGAAATATATGATAGTTTTGGGGAGGAATCTCTAATAAACCCGTGCGAATTCAAGTGGTTTTCTGAGCTGGAAACGACACCGTGTACCATTATAGAGATGCCAATTTTGGAGGGGGGTGGTGGAGTTGGCACCGACGGAGCCGTGATATTGTC…	MRLLLPENSKFMDGRFINNPFVYDHQEDDAENSPENSGGGSPLSGFFTDGKMTSTSFPKRRRGVQKRVVSVPIRDVEGSRSKPDSSPPSDSWSWRKYGQKPIKGSPYPRGYYRCSSSKGCPARKQVERSHVDPTMLLITYSSEHNHHTPPSKKSTAAATPSETTSIATEVSNSDDDQKPAVSENPKQIDQDEIYDSFGEESLINPCEFKWFSELETTPCTIIEMPILEGGGGVGTDGAVILSMREEDESLFGDLGELPECSVVFRRVKVEREEEERLPRQCNLAPVR	TCATCTCACCGGTGCTAAATTGCACTGCCGCGGCAGCCGCTCCTCCTCCTCCCTCTCCACCTTAACTCGCCGGAACACCACCGAACACTCCGGCAACTCCCCGAGATCGCCGAATAGCGACTCGTCCTCCTCTCTCATCGACAATATCACGGCTCCGTCGGTGCCAACTCCACCACCCCCCTCCAAAATTGGCATCTCTATAATGGTACACGGTGTCGTTTCCAGCTCAGAAAACCACTTGAATTCGCACGGGTTTATTAGAGATTCCTCCCCAAAACTATCATATATTTCGTCCTGATCGATTTGTTTTGGATTTTCTGACACTGCTGGCTTTTGATCATCATCGGAATTCGATACTTCAGTTGCGATGGATGTAGTTTCACTGGGAGTGGCGGCGGC…
Vmy03g9094	Vmy03g9094.t1	VmWRKY15	II	IIc	Chr3	37596334	37598020	+	906	301	33881.2	33881.2	65.3395	-0.841528	ATGCCATGTGATTATGTTGAAAAGGGCTCTTTTGATTTTGGCTTCATGGACATTTTGGGTATCCAAGATTACTACTGCACCACTACTAGTAATAATAATTATACTACTGCTGCTACTACCCCATCTTCTTTATTCGATTTGTTCCAAACGCCTCCGGTGACCGTTATTCCCTCTCCGGCTTCCACCTCCGAGGTGGTCAACACTCCGGCGACTCCCAATTCTACATCGATCTCTTCGTCTTCGACAGAAGCAGTAAATGATCATGATCAGATTAAAGCTACAAAAGTGGAACAAGATGAAGAAGAAGAAGAAGAAGAACTAGAGAAGGATCAAGACAAGACTAAGAAAGAGCTGTTGAAACCCAAAAAGAAGAACCAAAAAAGGCAAAGGGAGCCGAGA…	VmWRKY15	ATGCCATGTGATTATGTTGAAAAGGGCTCTTTTGATTTTGGCTTCATGGACATTTTGGGTATCCAAGATTACTACTGCACCACTACTAGTAATAATAATTATACTACTGCTGCTACTACCCCATCTTCTTTATTCGATTTGTTCCAAACGCCTCCGGTGACCGTTATTCCCTCTCCGGCTTCCACCTCCGAGGTGGTCAACACTCCGGCGACTCCCAATTCTACATCGATCTCTTCGTCTTCGACAGAAGCAGTAAATGATCATGATCAGATTAAAGCTACAAAAGTGGAACAAGATGAAGAAGAAGAAGAAGAAGAACTAGAGAAGGATCAAGACAAGACTAAGAAAGAGTAAGCACCTCAACTTTTTTTCATCTAATAGTACCTTTTTATTTTCATA…	ATGCCATGTGATTATGTTGAAAAGGGCTCTTTTGATTTTGGCTTCATGGACATTTTGGGTATCCAAGATTACTACTGCACCACTACTAGTAATAATAATTATACTACTGCTGCTACTACCCCATCTTCTTTATTCGATTTGTTCCAAACGCCTCCGGTGACCGTTATTCCCTCTCCGGCTTCCACCTCCGAGGTGGTCAACACTCCGGCGACTCCCAATTCTACATCGATCTCTTCGTCTTCGACAGAAGCAGTAAATGATCATGATCAGATTAAAGCTACAAAAGTGGAACAAGATGAAGAAGAAGAAGAAGAAGAACTAGAGAAGGATCAAGACAAGACTAAGAAAGAGCTGTTGAAACCCAAAAAGAAGAACCAAAAAAGGCAAAGGGAGCCGAGA…	MPCDYVEKGSFDFGFMDILGIQDYYCTTTSNNNYTTAATTPSSLFDLFQTPPVTVIPSPASTSEVVNTPATPNSTSISSSSTEAVNDHDQIKATKVEQDEEEEEEELEKDQDKTKKELLKPKKKNQKRQREPRFAFMTKSEVDHLDDGFRWRKYGQKAVKNSPFPRSYYRCTTPACGVKKRVERSSDDPSIVVTTYEGTHTHPCPVTPRGSIGIMPGTAPPFNGGVVGGASSYIIPPPHHYQQQQPYFHNQTPTSLSFPSFDQERRFCPSPADSFLRDHGLLQDMIVPSLQVRQEPKDEWN	ATGCCATGTGATTATGTTGAAAAGGGCTCTTTTGATTTTGGCTTCATGGACATTTTGGGTATCCAAGATTACTACTGCACCACTACTAGTAATAATAATTATACTACTGCTGCTACTACCCCATCTTCTTTATTCGATTTGTTCCAAACGCCTCCGGTGACCGTTATTCCCTCTCCGGCTTCCACCTCCGAGGTGGTCAACACTCCGGCGACTCCCAATTCTACATCGATCTCTTCGTCTTCGACAGAAGCAGTAAATGATCATGATCAGATTAAAGCTACAAAAGTGGAACAAGATGAAGAAGAAGAAGAAGAAGAACTAGAGAAGGATCAAGACAAGACTAAGAAAGAGTAAGCACCTCAACTTTTTTTCATCTAATAGTACCTTTTTATTTTCATA…
Vmy04g26811	Vmy04g26811.t1	VmWRKY16	I-NT-CT	I-NT-CT	Chr4	2341763	2347090	-	1782	593	64536.4	64536.4	51.084	-0.736931	GAGTTATTACAAGTGCACAAATGCTGGATGCCCAGTTAGGAAACATGTGGAAAGGGCATCCCATGATCCAAAAGCTGTTATAACTACGTACGAGGGAAAGCACAATCATGATGTACCGACTGCAAAGGGTAATAGCCATGAAAGGCTGGGACCTGCAACTGTGAATGGAGTGTCGAGGGTTAGATCACAAGAGAGTGATTCAATCAGTCTTGATCTTGGAGTCGGGACTGGCTCTGTCACCGAAAACAGATCCAATGAAAGGCATCAAATACTGGATGCCGAACCTCTGCAAAACCAAGCCAGTGGTGTCAACTCTAATTTTATGTTCGTGCAAGTAAACCCGGTTTCCTCATACTATGGTGTTGTAAATGGTGGTGGATTCGGTGGATCTATAGAGAC…	VmWRKY16	CTATGGGCCCAAAATTATTCTTTCTAAGTTTCGTTGGTATGGGTTCGAAGAATTGTTTAAATGTGGAGTCTCTATAGATCCACCGAATCCACCACCATTTACAACACCATAGTATGAGGAAACCGGGTTTACTTGCACGAACATAAAATTAGAGTTGACACCACTGGCTTGGTTTTGCAGAGGTTCGGCATCCAGTATTTGATGCCTTTCATTGGATCTGTTTTCGGTGACAGAGCCAGTCCCGACTCCAAGATCAAGACTGATTGAATCACTCTCTTGTGATCTAACCCTCGACACTCCATTCACAGTTGCAGGTCCCAGCCTTTCATGGCTATTACCCTTTGCAGTCGGTACATCATGATTGTGCTTTCCCTCGTACGTAGTTATAACAGCTTTTGG…	GAGTTATTACAAGTGCACAAATGCTGGATGCCCAGTTAGGAAACATGTGGAAAGGGCATCCCATGATCCAAAAGCTGTTATAACTACGTACGAGGGAAAGCACAATCATGATGTACCGACTGCAAAGGGTAATAGCCATGAAAGGCTGGGACCTGCAACTGTGAATGGAGTGTCGAGGGTTAGATCACAAGAGAGTGATTCAATCAGTCTTGATCTTGGAGTCGGGACTGGCTCTGTCACCGAAAACAGATCCAATGAAAGGCATCAAATACTGGATGCCGAACCTCTGCAAAACCAAGCCAGTGGTGTCAACTCTAATTTTATGTTCGTGCAAGTAAACCCGGTTTCCTCATACTATGGTGTTGTAAATGGTGGTGGATTCGGTGGATCTATAGAGAC…	MDFPYPLISPPDHRHTTPSHLPTLRRSSTAEKTHLTDTNSDAGSTSAKYKLFSPANLPISRSPCITIPPGLSPSSFLESPVLLSNLNKAEPSPTTGSFFNPQLTYCSGVARGSSLAGNFSNSINADGRIIGGFEFRHHTESDSFSGLQSVAPTISTGMNHQKSEQFEQGPVQSRSQLFASLHSAKTEMASFSKEMNLPAPAPVLASRASLPAGGDSDELNEGNAGVQTSQPEHKDVGPSVTAERSSDDGYNWRKYGQKLVKGSEFPRSYYKCTHPNCEVKKIFERSHEGQITEIVYKGTHDHPKPQPSRRFSAGSMLSIQEKTESVPSLTTQEDKSAINAQISQNSDPNGIDELSPHGTNDDSVEGSVPQLNGTNDGDEDDPFSKRRKLDGGTIDVMQI…	CTATGGGCCCAAAATTATTCTTTCTAAGTTTCGTTGGTATGGGTTCGAAGAATTGTTTAAATGTGGAGTCTCTATAGATCCACCGAATCCACCACCATTTACAACACCATAGTATGAGGAAACCGGGTTTACTTGCACGAACATAAAATTAGAGTTGACACCACTGGCTTGGTTTTGCAGAGGTTCGGCATCCAGTATTTGATGCCTTTCATTGGATCTGTTTTCGGTGACAGAGCCAGTCCCGACTCCAAGATCAAGACTGATTGAATCACTCTCTTGTGATCTAACCCTCGACACTCCATTCACAGTTGCAGGTCCCAGCCTTTCATGGCTATTACCCTTTGCAGTCGGTACATCATGATTGTGCTTTCCCTCGTACGTAGTTATAACAGCTTTTGG…
Vmy04g26879	Vmy04g26879.t1	VmWRKY17	II	IIb	Chr4	2979626	2984279	+	1467	488	53622.5	53622.5	59.1826	-0.729918	ATGGACGCGGCATGTGATCGGAATCCGGACACGGGAGATCGTCGTGATGATCAGCGCGTTCATTCTCCGGCTATGTCCGGTGGAAAACGGATTGTCAGTGAGATGGATTTCTTTTCTAATCAAAATCACTTGAATACCAAGAGAAATTTATGGGTTGATGTTAAGAAAGAGAGTGCAGCACATGTTCAGGGTATGCCACCGGGATACGAAATCGACACTGGTTTAAATCTTCTTACCACCCCCACTTATAGTGATAAATCAGTGGTTGATGATGAAACATCGCCTAACATCAAAGAGAAGCGAAGCCAAAGAAATAAGTTAGCAGTACTGCAAGCAGAGCTTAATAGGATGAACACAGAAAATCAACAATTGAGAAGTATGCTTAATCATTTGAACAAC…	VmWRKY17	ATGGACGCGGCATGTGATCGGAATCCGGACACGGGAGATCGTCGTGATGATCAGCGCGTTCATTCTCCGGCTATGTCCGGTGGAAAACGGATTGTCAGTGAGATGGATTTCTTTTCTAATCAAAATCACTTGAATACCAAGAGAAATTTATGGGTTGATGTTAAGAAAGAGAGTGCAGCACATGTTCAGGGTATGCCACCGGGATACGAAATCGACGTACGTTTTTTTTTTTTAGTTCTACAACTTACTTTCATATTTATAGAAGTTTATAATATTAGCATATAAATTCATATCATGAAGAATAATTACGGAAAATATTATAAAATTTCACACAAATTGTATGAATTTCTATGGATGCATTTAAATAGCGGTGTGTATTGTAACACTATTTCCGTAGTT…	ATGGACGCGGCATGTGATCGGAATCCGGACACGGGAGATCGTCGTGATGATCAGCGCGTTCATTCTCCGGCTATGTCCGGTGGAAAACGGATTGTCAGTGAGATGGATTTCTTTTCTAATCAAAATCACTTGAATACCAAGAGAAATTTATGGGTTGATGTTAAGAAAGAGAGTGCAGCACATGTTCAGGGTATGCCACCGGGATACGAAATCGACACTGGTTTAAATCTTCTTACCACCCCCACTTATAGTGATAAATCAGTGGTTGATGATGAAACATCGCCTAACATCAAAGAGAAGCGAAGCCAAAGAAATAAGTTAGCAGTACTGCAAGCAGAGCTTAATAGGATGAACACAGAAAATCAACAATTGAGAAGTATGCTTAATCATTTGAACAAC…	MDAACDRNPDTGDRRDDQRVHSPAMSGGKRIVSEMDFFSNQNHLNTKRNLWVDVKKESAAHVQGMPPGYEIDTGLNLLTTPTYSDKSVVDDETSPNIKEKRSQRNKLAVLQAELNRMNTENQQLRSMLNHLNNNYNSLQMHIASLMHKKQIEKSKTVEERQVIDGIVEEKRCGGAMVARQFIPEKYELSAERRSQGGCHGHGGDKIAGFDPNRSTERRDGQRFGREDSPRASKECDQTTMDQAAMRRVRVSVRARSEASMISDGCQWRKYGQKMAKGNPCPRAYYRCTMAVSCPVRKQVQRCAEDRTILTTTYEGNHNHPLPPAAMTMVSTTSAAASMLLSGSTSSSDHAGRLFNSTPILPYPSSPNLATISASSPFPTITLDLTNTPNPSSHFHKPPP…	ATGGACGCGGCATGTGATCGGAATCCGGACACGGGAGATCGTCGTGATGATCAGCGCGTTCATTCTCCGGCTATGTCCGGTGGAAAACGGATTGTCAGTGAGATGGATTTCTTTTCTAATCAAAATCACTTGAATACCAAGAGAAATTTATGGGTTGATGTTAAGAAAGAGAGTGCAGCACATGTTCAGGGTATGCCACCGGGATACGAAATCGACGTACGTTTTTTTTTTTTAGTTCTACAACTTACTTTCATATTTATAGAAGTTTATAATATTAGCATATAAATTCATATCATGAAGAATAATTACGGAAAATATTATAAAATTTCACACAAATTGTATGAATTTCTATGGATGCATTTAAATAGCGGTGTGTATTGTAACACTATTTCCGTAGTT…
Vmy04g27403	Vmy04g27403.t1	VmWRKY18	I-NT-CT	I-NT-CT	Chr4	8533619	8536143	-	1437	478	52408.7	52408.7	55.2864	-1.03536	GAGTTACTACAGGTGCTCAAATCCCGGTTGCCCAGCGAAGAAACATGTGGAGAGGGCAGCTCATGATCCAAAAATGGTCATTGCCACATACGAGGGACAACATTCCCATGACATGCCACCTGCTAGAACCATTACCGTTAACGCTGCAGGTGCCAATTCTAATGTGACATCGCTCAATGGGGAGTCAAGATCTCCGCCTGAGGAAAAAAGTTCAGTCGGTCTTGAGATGGTGGTTCATGCTAGTGCAAATTGAGAAGAGTGACATTAGTGAGACTCCAGCTGGTGAACGAAGAGTTGTTGTTCAAACTTTTGATATAGTGAACGATGGTTACCGATGGCGCAAATATGGACAGAAGTATGTAAAAGGCAATGCAAATCCAAGATAAATCATCGAATGCA…	VmWRKY18	TCAATTTGCACTAGCATGAACCACCATCTCAAGACCGACTGAACTTTTTTCCTCAGGCGGAGATCTTGACTCCCCATTGAGCGATGTCACATTAGAATTGGCACCTGCAGCGTTAACGGTAATGGTTCTAGCAGGTGGCATGTCATGGGAATGTTGTCCCTCGTATGTGGCAATGACCATTTTTGGATCATGAGCTGCCCTCTCCACATGTTTCTTCGCTGGGCAACCGGGATTTGAGCACCTGTAGTAACTCCTGCATTGCATGAACAAAAACACACTGAGCACGTCAATGAAATTCAAATTCTTAAGTTAATGACTACCACCTGCACGCAAAAAATGAAGAGCTACCATGTGATGAAATATGAGGCACTTTTTCGAATCATAAATTTGTTCAACTGG…	GAGTTACTACAGGTGCTCAAATCCCGGTTGCCCAGCGAAGAAACATGTGGAGAGGGCAGCTCATGATCCAAAAATGGTCATTGCCACATACGAGGGACAACATTCCCATGACATGCCACCTGCTAGAACCATTACCGTTAACGCTGCAGGTGCCAATTCTAATGTGACATCGCTCAATGGGGAGTCAAGATCTCCGCCTGAGGAAAAAAGTTCAGTCGGTCTTGAGATGGTGGTTCATGCTAGTGCAAATTGAGAAGAGTGACATTAGTGAGACTCCAGCTGGTGAACGAAGAGTTGTTGTTCAAACTTTTGATATAGTGAACGATGGTTACCGATGGCGCAAATATGGACAGAAGTATGTAAAAGGCAATGCAAATCCAAGATAAATCATCGAATGCA…	MVTLGEPVQDEVASDKSQQRKNLDSGYHELQSNQEGNALSMSSEKEMGESQKTRCDTELSASRCNEDGNNLSTISEKALNGVQQIKSSDSTSRDRTSQSSQEGPLSVIPVRVLQRQSPYTSPSGDQTSVANQDGSSLSQMPDRVADNLPQRHGSDTRDTSQSNQEGNSLPATPEKVRDSLQLSQSSNMESNLLKCDQEGRNSSRTPDKVSQDGYNWRKYGQKLVKGNEFIRSYYRCTHPNCPAKRQVERSQGGHITDTVYLGKHDHPKPQPSPQIAVGLVVPTKKRRDEPTLATGEDKSSNAHDTVSHHVEPVETPRLSIVSTDGAVEGAISQSNRTTDAVDHSGIQDSKRQKSDISETPAGERRVVVQTFDIVNDGYRWRKYGQKYVKGNANPRSYYR…	TCAATTTGCACTAGCATGAACCACCATCTCAAGACCGACTGAACTTTTTTCCTCAGGCGGAGATCTTGACTCCCCATTGAGCGATGTCACATTAGAATTGGCACCTGCAGCGTTAACGGTAATGGTTCTAGCAGGTGGCATGTCATGGGAATGTTGTCCCTCGTATGTGGCAATGACCATTTTTGGATCATGAGCTGCCCTCTCCACATGTTTCTTCGCTGGGCAACCGGGATTTGAGCACCTGTAGTAACTCCTGCATTGCATGAACAAAAACACACTGAGCACGTCAATGAAATTCAAATTCTTAAGTTAATGACTACCACCTGCACGCAAAAAATGAAGAGCTACCATGTGATGAAATATGAGGCACTTTTTCGAATCATAAATTTGTTCAACTGG…
Vmy04g27528	Vmy04g27528.t1	VmWRKY19	II	IIb	Chr4	10145599	10147984	+	1575	524	57082.1	57082.1	45.1863	-0.711641	ATGGCCAACAGAAGTGGACTCTCTATTAACTCAGATCGGATCGGATTCTTCCTCCGCCAAGAACCAACAGTCATCATCAATTCACTGCCTGAGTTCAACCACCACCACTACCCCCACCACCCTCCTCCAAAGCTGAAGCTTGAACCCATGGAAGCCGCCAGAAATCAGGACTTTTCCGATGACAAACGGACGGTGACCATCAGCGAGATGGACTTCTTCGCCGATAACAAACGCGACGAGTCCAAGCACGCCTCTTCCGATCATGAAAAATTGGACGTGAAAGAATCCGATTTTGACGTCAATACTGGACTGCACCTTCTGACTGGTAACACCACCAGTGATCAATCAATGGTGGACGATGGAATTTCCCCCAATTCTGACGATAAAAGAGCTAAAGCA…	VmWRKY19	ATGGCCAACAGAAGTGGACTCTCTATTAACTCAGATCGGATCGGATTCTTCCTCCGCCAAGAACCAACAGTCATCATCAATTCACTGCCTGAGTTCAACCACCACCACTACCCCCACCACCCTCCTCCAAAGCTGAAGCTTGAACCCATGGAAGCCGCCAGAAATCAGGACTTTTCCGATGACAAACGGACGGTGACCATCAGCGAGATGGACTTCTTCGCCGATAACAAACGCGACGAGTCCAAGCACGCCTCTTCCGATCATGAAAAATTGGACGTGAAAGAATCCGATTTTGACGTCAATGTAAATTACCCAATTCTCACCTTAATTAGTTTCGTTTATCCAATATTTTGCTGAATTCAGCTTGTTACACTGAATTTTATTGAATTTAATCTGTGT…	ATGGCCAACAGAAGTGGACTCTCTATTAACTCAGATCGGATCGGATTCTTCCTCCGCCAAGAACCAACAGTCATCATCAATTCACTGCCTGAGTTCAACCACCACCACTACCCCCACCACCCTCCTCCAAAGCTGAAGCTTGAACCCATGGAAGCCGCCAGAAATCAGGACTTTTCCGATGACAAACGGACGGTGACCATCAGCGAGATGGACTTCTTCGCCGATAACAAACGCGACGAGTCCAAGCACGCCTCTTCCGATCATGAAAAATTGGACGTGAAAGAATCCGATTTTGACGTCAATACTGGACTGCACCTTCTGACTGGTAACACCACCAGTGATCAATCAATGGTGGACGATGGAATTTCCCCCAATTCTGACGATAAAAGAGCTAAAGCA…	MANRSGLSINSDRIGFFLRQEPTVIINSLPEFNHHHYPHHPPPKLKLEPMEAARNQDFSDDKRTVTISEMDFFADNKRDESKHASSDHEKLDVKESDFDVNTGLHLLTGNTTSDQSMVDDGISPNSDDKRAKAELGVLQAELERMKAENQRLREMLNQITINYNALQVHLMNLMQNPDQKSNSVDGKAMGPRQFMDLGLAATAAASTAQTDETSSEEGRRGVRSRSPVNCDDGREESQENGSDQGPSKDPKLIDSAAAEATMRKARVSVRARSEAPMISDGCQWRKYGQKMAKGNPCPRAYYRCTMAAGCPVRKQVQRCAEDRTILITTYEGNHNHPLPPAAMAMASTTSSAARMLLSGSMPSADNGLMNPNYLARTLLPCSSTMASISASAPFPTVTL…	ATGGCCAACAGAAGTGGACTCTCTATTAACTCAGATCGGATCGGATTCTTCCTCCGCCAAGAACCAACAGTCATCATCAATTCACTGCCTGAGTTCAACCACCACCACTACCCCCACCACCCTCCTCCAAAGCTGAAGCTTGAACCCATGGAAGCCGCCAGAAATCAGGACTTTTCCGATGACAAACGGACGGTGACCATCAGCGAGATGGACTTCTTCGCCGATAACAAACGCGACGAGTCCAAGCACGCCTCTTCCGATCATGAAAAATTGGACGTGAAAGAATCCGATTTTGACGTCAATGTAAATTACCCAATTCTCACCTTAATTAGTTTCGTTTATCCAATATTTTGCTGAATTCAGCTTGTTACACTGAATTTTATTGAATTTAATCTGTGT…
Vmy04g27619	Vmy04g27619.t1	VmWRKY20	II	IIe	Chr4	11366863	11367486	-	624	207	23294.8	23294.8	60.0961	-0.810628	ATGGCTGAGCTAGATTGGGATTTGTGGGCTGTGGTTAGAAGTTGCAACACTCCTCCTGCCGCCGTCACCGTCGCCACCGCCACCAAGCCTATCGCCGTGCAAGAAGAACCCGTAACTCTCTCCCCTTCGCCGGTTTTTAAACAAAATGAAAACCCTTCTGGGAGAAGATCATACAATGGGTTTGAGGAATTACATGAAGTTTACGAAACTTTCATTGCAAACTCCCAATCCAACACATCTTTTGTTTCACAATGTGATGGATTCACTCACCAACTAGAACCACCACCACCGTCACCATTACCACAACCACAACGTGCCGAACCTATTGGCGATCCCATAGACCAATGTGGGCAGGAGAGGAAGAGGAGTCACCGGACATCGGTGGTGGAAGTGGAGGCC…	VmWRKY20	TCAAGGTGTCCGAATGAGCTTATGCGGAGGAGAGTGATTATGCTCACCACTGTAGGACACAATGACCTTCTCCGGATCTACCTTACTCTTCTCCACATATTTCTTCGCCGGACATTTGTTTCCGTCGCTACTACACTTGAAGTAGTTCCTCGGAAACGGTGACGTCTTGATAGGCTTCCTACCGTATTTACGCCAGCTCCACGGATCCACCTCCACGAGATTTTCGGCCTCCACTTCCACCACCGATGTCCGGTGACTCCTCTTCCTCTCCTGCCCACATTGGTCTATGGGATCGCCAATAGGTTCGGCACGTTGTGGTTGTGGTAATGGTGACGGTGGTGGTGGTTCTAGTTGGTGAGTGAATCCATCACATTGTGAAACAAAAGATGTGTTGGATTG…	ATGGCTGAGCTAGATTGGGATTTGTGGGCTGTGGTTAGAAGTTGCAACACTCCTCCTGCCGCCGTCACCGTCGCCACCGCCACCAAGCCTATCGCCGTGCAAGAAGAACCCGTAACTCTCTCCCCTTCGCCGGTTTTTAAACAAAATGAAAACCCTTCTGGGAGAAGATCATACAATGGGTTTGAGGAATTACATGAAGTTTACGAAACTTTCATTGCAAACTCCCAATCCAACACATCTTTTGTTTCACAATGTGATGGATTCACTCACCAACTAGAACCACCACCACCGTCACCATTACCACAACCACAACGTGCCGAACCTATTGGCGATCCCATAGACCAATGTGGGCAGGAGAGGAAGAGGAGTCACCGGACATCGGTGGTGGAAGTGGAGGCC…	MAELDWDLWAVVRSCNTPPAAVTVATATKPIAVQEEPVTLSPSPVFKQNENPSGRRSYNGFEELHEVYETFIANSQSNTSFVSQCDGFTHQLEPPPPSPLPQPQRAEPIGDPIDQCGQERKRSHRTSVVEVEAENLVEVDPWSWRKYGRKPIKTSPFPRNYFKCSSDGNKCPAKKYVEKSKVDPEKVIVSYSGEHNHSPPHKLIRTP	TCAAGGTGTCCGAATGAGCTTATGCGGAGGAGAGTGATTATGCTCACCACTGTAGGACACAATGACCTTCTCCGGATCTACCTTACTCTTCTCCACATATTTCTTCGCCGGACATTTGTTTCCGTCGCTACTACACTTGAAGTAGTTCCTCGGAAACGGTGACGTCTTGATAGGCTTCCTACCGTATTTACGCCAGCTCCACGGATCCACCTCCACGAGATTTTCGGCCTCCACTTCCACCACCGATGTCCGGTGACTCCTCTTCCTCTCCTGCCCACATTGGTCTATGGGATCGCCAATAGGTTCGGCACGTTGTGGTTGTGGTAATGGTGACGGTGGTGGTGGTTCTAGTTGGTGAGTGAATCCATCACATTGTGAAACAAAAGATGTGTTGGATTG…
Vmy04g28682	Vmy04g28682.t1	VmWRKY21	II	IIc	Chr4	30876942	30884972	-	843	280	31697	31697	53.2196	-0.765714	GAGCTATTATCGTTGCACGCAGGATAACTGTCGGGTGAAGAAACGGGTGGAGAGATTGGCAGAAGATCCCAGAATGGTGATAACAACGTACGAAGGGAGGCACGCCCACTCTCCATCGCAAGATGAGGATGATTCCCATGCTCCTAGTTCTCAGCTCGACAATTTCTTTTTCTAGGGCATGGGGAGAAGTGAATGAGTGCATGAGCAATGTAAGTAAGAGAAGCAGTAGCACTGCCAGCTACTACAATGGTGGAGATGAGCATCTAGGAGTGGTTTCAGCAATGAAGATGAAGAAGAAGATAAATATGAAAGCAAGGAGGAAAGTGAGGGAGCCAAGATTTTGCTTCAAGACTATGAGTGATGTGGATGTGTTGGATGATGGTTACAAGTGGAGGAAGT…	VmWRKY21	CTAGAAAAAGAAATTGTCGAGCTGAGAACTAGGAGCATGGGAATCATCCTCATCTTGCGATGGAGAGTGGGCGTGCCTCCCTTCGTACGTTGTTATCACCATTCTGGGATCTTCTGCCAATCTCTCCACCCGTTTCTTCACCCGACAGTTATCCTGCGTGCAACGATAATAGCTCCTGCATATGCATGCCAAGATCGAATAAGAAGAATAAAAAGAAGAAGAAGTACTCACATATTTTTGTTTAATGAACTTATCTCAGTCCTATTTAAACATTTCCATATATTCATGGTTGGTTCCCTGAATGAAATTAAAGTATTGTGCCATGGATCCTACATGCTGCAGCACACCACTTTGGTTTTCCTTGTTTTTGGTTGTCTGCGGCTTTGCGTTTGGTGTGGT…	GAGCTATTATCGTTGCACGCAGGATAACTGTCGGGTGAAGAAACGGGTGGAGAGATTGGCAGAAGATCCCAGAATGGTGATAACAACGTACGAAGGGAGGCACGCCCACTCTCCATCGCAAGATGAGGATGATTCCCATGCTCCTAGTTCTCAGCTCGACAATTTCTTTTTCTAGGGCATGGGGAGAAGTGAATGAGTGCATGAGCAATGTAAGTAAGAGAAGCAGTAGCACTGCCAGCTACTACAATGGTGGAGATGAGCATCTAGGAGTGGTTTCAGCAATGAAGATGAAGAAGAAGATAAATATGAAAGCAAGGAGGAAAGTGAGGGAGCCAAGATTTTGCTTCAAGACTATGAGTGATGTGGATGTGTTGGATGATGGTTACAAGTGGAGGAAGT…	MSSSAASQAMLVNQGLIYDPDQAHEDHQMMTMSTTQMGFFSFPPNMSLLFPLPNILPITNTSDHQSLKTLISATSTANPSFFTPDDDDDDGDDQTLLLSTKQRYSEEDHIVKSGDFKFGAGGPQLSLQRSSSANLWAWGEVNECMSNVSKRSSSTASYYNGGDEHLGVVSAMKMKKKINMKARRKVREPRFCFKTMSDVDVLDDGYKWRKYGQKVVKNTQHPRSYYRCTQDNCRVKKRVERLAEDPRMVITTYEGRHAHSPSQDEDDSHAPSSQLDNFFF	CTAGAAAAAGAAATTGTCGAGCTGAGAACTAGGAGCATGGGAATCATCCTCATCTTGCGATGGAGAGTGGGCGTGCCTCCCTTCGTACGTTGTTATCACCATTCTGGGATCTTCTGCCAATCTCTCCACCCGTTTCTTCACCCGACAGTTATCCTGCGTGCAACGATAATAGCTCCTGCATATGCATGCCAAGATCGAATAAGAAGAATAAAAAGAAGAAGAAGTACTCACATATTTTTGTTTAATGAACTTATCTCAGTCCTATTTAAACATTTCCATATATTCATGGTTGGTTCCCTGAATGAAATTAAAGTATTGTGCCATGGATCCTACATGCTGCAGCACACCACTTTGGTTTTCCTTGTTTTTGGTTGTCTGCGGCTTTGCGTTTGGTGTGGT…
Vmy04g28697	Vmy04g28697.t1	VmWRKY22	II	IIc	Chr4	31197907	31202208	+	564	187	21115.9	21115.9	58.5059	-0.977005	ATGGACCATCATCACCCCCAAAACCCTAGCCCTAGTGACACTCATTTCTCCGAAAATTATGATAACTACTTCCCGGAGTTCGAATTTTCCGATTTTCTCTTGCTCAATCATGATGCCTCAGAAGAAGGTTTTTCTCCGGAAAATATGGCTTCCGCCGATAATGTCATCGACCGATCATCCATTGAACCCTCCGGTGCTTCTTCAGCAAATAGTACCACGAGATATAGAAGTGAGGTGAAGAAAAGCAAGGCGGATGGCGCCGGGTGTAGGGTTGCTTTTAGAACGAAATCAGAATTGGAGATAATGGACGATGGATTCAAGTGGAGGAAATATGGGAAGAAAATGGTTAAAAACAGCCCAAACCCAAGGAATTACTACAAATGTGCAAGTGGAGGATGC…	VmWRKY22	ATGGACCATCATCACCCCCAAAACCCTAGCCCTAGTGACACTCATTTCTCCGAAAATTATGATAACTACTTCCCGGAGTTCGAATTTTCCGATTTTCTCTTGCTCAATCATGATGCCTCAGAAGAAGGTTTTTCTCCGGAAAATATGGCTTCCGCCGATAATGTCATCGACCGATCATCCATTGAACCCTCCGGTGCTTCTTCAGCAAATAGTACCACGTACGCGAATTTCTACTTATAGTATTTGATTGTACGATGTCATATTTTTAGAAATATATTTGTGACGGCCGGATTACATTTGTATCCAACGTATGACTCAAGAAATTGTTTTTGTTTCAATGTAGGAGATATAGAAGTGAGGTGAAGAAAAGCAAGGCGGATGGCGCCGGGTGTAGGGTTG…	ATGGACCATCATCACCCCCAAAACCCTAGCCCTAGTGACACTCATTTCTCCGAAAATTATGATAACTACTTCCCGGAGTTCGAATTTTCCGATTTTCTCTTGCTCAATCATGATGCCTCAGAAGAAGGTTTTTCTCCGGAAAATATGGCTTCCGCCGATAATGTCATCGACCGATCATCCATTGAACCCTCCGGTGCTTCTTCAGCAAATAGTACCACGAGATATAGAAGTGAGGTGAAGAAAAGCAAGGCGGATGGCGCCGGGTGTAGGGTTGCTTTTAGAACGAAATCAGAATTGGAGATAATGGACGATGGATTCAAGTGGAGGAAATATGGGAAGAAAATGGTTAAAAACAGCCCAAACCCAAGGAATTACTACAAATGTGCAAGTGGAGGATGC…	MDHHHPQNPSPSDTHFSENYDNYFPEFEFSDFLLLNHDASEEGFSPENMASADNVIDRSSIEPSGASSANSTTRYRSEVKKSKADGAGCRVAFRTKSELEIMDDGFKWRKYGKKMVKNSPNPRNYYKCASGGCNVKKRVERDSEDPSYVITTYDGVHNHESPCVVYYNQTPLMVPNGWTLQPPSSPS	ATGGACCATCATCACCCCCAAAACCCTAGCCCTAGTGACACTCATTTCTCCGAAAATTATGATAACTACTTCCCGGAGTTCGAATTTTCCGATTTTCTCTTGCTCAATCATGATGCCTCAGAAGAAGGTTTTTCTCCGGAAAATATGGCTTCCGCCGATAATGTCATCGACCGATCATCCATTGAACCCTCCGGTGCTTCTTCAGCAAATAGTACCACGTACGCGAATTTCTACTTATAGTATTTGATTGTACGATGTCATATTTTTAGAAATATATTTGTGACGGCCGGATTACATTTGTATCCAACGTATGACTCAAGAAATTGTTTTTGTTTCAATGTAGGAGATATAGAAGTGAGGTGAAGAAAAGCAAGGCGGATGGCGCCGGGTGTAGGGTTG…
Vmy04g29204	Vmy04g29204.t1	VmWRKY23	I-NT-CT	I-NT-CT	Chr4	38844924	38855142	+	384	513	56570	56570	53.9097	-0.866667	ATGGACGAGAGTAAGCAGACTCTCAAAGAAGAAGCAGAGAAGACGACAGCAGATGTTAATGAAGAAGAAGAAGAGGAAGAAGACGACGACGAAGAAGTATTGGACGAAGTTGATGACGACGAGGATGACGATGACGGTGGTGGATGCGAATTTCGCGTCGAGCAGAGGAAGCAGCTACTCGGCGAGTCACCGAAGACTGAAGCGCGGGTGAAATCTGAAACCCTAGCCGTGGCTTCGGTTTCAGAGAATGATTTTAAATCTTATTTTGCTGCTTCTTCTCACCTTCTCTCAGAGGTGCCGGTGGATTATGCTCTTCTACGCCCGCTGGAGTCGCCTAATTTCAAGATTGCAGTGAGTGTGATTGTGACGCACGCGTATATGTAG	VmWRKY23	ATGGACGAGAGTAAGCAGACTCTCAAAGAAGAAGCAGAGAAGACGACAGCAGATGTTAATGAAGAAGAAGAAGAGGAAGAAGACGACGACGAAGAAGTATTGGACGAAGTTGATGACGACGAGGATGACGATGACGGTGGTGGATGCGAATTTCGCGTCGAGCAGAGGAAGCAGCTACTCGGCGAGTCACCGAAGACTGAAGCGCGGGTGAAATCTGAAACCCTAGCCGTGGCTTCGGTTTCAGAGAATGATTTTAAATCTTATTTTGCTGCTTCTTCTCACCTTCTCTCAGGTATGATCACTGATTAGTTATTTAAATTTCTCTTTATGTTTATGTATTTATATGCATGTGTAGAATTTGGAGTAAAATTGAGAGTTTAATGGGAAATGATGTGACAG…	ATGGACGAGAGTAAGCAGACTCTCAAAGAAGAAGCAGAGAAGACGACAGCAGATGTTAATGAAGAAGAAGAAGAGGAAGAAGACGACGACGAAGAAGTATTGGACGAAGTTGATGACGACGAGGATGACGATGACGGTGGTGGATGCGAATTTCGCGTCGAGCAGAGGAAGCAGCTACTCGGCGAGTCACCGAAGACTGAAGCGCGGGTGAAATCTGAAACCCTAGCCGTGGCTTCGGTTTCAGAGAATGATTTTAAATCTTATTTTGCTGCTTCTTCTCACCTTCTCTCAGAGGTGCCGGTGGATTATGCTCTTCTACGCCCGCTGGAGTCGCCTAATTTCAAGATTGCAGTGAGTGTGATTGTGACGCACGCGTATATGTAG	MDESKQTLKEEAEKTTADVNEEEEEEEDDDEEVLDEVDDDEDDDDGGGCEFRVEQRKQLLGESPKTEARVKSETLAVASVSENDFKSYFAASSHLLSEVPVDYALLRPLESPNFKDQVGKSHQQALVSVITEAAQSQLQTKVTESPQFPTSSSELSPTSVTQPISSGLTNKKLSLLANTNSACMPEVERQNSSNRKSILSTDGYNWRKYGQKQVKIPQGSRSYYRCTYSECHAKKIEFIDNSNRMIEIISKGDHNHDPPRRINCTRESKLAVPVATNSTAHPMRMLNDSDPSTSSREAIQETPVIPETKRQNSIGSNGTSEVDIKEEHVDEPEPKRRVKKCNTAYSGSLCKPGKKQKIVVHAAGDVGISGDGYRWRKYGQKMVKGNPHPRNYYRCTSAG…	ATGGACGAGAGTAAGCAGACTCTCAAAGAAGAAGCAGAGAAGACGACAGCAGATGTTAATGAAGAAGAAGAAGAGGAAGAAGACGACGACGAAGAAGTATTGGACGAAGTTGATGACGACGAGGATGACGATGACGGTGGTGGATGCGAATTTCGCGTCGAGCAGAGGAAGCAGCTACTCGGCGAGTCACCGAAGACTGAAGCGCGGGTGAAATCTGAAACCCTAGCCGTGGCTTCGGTTTCAGAGAATGATTTTAAATCTTATTTTGCTGCTTCTTCTCACCTTCTCTCAGGTATGATCACTGATTAGTTATTTAAATTTCTCTTTATGTTTATGTATTTATATGCATGTGTAGAATTTGGAGTAAAATTGAGAGTTTAATGGGAAATGATGTGACAG…
Vmy05g13713	Vmy05g13713.t1	VmWRKY24	II	IIb	Chr5	34491956	34498576	-	1734	577	63130.9	63130.9	50.274	-0.789428	GTGCAACGATGTGCGGAGGACATGTCCATCTTAATCACAACTTACGAGGGAACTCATAACCACCCGCTTCCGGTCTCGGCCACAGCGATGGCTTCCACCACCTCTGCCGCCGCTTCCATGCTAATTTCCGGCTCCTCGATCTCTCAACCAGGCTTACTTCCACAGTCAGCCGCGGCCACCGCCGCATCAATAACCAATAACCTCCACGGATTAAACTTCACTCTCTCTGATAATTCCAGAACAAGACCATTCCACTTCCCAAACACCTCCTCAGTGCAGCCTTTTCCAACCATCACTTTGGACCTCACTTCAAATACTCCATCCCATCATTCCAACCTTTACTCTTCAATTTTTCCCCAGTCCCCAAAATACCCTTCAAATAGTCTCAGCTTTTCCTCG…	VmWRKY24	TCAATTCATTTGATCCCTACTAGCAGCGTCCTTGGAATGGTTCTTGGACAGCGAAAACGGTAACGGTGATTGTTGGCTCAAGAAATTTGAAGCAGAAATTAATTTCCCATTCGGCGCCAGAGGATTTGAATTAATGGCCTGAATTGTCTCCCCCCACTTCAATTTCTGCCCAATACCCTCCCCTCCGCCTTGGTTTTCACCACCCTCGGCCGCCAGAGAAGAAATTGCGGCCGCGATCACCGACCGGAAACTCGGGTCCGACGTGATTGCCTTTGTCAATGTCTCTGTCAAGACCTGCTGAGAAGAAGCTTGGTTGTTCTTTTGGTAATTGTTAAATTGGTCTATTAATTGGGATGGTGATCTTCCAAAATTAACTGACCCAATATTGGAAGTACTATT…	GTGCAACGATGTGCGGAGGACATGTCCATCTTAATCACAACTTACGAGGGAACTCATAACCACCCGCTTCCGGTCTCGGCCACAGCGATGGCTTCCACCACCTCTGCCGCCGCTTCCATGCTAATTTCCGGCTCCTCGATCTCTCAACCAGGCTTACTTCCACAGTCAGCCGCGGCCACCGCCGCATCAATAACCAATAACCTCCACGGATTAAACTTCACTCTCTCTGATAATTCCAGAACAAGACCATTCCACTTCCCAAACACCTCCTCAGTGCAGCCTTTTCCAACCATCACTTTGGACCTCACTTCAAATACTCCATCCCATCATTCCAACCTTTACTCTTCAATTTTTCCCCAGTCCCCAAAATACCCTTCAAATAGTCTCAGCTTTTCCTCG…	MEGRLNASSTSGSEFQEDKSDGSFGHDQELPRGGSTRGQISEEGSWKSSSPNIIKSPGNNRKEEKELESTKAEMNEVREENARLKTMLQRIENDYRSLQMRFIDIIQQQEPKNGNISNNNNYKSALSHENIEEPELVSLRLGTSPREHKRDERNTTGSSSKTRDDSDHQRLKESLKLGLDYTLEGSKSDCVEMVALDRSPENSVEEITKEEEAAGETWPPSKVLKTVRNNGEDEISQQASVKRARVSVRARCDTPTMHDGCQWRKYGQKIAKGNPCPRAYYRCTVAAACPVRKQVQRCAEDMSILITTYEGTHNHPLPVSATAMASTTSAAASMLISGSSISQPGLLPQSAAATAASITNNLHGLNFTLSDNSRTRPFHFPNTSSVQPFPTITLDLTSN…	TCAATTCATTTGATCCCTACTAGCAGCGTCCTTGGAATGGTTCTTGGACAGCGAAAACGGTAACGGTGATTGTTGGCTCAAGAAATTTGAAGCAGAAATTAATTTCCCATTCGGCGCCAGAGGATTTGAATTAATGGCCTGAATTGTCTCCCCCCACTTCAATTTCTGCCCAATACCCTCCCCTCCGCCTTGGTTTTCACCACCCTCGGCCGCCAGAGAAGAAATTGCGGCCGCGATCACCGACCGGAAACTCGGGTCCGACGTGATTGCCTTTGTCAATGTCTCTGTCAAGACCTGCTGAGAAGAAGCTTGGTTGTTCTTTTGGTAATTGTTAAATTGGTCTATTAATTGGGATGGTGATCTTCCAAAATTAACTGACCCAATATTGGAAGTACTATT…
Vmy05g14091	Vmy05g14091.t1	VmWRKY25	II	IIc	Chr5	38520966	38524762	-	396	131	15231.1	15231.1	37.9931	-1.08397	AAGCTACTATAGGTGTACTTATCAAGGGTGCAATGTAAAGAAACAAGTGCAACGCCAGTCCAAAGATGAAGGTGTTGTGATAACAACTTACGAAGGGGTTCACACACATCCAATAGACAAGCCTACCGACAATTTCGAGCAAATCTTGACTCAGATGCATATTTATCCTGCTCCCTTTTGAATGGAAGCTCGGACATCCGAAGTTAAAGATGTTTCCGGTAGTGGAAGCATTAGGGTGCCTGAAAACGAAGCGAAAACGAGTAAGAAGAAAGGTGAGAAGAAAATTAGGAAGCCCAAATTTGCTTTCCAGACAAGAACTCAGGTTGATATACTTGATGATGGGTACCGATGGAGGAAATATGGTCAGAAAGCAGTGAAGAACAATAAATTTCCAAG	VmWRKY25	TCAAAAGGGAGCAGGATAAATATGCATCTGAGTCAAGATTTGCTCGAAATTGTCGGTAGGCTTGTCTATTGGATGTGTGTGAACCCCTTCGTAAGTTGTTATCACAACACCTTCATCTTTGGACTGGCGTTGCACTTGTTTCTTTACATTGCACCCTTGATAAGTACACCTATAGTAGCTTCTGCAACAAAGGAAAAAAAAATTAAATAAATAAATAGTGTCCATGCACTTTTTCTACGTACCCAAATATTTTTTCTCAAGTTTCCAACAAAAAAACACTAGATAAATTGTGTTGATGATGATCAATATATTCGTGCATGGCGGAAATTCATGCATGTTCCTAATGAAATGAAGCTGGTGTGAATTTGACAGCAAGTCATGTAACGAGTGTTGCATGAA…	AAGCTACTATAGGTGTACTTATCAAGGGTGCAATGTAAAGAAACAAGTGCAACGCCAGTCCAAAGATGAAGGTGTTGTGATAACAACTTACGAAGGGGTTCACACACATCCAATAGACAAGCCTACCGACAATTTCGAGCAAATCTTGACTCAGATGCATATTTATCCTGCTCCCTTTTGAATGGAAGCTCGGACATCCGAAGTTAAAGATGTTTCCGGTAGTGGAAGCATTAGGGTGCCTGAAAACGAAGCGAAAACGAGTAAGAAGAAAGGTGAGAAGAAAATTAGGAAGCCCAAATTTGCTTTCCAGACAAGAACTCAGGTTGATATACTTGATGATGGGTACCGATGGAGGAAATATGGTCAGAAAGCAGTGAAGAACAATAAATTTCCAAG	MEARTSEVKDVSGSGSIRVPENEAKTSKKKGEKKIRKPKFAFQTRTQVDILDDGYRWRKYGQKAVKNNKFPRSYYRCTYQGCNVKKQVQRQSKDEGVVITTYEGVHTHPIDKPTDNFEQILTQMHIYPAPF	TCAAAAGGGAGCAGGATAAATATGCATCTGAGTCAAGATTTGCTCGAAATTGTCGGTAGGCTTGTCTATTGGATGTGTGTGAACCCCTTCGTAAGTTGTTATCACAACACCTTCATCTTTGGACTGGCGTTGCACTTGTTTCTTTACATTGCACCCTTGATAAGTACACCTATAGTAGCTTCTGCAACAAAGGAAAAAAAAATTAAATAAATAAATAGTGTCCATGCACTTTTTCTACGTACCCAAATATTTTTTCTCAAGTTTCCAACAAAAAAACACTAGATAAATTGTGTTGATGATGATCAATATATTCGTGCATGGCGGAAATTCATGCATGTTCCTAATGAAATGAAGCTGGTGTGAATTTGACAGCAAGTCATGTAACGAGTGTTGCATGAA…
Vmy06g33434	Vmy06g33434.t1	VmWRKY26	II	IIc	Chr6	535034	539542	-	798	265	29556.1	29556.1	62.5091	-0.741132	GAGTTACTATCGCTGCACCAGTGCTAGTTGTAATGTGAAGAAGAGAGTGGAGAGATGCATGGGTGACCCCTCCATTGTTGTTACTACTTACGAAGGCAAACACACCCATCTCAGCCAACTCATGCCTCGTCCTACCTCATATGCAGCCGGACTCCGACCAACATCTGCGTTTAATGCTACTGCGGCCGCTGCTCCTTTCCCACCAGCAGGGCCACCACAAGTGTCCTCCTTTCCTCTTCATCAATCTCAGTTCATGACTAACTTGCCTCCTTTCATGAACTGTGGTGGTAATTACACAAGCACTACTAGTAACATATTAAATCCATGTTCTGGTAATTTGCTTACAGTGGACCATGGCCTTCTTCAAGACATTGTGCCTTGTTTTATGAGAAAGGATTA…	VmWRKY26	TTAATCCTTTCTCATAAAACAAGGCACAATGTCTTGAAGAAGGCCATGGTCCACTGTAAGCAAATTACCAGAACATGGATTTAATATGTTACTAGTAGTGCTTGTGTAATTACCACCACAGTTCATGAAAGGAGGCAAGTTAGTCATGAACTGAGATTGATGAAGAGGAAAGGAGGACACTTGTGGTGGCCCTGCTGGTGGGAAAGGAGCAGCGGCCGCAGTAGCATTAAACGCAGATGTTGGTCGGAGTCCGGCTGCATATGAGGTAGGACGAGGCATGAGTTGGCTGAGATGGGTGTGTTTGCCTTCGTAAGTAGTAACAACAATGGAGGGGTCACCCATGCATCTCTCCACTCTCTTCTTCACATTACAACTAGCACTGGTGCAGCGATAGTAACT…	GAGTTACTATCGCTGCACCAGTGCTAGTTGTAATGTGAAGAAGAGAGTGGAGAGATGCATGGGTGACCCCTCCATTGTTGTTACTACTTACGAAGGCAAACACACCCATCTCAGCCAACTCATGCCTCGTCCTACCTCATATGCAGCCGGACTCCGACCAACATCTGCGTTTAATGCTACTGCGGCCGCTGCTCCTTTCCCACCAGCAGGGCCACCACAAGTGTCCTCCTTTCCTCTTCATCAATCTCAGTTCATGACTAACTTGCCTCCTTTCATGAACTGTGGTGGTAATTACACAAGCACTACTAGTAACATATTAAATCCATGTTCTGGTAATTTGCTTACAGTGGACCATGGCCTTCTTCAAGACATTGTGCCTTGTTTTATGAGAAAGGATTA…	MEDEKPKSTTTQSRQTTTSRLLPDSSSLIDPTTPNSSISSAASSGEHKRSIRELVHPPEDDQEEEEKKPLPLPLPLLQNTIKQLKVVKRSSEKKREREPRFAFMTKSEVDHLEDGYRWRKYGQKAVKNSSFPRSYYRCTSASCNVKKRVERCMGDPSIVVTTYEGKHTHLSQLMPRPTSYAAGLRPTSAFNATAAAAPFPPAGPPQVSSFPLHQSQFMTNLPPFMNCGGNYTSTTSNILNPCSGNLLTVDHGLLQDIVPCFMRKD	TTAATCCTTTCTCATAAAACAAGGCACAATGTCTTGAAGAAGGCCATGGTCCACTGTAAGCAAATTACCAGAACATGGATTTAATATGTTACTAGTAGTGCTTGTGTAATTACCACCACAGTTCATGAAAGGAGGCAAGTTAGTCATGAACTGAGATTGATGAAGAGGAAAGGAGGACACTTGTGGTGGCCCTGCTGGTGGGAAAGGAGCAGCGGCCGCAGTAGCATTAAACGCAGATGTTGGTCGGAGTCCGGCTGCATATGAGGTAGGACGAGGCATGAGTTGGCTGAGATGGGTGTGTTTGCCTTCGTAAGTAGTAACAACAATGGAGGGGTCACCCATGCATCTCTCCACTCTCTTCTTCACATTACAACTAGCACTGGTGCAGCGATAGTAACT…
Vmy06g33447	Vmy06g33447.t1	VmWRKY27	II	IIe	Chr6	641618	643258	-	978	325	37054	37054	76.5899	-1.212	GGGTTACTACAGATGCAGCACATCAAAAGGTTGTTCAGCTAAAAAGCAAGTAGAAAGATGCAGAACAGATGCTTCTATGCTAGTCATCACTTACACCTCCACCCACAATCACCCAGGTCCTGATCCAATTAATCCCACTACCGAAACAACACAAATCCAACCCACTAAAGAACCCAAAGAAGAAGAAGAAGAAGAACAGCAACAACGACAAGAAGAAGAAGAAGAAGCAGAAAAAGAGCAGGAACCCAAGGACAGTCAAGAAGAAGATGCAAATGAAGATCATTTGTTCCACTACTCTCAATCTCCATTCAACAGTTCCCAAGACATGATAACAATGAGCAAAAGGGAAGAAGACCCTTTTGATGATGATGGAGAGCCAATTACTAGTGTTCTACTCGA…	VmWRKY27	TCAGGAAGGGTAGACCAGAATCCTATCATCAAAGAAATTGCTAGTCCTCAGGAAATTGCTCGTGAAAGACGAGGAAGAAGATGAGGAGGAGGGTAGTTCTTCCAGCTCATCATAGAAGTCGTGATCATTTTCTTCTGATTTGAGTTGTGAATTTGATGAGAAGCTCAACAGAGGAGGAGGAGGAAAACAGAGGAGGGGCTTTTCCTCGAGTAGAACACTAGTAATTGGCTCTCCATCATCATCAAAAGGGTCTTCTTCCCTTTTGCTCATTGTTATCATGTCTTGGGAACTGTTGAATGGAGATTGAGAGTAGTGGAACAAATGATCTTCATTTGCATCTTCTTCTTGACTGTCCTTGGGTTCCTGCTCTTTTTCTGCTTCTTCTTCTTCTTCTTGTCG…	GGGTTACTACAGATGCAGCACATCAAAAGGTTGTTCAGCTAAAAAGCAAGTAGAAAGATGCAGAACAGATGCTTCTATGCTAGTCATCACTTACACCTCCACCCACAATCACCCAGGTCCTGATCCAATTAATCCCACTACCGAAACAACACAAATCCAACCCACTAAAGAACCCAAAGAAGAAGAAGAAGAAGAACAGCAACAACGACAAGAAGAAGAAGAAGAAGCAGAAAAAGAGCAGGAACCCAAGGACAGTCAAGAAGAAGATGCAAATGAAGATCATTTGTTCCACTACTCTCAATCTCCATTCAACAGTTCCCAAGACATGATAACAATGAGCAAAAGGGAAGAAGACCCTTTTGATGATGATGGAGAGCCAATTACTAGTGTTCTACTCGA…	MDEKKERKQLCSASAISSSTLQPRQAFSLLTKKNKEEEEEVNSSVMDASLSEGLDSPPKDINELEAETQASKKRKVVEKTVVRVKIEGNDQQQQQGKQRSEGPPSDCWSWRKYGQKPIKGSPYPRGYYRCSTSKGCSAKKQVERCRTDASMLVITYTSTHNHPGPDPINPTTETTQIQPTKEPKEEEEEEQQQRQEEEEEAEKEQEPKDSQEEDANEDHLFHYSQSPFNSSQDMITMSKREEDPFDDDGEPITSVLLEEKPLLCFPPPPLLSFSSNSQLKSEENDHDFYDELEELPSSSSSSSSFTSNFLRTSNFFDDRILVYPS	TCAGGAAGGGTAGACCAGAATCCTATCATCAAAGAAATTGCTAGTCCTCAGGAAATTGCTCGTGAAAGACGAGGAAGAAGATGAGGAGGAGGGTAGTTCTTCCAGCTCATCATAGAAGTCGTGATCATTTTCTTCTGATTTGAGTTGTGAATTTGATGAGAAGCTCAACAGAGGAGGAGGAGGAAAACAGAGGAGGGGCTTTTCCTCGAGTAGAACACTAGTAATTGGCTCTCCATCATCATCAAAAGGGTCTTCTTCCCTTTTGCTCATTGTTATCATGTCTTGGGAACTGTTGAATGGAGATTGAGAGTAGTGGAACAAATGATCTTCATTTGCATCTTCTTCTTGACTGTCCTTGGGTTCCTGCTCTTTTTCTGCTTCTTCTTCTTCTTCTTGTCG…
Vmy06g34052	Vmy06g34052.t1	VmWRKY28	II	IId	Chr6	6251528	6262173	-	1512	503	57035.2	57035.2	46.33	-0.574751	GGAATAACTCATGGATTTTGTGGATTGGATATCGCATGACCCCGAATTTGGTTCAGGCCAAGGCAACAGCCGACAGTTTTACACCATTTGCAAAATTACGAATCTAGAGGATGGTGGTGGTGTCGTCTGGAAGTTTTGACAAGTAAACATGGGATGGCATCTTTTCAATCCTTGGATGACAACCCAATATTGATTAAATTCCATGGTTCGCCTGTTGCTAAAGAAAATGGTTTCGGGATGCTGTTAGAGGTCTGGATAAAGAAAAAGGTCAAAGAATTAAGCCTTGAAGAATCTATTTTTCGGTTATGGGAACTGAAGGGCCAAAAGATCCGTTTAAAGCAATGCAATGGAAAGATATGGGTACTGCTGATGTGCAGAAGGAGCCTAGCACTGGGCCAG…	VmWRKY28.t1	CTAGATTCGTAATTTTGCAAATGGTGTAAAACTGTCGGCTGTTGCCTTGGCCTGAACCAAATTCGGGGTCATGCGATATCCAATCCACAAAATCCATGAGTTATTCCCTGAAAATGAAATCCATAACCTATTGTCGGCCCAAAACATGATATAATGGTGCTTTTGGTTGAGAGATTTGAGCCTCATTTACAATCAAAAGTCCTGGTAAAAACTAGAAGTGAAATAGAAGAACTCAGGCCAAACTTCACTTACAATCCCTGTGTCGGGTCATGTGCGGTTACCCCTGTGATTTAAAATGTTGCACCCGCACCCCCCGTGATTTGTGGGAAGTTGCATCCGCACGCAAATCCATCAATATTAATGGAAAGTGGATCTCACACGCCAATCTTGCAAGTGTGG…	GGAATAACTCATGGATTTTGTGGATTGGATATCGCATGACCCCGAATTTGGTTCAGGCCAAGGCAACAGCCGACAGTTTTACACCATTTGCAAAATTACGAATCTAGAGGATGGTGGTGGTGTCGTCTGGAAGTTTTGACAAGTAAACATGGGATGGCATCTTTTCAATCCTTGGATGACAACCCAATATTGATTAAATTCCATGGTTCGCCTGTTGCTAAAGAAAATGGTTTCGGGATGCTGTTAGAGGTCTGGATAAAGAAAAAGGTCAAAGAATTAAGCCTTGAAGAATCTATTTTTCGGTTATGGGAACTGAAGGGCCAAAAGATCCGTTTAAAGCAATGCAATGGAAAGATATGGGTACTGCTGATGTGCAGAAGGAGCCTAGCACTGGGCCAG…	MEEVEEANRAAVECSHRVLKLLSQPPKDQIQLRDLMVETGEAVFRFKRVVSLLNTGLGHARVRKVKKSQNPFPPSLLLENPICKTTDHQPKPIQFLQQRTSLENPFQDMMGSSASVKSSLTLATPCMDNEKNPLQIVQQTPQSYRNFLQLQMQQKQQHMIQLQQQQKLKQQAEMMYRRSNSGISLNFDSSTCTPTMSSTRSFISSLSVDGSSVANLDGNGFHLIGPAGSSDQISNQHKRRCSARGDDGSVKCGSSGRCHCSKKRKHRVKRSIKVPAISNKLADIPPDEYSWRKYGQKPIKGSPHPRGYYKCSSMRGCPARKHVERCLEDPSMLIVTYEGEHNHLKLINQVRRRPALIHLGPLSLLPPPSFELSLEESIFRLWELKGQKIRLKQCNGKIW…	CTAGATTCGTAATTTTGCAAATGGTGTAAAACTGTCGGCTGTTGCCTTGGCCTGAACCAAATTCGGGGTCATGCGATATCCAATCCACAAAATCCATGAGTTATTCCCTGAAAATGAAATCCATAACCTATTGTCGGCCCAAAACATGATATAATGGTGCTTTTGGTTGAGAGATTTGAGCCTCATTTACAATCAAAAGTCCTGGTAAAAACTAGAAGTGAAATAGAAGAACTCAGGCCAAACTTCACTTACAATCCCTGTGTCGGGTCATGTGCGGTTACCCCTGTGATTTAAAATGTTGCACCCGCACCCCCCGTGATTTGTGGGAAGTTGCATCCGCACGCAAATCCATCAATATTAATGGAAAGTGGATCTCACACGCCAATCTTGCAAGTGTGG…
Vmy06g34072	Vmy06g34072.t1	VmWRKY29	I-NT-CT	I-NT-CT	Chr6	6434377	6437276	+	1716	571	62463.3	62463.3	65.4898	-0.938704	ATGGGCACTTCATCAGCTAACTCACGGCAACAACAACAGCCATCGAACTTCTCTTTCTCAAACCCATTCATGTCTGGCACCTTCTCCGACTTACTAGCCGGAGAGTACCAGTCCTCCGCTGCCGGCGTCAGTCGTGGTGGACTTTCCGAGCGAATTGCGGATAGAAATGGGTCTGGAGTACCTAAATTCAAGTCGATTACGCCGCCTTCACTTCCGCTTTCGCCTCCGCCTGTCTCTCCTTCTTCTTACTTTGCTATACCTCCTGGATTGAGCCCGGCTGAGCTTTTGGATTCCCCTGTTCTCTTCTCGTCTTCCGACATTCTACCATCTCCAACAACTGGGACTTTCCCATCGCAGGCTTTCAATTGGAAACCCAATTCTTCAAACAACAACCAGCAG…	VmWRKY29.t1	ATGGGCACTTCATCAGCTAACTCACGGCAACAACAACAGCCATCGAACTTCTCTTTCTCAAACCCATTCATGTCTGGCACCTTCTCCGACTTACTAGCCGGAGAGTACCAGTCCTCCGCTGCCGGCGTCAGTCGTGGTGGACTTTCCGAGCGAATTGCGGATAGAAATGGGTCTGGAGTACCTAAATTCAAGTCGATTACGCCGCCTTCACTTCCGCTTTCGCCTCCGCCTGTCTCTCCTTCTTCTTACTTTGCTATACCTCCTGGATTGAGCCCGGCTGAGCTTTTGGATTCCCCTGTTCTCTTCTCGTCTTCCGACGTATGTGTCTTCTCCTTTTTAAGGCTCTGTTTCGTTTTTGCTTATAAAACTCATGAAACAGAATGCTTAATACTAAAATTC…	ATGGGCACTTCATCAGCTAACTCACGGCAACAACAACAGCCATCGAACTTCTCTTTCTCAAACCCATTCATGTCTGGCACCTTCTCCGACTTACTAGCCGGAGAGTACCAGTCCTCCGCTGCCGGCGTCAGTCGTGGTGGACTTTCCGAGCGAATTGCGGATAGAAATGGGTCTGGAGTACCTAAATTCAAGTCGATTACGCCGCCTTCACTTCCGCTTTCGCCTCCGCCTGTCTCTCCTTCTTCTTACTTTGCTATACCTCCTGGATTGAGCCCGGCTGAGCTTTTGGATTCCCCTGTTCTCTTCTCGTCTTCCGACATTCTACCATCTCCAACAACTGGGACTTTCCCATCGCAGGCTTTCAATTGGAAACCCAATTCTTCAAACAACAACCAGCAG…	MGTSSANSRQQQQPSNFSFSNPFMSGTFSDLLAGEYQSSAAGVSRGGLSERIADRNGSGVPKFKSITPPSLPLSPPPVSPSSYFAIPPGLSPAELLDSPVLFSSSDILPSPTTGTFPSQAFNWKPNSSNNNQQQGIKQEQKNFSDFSFHTQTRPPTTSSSTSFISQIPTQENQSEFTSMPQSFSPEISNIQTNTQTNTGFNSEYSNGHYNQLSQSIREQQRRSDDGYNWRKYGQKQVKGSENPRSYYKCTYPNCPTKKKVERSLDGQITEIVYKGNHNHPKPQSTRRSSSAAAAASQAIQNTNHSNSEIPDQSYASHGTGQMDSATPENSSVSMGDDDYDGSPRKSKSGGGGGGGDEFDDEEPDAKRWKIEGDQSEGISAAGSRTVREPRVVVQTTSDI…	ATGGGCACTTCATCAGCTAACTCACGGCAACAACAACAGCCATCGAACTTCTCTTTCTCAAACCCATTCATGTCTGGCACCTTCTCCGACTTACTAGCCGGAGAGTACCAGTCCTCCGCTGCCGGCGTCAGTCGTGGTGGACTTTCCGAGCGAATTGCGGATAGAAATGGGTCTGGAGTACCTAAATTCAAGTCGATTACGCCGCCTTCACTTCCGCTTTCGCCTCCGCCTGTCTCTCCTTCTTCTTACTTTGCTATACCTCCTGGATTGAGCCCGGCTGAGCTTTTGGATTCCCCTGTTCTCTTCTCGTCTTCCGACGTATGTGTCTTCTCCTTTTTAAGGCTCTGTTTCGTTTTTGCTTATAAAACTCATGAAACAGAATGCTTAATACTAAAATTC…
Vmy06g34731	Vmy06g34731.t1	VmWRKY30	II	IIe	Chr6	14371009	14374552	-	1452	483	52681.3	52681.3	53.776	-0.874327	GGGGTATTACAGATGCAGCAGCTCCAAAGGTTGCTCGGCCAGGAAACAAGTCGAACGGAGCCGAACAGATCCGAACATGTTAGTAATCACCTACACTTCGGAGCATAACCACCCGTGGCCCACCCAGAGAAACGCTCTCGCCGGGTCAACCCGGTCCCAACCCTCAAAAACCAACTCATCAGTTTCTTCAAAGAACAACAGTAGTAATAACTCACCAGCCCCTCATAATTCCCAAAAGGGTACTACAAAGACAAGCTTGAAAGACGAAGAAGAAGAGGAGGAGGAGCACAAGGATAATCATCATCATAGCAATACTGCCGGTTCGAACGGGTCGCTAATGGTGAAGGAGGAGATGATGGAAGAGTTTGATCAAAAGGAGATAGAAATGGAAGACGGCAA…	VmWRKY30	TCAAGGTCTTGATATAAACCCCTTTTTCACTTCTCCAAGCGATGTATTATTGTTATTGTTGTTGCTGTAGTTATTGTTGCCTGTCCAATCAAACGCACTCACAAATGAATCCAAAGCACTGGCCTTGTTGTTGTTGCTGTTTTCTCTATCTTCATGATCTCTTGAGAAGCCATGGGTGAACAAGAGGTTTAGAGGATCAGCCTCAATCTCTCCTAACTCAGCAAAGAAGTCATGATCGCACTGGGTTGACTCAGGTGGCAGCAACGGCCTGTAACTATTCTGTGAAAACCCTAATTGATCACCAAACTCACCATCGCCGTTGCCGTCTTCCATTTCTATCTCCTTTTGATCAAACTCTTCCATCATCTCCTCCTTCACCATTAGCGACCCGTTCGAACC…	GGGGTATTACAGATGCAGCAGCTCCAAAGGTTGCTCGGCCAGGAAACAAGTCGAACGGAGCCGAACAGATCCGAACATGTTAGTAATCACCTACACTTCGGAGCATAACCACCCGTGGCCCACCCAGAGAAACGCTCTCGCCGGGTCAACCCGGTCCCAACCCTCAAAAACCAACTCATCAGTTTCTTCAAAGAACAACAGTAGTAATAACTCACCAGCCCCTCATAATTCCCAAAAGGGTACTACAAAGACAAGCTTGAAAGACGAAGAAGAAGAGGAGGAGGAGCACAAGGATAATCATCATCATAGCAATACTGCCGGTTCGAACGGGTCGCTAATGGTGAAGGAGGAGATGATGGAAGAGTTTGATCAAAAGGAGATAGAAATGGAAGACGGCAA…	MENYQGDLADIVRASGGQNLGTGADGGFSGVELPLPDWRFPAGPMNYIEETPVDEFGDPFSSCLRDPLLHELDMPSSGFFNNSTDMMKTSGVEGTTSHTTASFGRGRGGGGGGGGIMLERQMKRPANIFTRMLQISPNAKMPAVSPCDSPVGLMKAAPSPLVNPNHDLISPNTSKSCLVENTGVQISSPRNTGIKRRKSQAKKVVCIPAPAPANNRPSTGEVVPSDLWAWRKYGQKPIKGSPYPRGYYRCSSSKGCSARKQVERSRTDPNMLVITYTSEHNHPWPTQRNALAGSTRSQPSKTNSSVSSKNNSSNNSPAPHNSQKGTTKTSLKDEEEEEEEHKDNHHHSNTAGSNGSLMVKEEMMEEFDQKEIEMEDGNGDGEFGDQLGFSQNSYRPLLP…	TCAAGGTCTTGATATAAACCCCTTTTTCACTTCTCCAAGCGATGTATTATTGTTATTGTTGTTGCTGTAGTTATTGTTGCCTGTCCAATCAAACGCACTCACAAATGAATCCAAAGCACTGGCCTTGTTGTTGTTGCTGTTTTCTCTATCTTCATGATCTCTTGAGAAGCCATGGGTGAACAAGAGGTTTAGAGGATCAGCCTCAATCTCTCCTAACTCAGCAAAGAAGTCATGATCGCACTGGGTTGACTCAGGTGGCAGCAACGGCCTGTAACTATTCTGTGAAAACCCTAATTGATCACCAAACTCACCATCGCCGTTGCCGTCTTCCATTTCTATCTCCTTTTGATCAAACTCTTCCATCATCTCCTCCTTCACCATTAGCGACCCGTTCGAACC…
Vmy06g35042	Vmy06g35042.t1	VmWRKY31	II	IIb	Chr6	18292323	18295336	+	1761	586	63759.1	63759.1	49.9041	-0.693686	ATGGACAGAGGATGGGGTATATCAGTTGAATCCGAACCAGTTAATTTCTTTGCGAACAAATCCTCCACCTTGAGTTTGACTCCAAGATTGAACCGTTCTAGAACAGGTAGTATGTTCCCGGTGAATCTTAACCGGAGAGAAGACCAACCTGCTCTTCCTCAACCGTCCGAAGCTGAGAATCATCATCGGACGGTTATCGGAGAGGTCGACTTCTTCTCCGATCACAAGAGAAAGTCAGATGATCATGGTATGGATAATCCCAAGACAACTAGTATTACTGTCAAAAAGGAAATCTCACACGAGACCGCTCCCAGAAATGATTTGGATGTAATCAATACTGGTTTGCATCTTCGTACCACTAACACCGGAAGTGATCAGTCGACGGTGGACGACGGGGTC…	VmWRKY31	ATGGACAGAGGATGGGGTATATCAGTTGAATCCGAACCAGTTAATTTCTTTGCGAACAAATCCTCCACCTTGAGTTTGACTCCAAGATTGAACCGTTCTAGAACAGGTAGTATGTTCCCGGTGAATCTTAACCGGAGAGAAGACCAACCTGCTCTTCCTCAACCGTCCGAAGCTGAGAATCATCATCGGACGGTTATCGGAGAGGTCGACTTCTTCTCCGATCACAAGAGAAAGTCAGATGATCATGGTATGGATAATCCCAAGACAACTAGTATTACTGTCAAAAAGGAAATCTCACACGAGACCGCTCCCAGAAATGATTTGGATGTAATCAATGTAAGCAATCCAGCCTCCTCAATTATTGTTATTTTCTGAAATTTTTTCCCGCAAAAAAGGGCT…	ATGGACAGAGGATGGGGTATATCAGTTGAATCCGAACCAGTTAATTTCTTTGCGAACAAATCCTCCACCTTGAGTTTGACTCCAAGATTGAACCGTTCTAGAACAGGTAGTATGTTCCCGGTGAATCTTAACCGGAGAGAAGACCAACCTGCTCTTCCTCAACCGTCCGAAGCTGAGAATCATCATCGGACGGTTATCGGAGAGGTCGACTTCTTCTCCGATCACAAGAGAAAGTCAGATGATCATGGTATGGATAATCCCAAGACAACTAGTATTACTGTCAAAAAGGAAATCTCACACGAGACCGCTCCCAGAAATGATTTGGATGTAATCAATACTGGTTTGCATCTTCGTACCACTAACACCGGAAGTGATCAGTCGACGGTGGACGACGGGGTC…	MDRGWGISVESEPVNFFANKSSTLSLTPRLNRSRTGSMFPVNLNRREDQPALPQPSEAENHHRTVIGEVDFFSDHKRKSDDHGMDNPKTTSITVKKEISHETAPRNDLDVINTGLHLRTTNTGSDQSTVDDGVSSDALEDRRAKSELGVLQAELERMNVENQRLRGMLSQVSNNYSALQLHLMTLMQQQQQQQQQQSSRAETAQQHEIVEGRPEEKMQEGSVVPRQFMELGPTETDEPSNTTSSEERTHSGSLHNPKNEMLPFDHQDSKAKGIGGREESPESEGWVPSKVPKLSNGSSKSGNIDQVATEATMRKARVSVRARSEAPMITDGCQWRKYGQKMAKGNPCPRAYYRCTMAVGCPVRKQVQRCAEDRTILITTYEGNHNHPLPPAAMAMASTT…	ATGGACAGAGGATGGGGTATATCAGTTGAATCCGAACCAGTTAATTTCTTTGCGAACAAATCCTCCACCTTGAGTTTGACTCCAAGATTGAACCGTTCTAGAACAGGTAGTATGTTCCCGGTGAATCTTAACCGGAGAGAAGACCAACCTGCTCTTCCTCAACCGTCCGAAGCTGAGAATCATCATCGGACGGTTATCGGAGAGGTCGACTTCTTCTCCGATCACAAGAGAAAGTCAGATGATCATGGTATGGATAATCCCAAGACAACTAGTATTACTGTCAAAAAGGAAATCTCACACGAGACCGCTCCCAGAAATGATTTGGATGTAATCAATGTAAGCAATCCAGCCTCCTCAATTATTGTTATTTTCTGAAATTTTTTCCCGCAAAAAAGGGCT…
Vmy06g35510	Vmy06g35510.t1	VmWRKY32	II	IIe	Chr6	25953649	25954811	+	816	271	30225.9	30225.9	58.6148	-0.862362	ATGGACGGCAGATTCAGCCGCAACCCTTTTGTAAATGAGCAAGAAGACCCGGAAAATTCACCCGAAAACAGCTGCGATTCGCCCCGGTATGGCAAGACTTCTCCCTCCTCCCATCAAACAAGTAGGCGCACAGTACAGAAAAAAGTTGTGTCGGTCCCAATCAGGGACGTTGAAGGGTCACGGCTTAAGGGCGAGACTCCTCCACCCTCCGATTCATGGGCATGGAGAAAGTACGGTCAGAAACCCATCAAAGGCTCTCCCTACCCCAGAGGATATTACAGGTGCAGTAGCTCCAAGGGCTGCCCAGCCAGAAAGCAAGTAGAGAGAAGCCGTGTGGACCCAACTATGCTAGTGGTCACGTACTCGTCGGACCACAACCACCCTCCACCCACATCCAAG…	VmWRKY32.t1	ATGGACGGCAGATTCAGCCGCAACCCTTTTGTAAATGAGCAAGAAGACCCGGAAAATTCACCCGAAAACAGCTGCGATTCGCCCCGGTATGGCAAGACTTCTCCCTCCTCCCATCAAACAAGGTATGTATGTGAGTCTAACATATGTATGTCTAAATTAAGGAGTGTGCGAATTTTTTGGATTTCATGCCAGGTAATTGTTAAAAAGGGTTGTCGTTGGATTTGATTCGCAGTAGGCGCACAGTACAGAAAAAAGTTGTGTCGGTCCCAATCAGGGACGTTGAAGGGTCACGGCTTAAGGGCGAGACTCCTCCACCCTCCGATTCATGGGCATGGAGAAAGTACGGTCAGAAACCCATCAAAGGCTCTCCCTACCCCAGGTAAACATACAGAAATTCCT…	ATGGACGGCAGATTCAGCCGCAACCCTTTTGTAAATGAGCAAGAAGACCCGGAAAATTCACCCGAAAACAGCTGCGATTCGCCCCGGTATGGCAAGACTTCTCCCTCCTCCCATCAAACAAGTAGGCGCACAGTACAGAAAAAAGTTGTGTCGGTCCCAATCAGGGACGTTGAAGGGTCACGGCTTAAGGGCGAGACTCCTCCACCCTCCGATTCATGGGCATGGAGAAAGTACGGTCAGAAACCCATCAAAGGCTCTCCCTACCCCAGAGGATATTACAGGTGCAGTAGCTCCAAGGGCTGCCCAGCCAGAAAGCAAGTAGAGAGAAGCCGTGTGGACCCAACTATGCTAGTGGTCACGTACTCGTCGGACCACAACCACCCTCCACCCACATCCAAG…	MDGRFSRNPFVNEQEDPENSPENSCDSPRYGKTSPSSHQTSRRTVQKKVVSVPIRDVEGSRLKGETPPPSDSWAWRKYGQKPIKGSPYPRGYYRCSSSKGCPARKQVERSRVDPTMLVVTYSSDHNHPPPTSKNHHHRNSPVVATEAEVEITAVSTTTTTTQLSNSDEENNSTVFDLGDESLVSTFGFKWFSELETSTSSTMLEIPILEGHGGETDVGAMIFSMTEEEDESLFADLGELPECSVVFRRAALEREEDERRRCNLAPWCGTTG	ATGGACGGCAGATTCAGCCGCAACCCTTTTGTAAATGAGCAAGAAGACCCGGAAAATTCACCCGAAAACAGCTGCGATTCGCCCCGGTATGGCAAGACTTCTCCCTCCTCCCATCAAACAAGGTATGTATGTGAGTCTAACATATGTATGTCTAAATTAAGGAGTGTGCGAATTTTTTGGATTTCATGCCAGGTAATTGTTAAAAAGGGTTGTCGTTGGATTTGATTCGCAGTAGGCGCACAGTACAGAAAAAAGTTGTGTCGGTCCCAATCAGGGACGTTGAAGGGTCACGGCTTAAGGGCGAGACTCCTCCACCCTCCGATTCATGGGCATGGAGAAAGTACGGTCAGAAACCCATCAAAGGCTCTCCCTACCCCAGGTAAACATACAGAAATTCCT…
Vmy07g24811	Vmy07g24811.t1	VmWRKY33	II	IIe	Chr7	10670375	10672822	-	1017	338	37204.4	37204.4	72.403	-0.869822	GGGATATTACAAATGTAGCACTTCAAAAGGGTGTTTGGCACGAAAACAAGTGGAGCGAAACAGATCCGACCAAGAGATGTTCATTGTCACATACACCAGCGAGCACAACCACCCTATGCCCACCCACCGGAACTCACTCGCCGGAATCCCACGTCAGAAGTCCGTCACAACCACCGGTGACACCACCAAACCTTCATCTCCGCTTTCTCCGGTAAGCCTCTCTCCGGTTTCCGAAAAGACCGAGAGCAGAGAAGATGTACTAATGGAAGATGATGAAGAAGATGAAGAAGATGTGATAGGTGGTGTATCTGATACGGCCATAGGTGATGATTTCTTTGAGGGTTTGGAGGAATTCACAGGTACGGCCACCGGAGATTGTCTTGCCGGTCAATTTCCGGC…	VmWRKY33	CTAGGGAACACGACCGGCGGCAGGTGAAGCCCCGTGGGAGCCCCAAGGAAAAGTCAAAGTCGCCGGAAATTGACCGGCAAGACAATCTCCGGTGGCCGTACCTGTGAATTCCTCCAAACCCTCAAAGAAATCATCACCTATGGCCGTATCAGATACACCACCTATCACATCTTCTTCATCTTCTTCATCATCTTCCATTAGTACATCTTCTCTGCTCTCGGTCTTTTCGGAAACCGGAGAGAGGCTTACCGGAGAAAGCGGAGATGAAGGTTTGGTGGTGTCACCGGTGGTTGTGACGGACTTCTGACGTGGGATTCCGGCGAGTGAGTTCCGGTGGGTGGGCATAGGGTGGTTGTGCTCGCTGGTGTATGTGACAATGAACATCTCTTGGTCGGATCT…	GGGATATTACAAATGTAGCACTTCAAAAGGGTGTTTGGCACGAAAACAAGTGGAGCGAAACAGATCCGACCAAGAGATGTTCATTGTCACATACACCAGCGAGCACAACCACCCTATGCCCACCCACCGGAACTCACTCGCCGGAATCCCACGTCAGAAGTCCGTCACAACCACCGGTGACACCACCAAACCTTCATCTCCGCTTTCTCCGGTAAGCCTCTCTCCGGTTTCCGAAAAGACCGAGAGCAGAGAAGATGTACTAATGGAAGATGATGAAGAAGATGAAGAAGATGTGATAGGTGGTGTATCTGATACGGCCATAGGTGATGATTTCTTTGAGGGTTTGGAGGAATTCACAGGTACGGCCACCGGAGATTGTCTTGCCGGTCAATTTCCGGC…	MEDDWDLYAVVRGCSAASTSTAAATTTASCSRDTQLSSSSQSQDDQFQFFSDPFEPRRSQSNEDLQDLFRPFFFPESQQISPQKTPVSPLSVLGGLQDLSPPPPLPPQHQSQQQPQQKQEKQKQNHVDFETIGGPDSTGHTRTPRSKRRKSQLKRVCQVPAEGLSADSWSWRKYGQKPIKGSPFPRGYYKCSTSKGCLARKQVERNRSDQEMFIVTYTSEHNHPMPTHRNSLAGIPRQKSVTTTGDTTKPSSPLSPVSLSPVSEKTESREDVLMEDDEEDEEDVIGGVSDTAIGDDFFEGLEEFTGTATGDCLAGQFPATLTFPWGSHGASPAAGRVP	CTAGGGAACACGACCGGCGGCAGGTGAAGCCCCGTGGGAGCCCCAAGGAAAAGTCAAAGTCGCCGGAAATTGACCGGCAAGACAATCTCCGGTGGCCGTACCTGTGAATTCCTCCAAACCCTCAAAGAAATCATCACCTATGGCCGTATCAGATACACCACCTATCACATCTTCTTCATCTTCTTCATCATCTTCCATTAGTACATCTTCTCTGCTCTCGGTCTTTTCGGAAACCGGAGAGAGGCTTACCGGAGAAAGCGGAGATGAAGGTTTGGTGGTGTCACCGGTGGTTGTGACGGACTTCTGACGTGGGATTCCGGCGAGTGAGTTCCGGTGGGTGGGCATAGGGTGGTTGTGCTCGCTGGTGTATGTGACAATGAACATCTCTTGGTCGGATCT…
Vmy07g25848	Vmy07g25848.t1	VmWRKY34	II	IId	Chr7	28979073	28980568	+	1038	345	37872.5	37872.5	44.3394	-0.630725	ATGGCCGTCGAGCTAATGAGCAGTTACAGGGACGGCAGCTTCGGAGCCAACACGGAAGAAATCGCGGCCAAGGAGGCCGCCGTCGCCGGTTTCCAGAGCGTCGAGAAACTAATCCGAATCCTCTCTCACCAAAACAACAACCACCACCAACAGAAAACAATTTCAACAGATCCCGACCTCGTCGATTACAGAGCCGTCGCCGATGTCGCCGTCAACAAGTTCAAGAAGTTCATCTCTCTACTCGACCGATCCAGAACCGGTCACGCCCGCTTCCGACGTGGCCCTATGAATCAGCCGCAGAAAACCGTTGAGCCGGAGGAAACCGTTCGATCGGCGAGTATTAATCGGACGCAGGAGGATAAACCGGTTCCTCCTAGGGTTTACTGTCCGACGCCGGTG…	VmWRKY34	ATGGCCGTCGAGCTAATGAGCAGTTACAGGGACGGCAGCTTCGGAGCCAACACGGAAGAAATCGCGGCCAAGGAGGCCGCCGTCGCCGGTTTCCAGAGCGTCGAGAAACTAATCCGAATCCTCTCTCACCAAAACAACAACCACCACCAACAGAAAACAATTTCAACAGATCCCGACCTCGTCGATTACAGAGCCGTCGCCGATGTCGCCGTCAACAAGTTCAAGAAGTTCATCTCTCTACTCGACCGATCCAGAACCGGTCACGCCCGCTTCCGACGTGGCCCTATGAATCAGCCGCAGAAAACCGTTGAGCCGGAGGAAACCGTTCGATCGGCGAGTATTAATCGGACGCAGGAGGATAAACCGGTTCCTCCTAGGGTTTACTGTCCGACGCCGGTG…	ATGGCCGTCGAGCTAATGAGCAGTTACAGGGACGGCAGCTTCGGAGCCAACACGGAAGAAATCGCGGCCAAGGAGGCCGCCGTCGCCGGTTTCCAGAGCGTCGAGAAACTAATCCGAATCCTCTCTCACCAAAACAACAACCACCACCAACAGAAAACAATTTCAACAGATCCCGACCTCGTCGATTACAGAGCCGTCGCCGATGTCGCCGTCAACAAGTTCAAGAAGTTCATCTCTCTACTCGACCGATCCAGAACCGGTCACGCCCGCTTCCGACGTGGCCCTATGAATCAGCCGCAGAAAACCGTTGAGCCGGAGGAAACCGTTCGATCGGCGAGTATTAATCGGACGCAGGAGGATAAACCGGTTCCTCCTAGGGTTTACTGTCCGACGCCGGTG…	MAVELMSSYRDGSFGANTEEIAAKEAAVAGFQSVEKLIRILSHQNNNHHQQKTISTDPDLVDYRAVADVAVNKFKKFISLLDRSRTGHARFRRGPMNQPQKTVEPEETVRSASINRTQEDKPVPPRVYCPTPVQRLPPLPHNNHNYVMKTGSVNERKESVGPTTINFAAATVATPAMSTGNSFKSSLTGDTDSFQPSMSSAFQLTNMSQVSSAGRPPLSSSSLKRKCSSVDDLANKCGGSSGRCHCSKKRKSRVKRVVRVPAVSMKMADIPPDDYTWRKYGQKPIKGSPHPRGYYKCSSVRGCPARKHVERALDDPAMLIVTYEGEHNHTLSVTQGTAALVLESS	ATGGCCGTCGAGCTAATGAGCAGTTACAGGGACGGCAGCTTCGGAGCCAACACGGAAGAAATCGCGGCCAAGGAGGCCGCCGTCGCCGGTTTCCAGAGCGTCGAGAAACTAATCCGAATCCTCTCTCACCAAAACAACAACCACCACCAACAGAAAACAATTTCAACAGATCCCGACCTCGTCGATTACAGAGCCGTCGCCGATGTCGCCGTCAACAAGTTCAAGAAGTTCATCTCTCTACTCGACCGATCCAGAACCGGTCACGCCCGCTTCCGACGTGGCCCTATGAATCAGCCGCAGAAAACCGTTGAGCCGGAGGAAACCGTTCGATCGGCGAGTATTAATCGGACGCAGGAGGATAAACCGGTTCCTCCTAGGGTTTACTGTCCGACGCCGGTG…
Vmy08g19321	Vmy08g19321.t1	VmWRKY35	I-NT-CT	I-NT-CT	Chr8	8189304	8193703	-	1566	521	57275.1	57275.1	53.9862	-0.780614	GAGTTATTACAAATGCACTTATGCAGGATGCAATGTTCGCAAGCATGTCGAGAGGGCTTCCGCAGATCCCAAAGCTGTTGTAACCACTTACGAAGGTAAGCATAACCATGATGTTCCTACAGCCAGAAAGACTAGTAGCAGCACAGCAAATAGCAACACGTTGCAGTTGAAATCAGACACGGTAGTTGCTAAGAAACCTGGTCTACTTGAACAAATACAATTCGGAAACAATGATCGAAGAGAAGTTTTAGTACCGCTAAAAGAAGAGCAAATCATGGCATGAGTACACAGAGGTGGGGACTTCTGAGCTAACATCGTCCCATAAAACGGTCACAGAAGCCAGGATTGTTGTGCAGACAAGGAGTGAAGTCGATCTGTTGGATGATGGGTTCAAGTGGA…	VmWRKY35	TCATGCCATGATTTGCTCTTCTTTTAGCGGTACTAAAACTTCTCTTCGATCATTGTTTCCGAATTGTATTTGTTCAAGTAGACCAGGTTTCTTAGCAACTACCGTGTCTGATTTCAACTGCAACGTGTTGCTATTTGCTGTGCTGCTACTAGTCTTTCTGGCTGTAGGAACATCATGGTTATGCTTACCTTCGTAAGTGGTTACAACAGCTTTGGGATCTGCGGAAGCCCTCTCGACATGCTTGCGAACATTGCATCCTGCATAAGTGCATTTGTAATAACTCCTGCAGATAAAATTCAGAAGCATCAGAAATTAATCTCACGAAAGAAAACTCCAATGTCTTTACATTTCCCATTTTTTAATCTTTTTCAGGCAGTATAGAAAGTAAATGGAATCTGT…	GAGTTATTACAAATGCACTTATGCAGGATGCAATGTTCGCAAGCATGTCGAGAGGGCTTCCGCAGATCCCAAAGCTGTTGTAACCACTTACGAAGGTAAGCATAACCATGATGTTCCTACAGCCAGAAAGACTAGTAGCAGCACAGCAAATAGCAACACGTTGCAGTTGAAATCAGACACGGTAGTTGCTAAGAAACCTGGTCTACTTGAACAAATACAATTCGGAAACAATGATCGAAGAGAAGTTTTAGTACCGCTAAAAGAAGAGCAAATCATGGCATGAGTACACAGAGGTGGGGACTTCTGAGCTAACATCGTCCCATAAAACGGTCACAGAAGCCAGGATTGTTGTGCAGACAAGGAGTGAAGTCGATCTGTTGGATGATGGGTTCAAGTGGA…	MAKTDRAQRPTITLPPRTSIDTLFTGLSPGPLTLVSNFFSDNYPDSDCRSFSQLLAGAMASPVAGAGSPKLPTLLPVNPVKEEANTGSGGGGGEKLGFKQNRPVNLVVGSSSNAHPVFMIPPGLSPSGFLNSPGFFSPLQSPFGMTHQQALAQVTALATLSQSFMQAEHQPSDAESWTQYQSFPSNTTIQQQVHPVISEPEPENSFIESSEASQSERKFQPPPATMDKPGNDGYNWRKYGQKQVKASEYPRSYYKCTEPNCPVKKKVERNFDGKISEITYKGEHNHELPQSNKRAKDGTHIKQNKKNQPTPELGLAGETEISKSNETFHSVCERDQASTQLTHVELPESTENINMGNTEIIPDAGNDDEPNAKRRYTEVGTSELTSSHKTVTEARIVVQ…	TCATGCCATGATTTGCTCTTCTTTTAGCGGTACTAAAACTTCTCTTCGATCATTGTTTCCGAATTGTATTTGTTCAAGTAGACCAGGTTTCTTAGCAACTACCGTGTCTGATTTCAACTGCAACGTGTTGCTATTTGCTGTGCTGCTACTAGTCTTTCTGGCTGTAGGAACATCATGGTTATGCTTACCTTCGTAAGTGGTTACAACAGCTTTGGGATCTGCGGAAGCCCTCTCGACATGCTTGCGAACATTGCATCCTGCATAAGTGCATTTGTAATAACTCCTGCAGATAAAATTCAGAAGCATCAGAAATTAATCTCACGAAAGAAAACTCCAATGTCTTTACATTTCCCATTTTTTAATCTTTTTCAGGCAGTATAGAAAGTAAATGGAATCTGT…
Vmy08g19634	Vmy08g19634.t1	VmWRKY36	II	IId	Chr8	12539067	12540851	+	975	324	35083.3	35083.3	49.671	-0.507099	ATGGCTTTGGACCTGATGATGAATACCTACAGATCAAACAACACCTTCGCAACCCAGCTGGAAGACAACGCGGTGGTCCAAGAAGCGGCATCGGGCCTCGAAAGCGTCGAGAAATTCATCCGCCTTCTCTCCCAGTCACAAATCTCGCCTCCTAACTCCGATCAAAGCTCCTCCTCCATGGAATTAAACACCGACTGTAAAACCGTCGCCGATATCGCCGTCACCAAATTCAAGCGGGTCATTTCCCTCCTCGGCCGCACCCGGACCGGCCACGCCCGCTTCAGACGAGCCCCTGTTGTTTCCCAGCCCCCGCCGTCGACGTCGCCTTCGTATACTATCCAAATCAGCGAGCCGGCCCAATTTGACGGGTCTGAGACTAGGGTTTATTGCCCGACCCCG…	VmWRKY36	ATGGCTTTGGACCTGATGATGAATACCTACAGATCAAACAACACCTTCGCAACCCAGCTGGAAGACAACGCGGTGGTCCAAGAAGCGGCATCGGGCCTCGAAAGCGTCGAGAAATTCATCCGCCTTCTCTCCCAGTCACAAATCTCGCCTCCTAACTCCGATCAAAGCTCCTCCTCCATGGAATTAAACACCGACTGTAAAACCGTCGCCGATATCGCCGTCACCAAATTCAAGCGGGTCATTTCCCTCCTCGGCCGCACCCGGACCGGCCACGCCCGCTTCAGACGAGCCCCTGTTGTTTCCCAGCCCCCGCCGTCGACGTCGCCTTCGTATACTATCCAAATCAGCGAGCCGGCCCAATTTGACGGGTCTGAGACTAGGGTTTATTGCCCGACCCCG…	ATGGCTTTGGACCTGATGATGAATACCTACAGATCAAACAACACCTTCGCAACCCAGCTGGAAGACAACGCGGTGGTCCAAGAAGCGGCATCGGGCCTCGAAAGCGTCGAGAAATTCATCCGCCTTCTCTCCCAGTCACAAATCTCGCCTCCTAACTCCGATCAAAGCTCCTCCTCCATGGAATTAAACACCGACTGTAAAACCGTCGCCGATATCGCCGTCACCAAATTCAAGCGGGTCATTTCCCTCCTCGGCCGCACCCGGACCGGCCACGCCCGCTTCAGACGAGCCCCTGTTGTTTCCCAGCCCCCGCCGTCGACGTCGCCTTCGTATACTATCCAAATCAGCGAGCCGGCCCAATTTGACGGGTCTGAGACTAGGGTTTATTGCCCGACCCCG…	MALDLMMNTYRSNNTFATQLEDNAVVQEAASGLESVEKFIRLLSQSQISPPNSDQSSSSMELNTDCKTVADIAVTKFKRVISLLGRTRTGHARFRRAPVVSQPPPSTSPSYTIQISEPAQFDGSETRVYCPTPIQQIPLAVSQPSLRKDFGSKTISFSYSPAISGANSSLTGETDKKQAASSSAFVVSNLSQASSSGKPPLLKRKCSSSENAGSGKCSGSSGRCHCSKKRKLRLKRVVRVPAISSKMADIPPDDYSWRKYGQKPIKGSPHPRGYYKCSSVRGCPARKHVERALDDPTMLIVTYEGDHNHSLSVADTSGLILESS	ATGGCTTTGGACCTGATGATGAATACCTACAGATCAAACAACACCTTCGCAACCCAGCTGGAAGACAACGCGGTGGTCCAAGAAGCGGCATCGGGCCTCGAAAGCGTCGAGAAATTCATCCGCCTTCTCTCCCAGTCACAAATCTCGCCTCCTAACTCCGATCAAAGCTCCTCCTCCATGGAATTAAACACCGACTGTAAAACCGTCGCCGATATCGCCGTCACCAAATTCAAGCGGGTCATTTCCCTCCTCGGCCGCACCCGGACCGGCCACGCCCGCTTCAGACGAGCCCCTGTTGTTTCCCAGCCCCCGCCGTCGACGTCGCCTTCGTATACTATCCAAATCAGCGAGCCGGCCCAATTTGACGGGTCTGAGACTAGGGTTTATTGCCCGACCCCG…
Vmy08g20363	Vmy08g20363.t1	VmWRKY37	II	IIb	Chr8	26539533	26543458	-	1257	418	46326.1	46326.1	39.7428	-0.76555	GGTATGTAACAGTGTAGGTGCAAAGATATGTTGAGGACACGGGCATCTTGATCACCACCTATGAAGGAACGCACAACCATCCACTTCCTATCTCAGCCACTGCCATGGCGTCTACCACCTCAGCCGCGGCTGCCATGCTATTGTCTGGCTCATCCACCTCCGGAACAGCCTCCACTTCATCAGTTGGCACCACCACCTCTTCTGCCAACTTTCGCGGATTGAACTTTTACCTCTCTGATAATCTTAACTCAAAGCAATACTACCTACCAAATTCTTCAATGTCATCTGCACCTTCACACCCAACTATCACCCTTGACCTCACTTCGACCTCCTTATCTTCATCCTCGTCTCATTTCAACAATCTCTCTTTAAATTCCCCTTTGGCTCCAAGATATTCCT…	VmWRKY37	CTACACTGTTACATACCCTAGAAATCATAGAACATCAATGGACAAGTTGCTAACAATACATGGAACAAATCTTAGCGACGAAATGAATAGTAAGATTCCCTACGCCCAATCAAAAAAATAATCTAGCTTTGATACAGCGCCTCTCGCAAGGAAGACTGGCTTCACTTTTAGAGGGATACGAAAACGACAATGGAGCATTTAGGTAGAGAATTTATCAGCCGAAGGTGGTGGCAGTGGTTGCAAAAACTTCATGTTTGACGGCAGAGAATTTGGTGCTGAAGGTGGTCCTACGTTTAAATAACTTGACGAGCATTTGTTCCCATTTGTAGTAGTTGATGGGAAGCTGGAAACAACTGGAAAGGTTCCACCAAAATTCAAACTCTTGCTAAAATTTTCACC…	GGTATGTAACAGTGTAGGTGCAAAGATATGTTGAGGACACGGGCATCTTGATCACCACCTATGAAGGAACGCACAACCATCCACTTCCTATCTCAGCCACTGCCATGGCGTCTACCACCTCAGCCGCGGCTGCCATGCTATTGTCTGGCTCATCCACCTCCGGAACAGCCTCCACTTCATCAGTTGGCACCACCACCTCTTCTGCCAACTTTCGCGGATTGAACTTTTACCTCTCTGATAATCTTAACTCAAAGCAATACTACCTACCAAATTCTTCAATGTCATCTGCACCTTCACACCCAACTATCACCCTTGACCTCACTTCGACCTCCTTATCTTCATCCTCGTCTCATTTCAACAATCTCTCTTTAAATTCCCCTTTGGCTCCAAGATATTCCT…	MEAALGKSGEVVKEEKRVEPSGNEQGYKEGNFLFKDIKLESAKAEMGEVREENHRLKMHLNRIMKDYQTLQMQFDNIVKQEAKESPIIAHTQEAIDEPELISLSLGRSTSSEPRKDQNPRKLKDDQEENDEGLALRLDSNAFEMSKTRPNTENSLKATSPENSLEANKEANEHWPPHKVLKTMRREDDEVSEQNPVKKARVSVRVRCDTPTMNDGCQWRKYGQKIAKGNPCPRAYYRCTVAPTCPVRKQVQRYVEDTGILITTYEGTHNHPLPISATAMASTTSAAAAMLLSGSSTSGTASTSSVGTTTSSANFRGLNFYLSDNLNSKQYYLPNSSMSSAPSHPTITLDLTSTSLSSSSSHFNNLSLNSPLAPRYSSTNLNFNSLESNPLPISWSSSGV…	CTACACTGTTACATACCCTAGAAATCATAGAACATCAATGGACAAGTTGCTAACAATACATGGAACAAATCTTAGCGACGAAATGAATAGTAAGATTCCCTACGCCCAATCAAAAAAATAATCTAGCTTTGATACAGCGCCTCTCGCAAGGAAGACTGGCTTCACTTTTAGAGGGATACGAAAACGACAATGGAGCATTTAGGTAGAGAATTTATCAGCCGAAGGTGGTGGCAGTGGTTGCAAAAACTTCATGTTTGACGGCAGAGAATTTGGTGCTGAAGGTGGTCCTACGTTTAAATAACTTGACGAGCATTTGTTCCCATTTGTAGTAGTTGATGGGAAGCTGGAAACAACTGGAAAGGTTCCACCAAAATTCAAACTCTTGCTAAAATTTTCACC…
Vmy08g20364	Vmy08g20364.t1	VmWRKY38	II	IIb	Chr8	26567087	26572765	-	1314	437	48350.2	48350.2	44.9122	-0.785584	GGAGAGCAGGATCTGGGGATTCCAAATCCAGACTTCCATCATCGGTGGCGGTGACGATGGCGGCGTGAGTGCAAAGATGTGCGGAAGACATGGCCATCTTGATCACCACCTATGAAGGAACACATAATCACCAACTTCCTATCTCCGCCACTGCCATGGCGTCCACTACATCAGCTGCAGCTTCTATGCTATTGTCTGGGTCATCCACCTCCAGAATAGCCTCCACCTCATTAGCTGGCACCACCACCTCTTCAACTACCTTTCGTGGATTGAATTTTTACCTCTTTGATAATATGAACTCGAAGCAATACTACCTACCAAATTCTTCAATGTCGTCTACACCTTCACACCCAACTATCACTCTTGACCTCACATCGACCTCCTCATCTTCATCCTCCT…	VmWRKY38	TCACGCCGCCATCGTCACCGCCACCGATGATGGAAGTCTGGATTTGGAATCCCCAGATCCTGCTCTCCCTTTGCCCAAAAATCAAGTTTCGGTCACCCAATGGAAGAGGAGCGAAGATCTACCTCCATGAGGGGTTGCCGGAAACCAAATGGGCTACAATAGAGGAGAGGAGAGGAGGAGAAGGAGGAGGAAGGAAAAGATGGAAGAGGGTGGTGGGGGAGGGGGAGTGGGCGGCTGCCAGGAGAAACCCTAGGGAGTGGCTTCTCCCACACTTCTCAACCTCTCTCTCTCTTTCTCTCTCTAGAGCTCCTCTCGGCCCTACTGAGTGAGAGTTGAATCTTATTTATCCTTCATCATAATAAAACCCCACAACACCCGGTGGAGTATGGTTAAGAGATT…	GGAGAGCAGGATCTGGGGATTCCAAATCCAGACTTCCATCATCGGTGGCGGTGACGATGGCGGCGTGAGTGCAAAGATGTGCGGAAGACATGGCCATCTTGATCACCACCTATGAAGGAACACATAATCACCAACTTCCTATCTCCGCCACTGCCATGGCGTCCACTACATCAGCTGCAGCTTCTATGCTATTGTCTGGGTCATCCACCTCCAGAATAGCCTCCACCTCATTAGCTGGCACCACCACCTCTTCAACTACCTTTCGTGGATTGAATTTTTACCTCTTTGATAATATGAACTCGAAGCAATACTACCTACCAAATTCTTCAATGTCGTCTACACCTTCACACCCAACTATCACTCTTGACCTCACATCGACCTCCTCATCTTCATCCTCCT…	MEAALGKYGEVVKEEKTQKVVEPSRDEQGHKEGNFLYKDTEFESAKAEMGEVREENHKLRMRLDQILGDYQTLQMQFDNSVKQETKESTNIAHTQEAIDESELICLSLGRRTSSEQRKDQNPKKLKKDQGEHDEGLALRLDSSTFECNTGPRTENSLKPISPENNLEVNKEAGESWPSHRVLKTMRREDDEVSEQSPVKKARVSVRVRCDTPTMNDGCQWRKYGQKIAKGNPCPRAYYRCTVAPNCPVRKQVQRCAEDMAILITTYEGTHNHQLPISATAMASTTSAAASMLLSGSSTSRIASTSLAGTTTSSTTFRGLNFYLFDNMNSKQYYLPNSSMSSTPSHPTITLDLTSTSSSSSSSHFNNFSSNSPLAPRYSSTNLNFSSLESNPLPISWSSS…	TCACGCCGCCATCGTCACCGCCACCGATGATGGAAGTCTGGATTTGGAATCCCCAGATCCTGCTCTCCCTTTGCCCAAAAATCAAGTTTCGGTCACCCAATGGAAGAGGAGCGAAGATCTACCTCCATGAGGGGTTGCCGGAAACCAAATGGGCTACAATAGAGGAGAGGAGAGGAGGAGAAGGAGGAGGAAGGAAAAGATGGAAGAGGGTGGTGGGGGAGGGGGAGTGGGCGGCTGCCAGGAGAAACCCTAGGGAGTGGCTTCTCCCACACTTCTCAACCTCTCTCTCTCTTTCTCTCTCTAGAGCTCCTCTCGGCCCTACTGAGTGAGAGTTGAATCTTATTTATCCTTCATCATAATAAAACCCCACAACACCCGGTGGAGTATGGTTAAGAGATT…
Vmy08g20862	Vmy08g20862.t1	VmWRKY39	III	III	Chr8	33668487	33685457	+	2013	670	75108.4	75108.4	52.5523	-0.57209	ATGCCGATTCAGTTGTCGGATTCGATGGTATTTGATTCATCTTGGGCCATGCCAGCATTGTCATCAGGATCTGATCACAGCGATAGGATCTATTTTTTGGGCCACAACTTGGAGTTGGTTGATGGCTTGTCGTCGAGCTGTGGTGATGAGCGGATCACTGGATCTACCACCAACCACAGAGACCTACATGATGCTGCTCTACTGCCCCTTGACGACGGCGAGGAAACTGAAGACTCCGAAACGTCGCCGTTCTCAGACATCCTCTCCCACTTGGTCTCGTTCCACGGGTCGAACCAATCCAGCGGCAACGTCGGAGCACGTTCAGAAGACAAGTTGCGGAGAGGGTGTTACAAGAGAAGGAGGACTAGCCAAACATGGACAACCACCACCTCTAACTTG…	VmWRKY39	ATGCCGATTCAGTTGTCGGATTCGATGGTATTTGATTCATCTTGGGCCATGCCAGCATTGTCATCAGGATCTGATCACAGCGATAGGATCTATTTTTTGGGCCACAACTTGGAGGTTAGCTATTTCTTTTTCCCGACCAATTTTCCTTTTTCCCCCTCAAGTGCACATCGTCCACAGGATAATTGATAGTAGTAAGTTTCATATTCATTGTTATAACATTTTGATATTTACGTTTTTTTTTTGGAATTTTTGAATTTTCTAAGATTCAATTTAAACTTTTTAGATTAATCATTCGTTTTGATTAGAGTAATTTAAAAGGTACCAAAAATCACGACCTAACGGAAAAAAATAAATTCACTAAAGACAAAAAATAGTTTGAAATAACTATCTTTATCGTCT…	ATGCCGATTCAGTTGTCGGATTCGATGGTATTTGATTCATCTTGGGCCATGCCAGCATTGTCATCAGGATCTGATCACAGCGATAGGATCTATTTTTTGGGCCACAACTTGGAGTTGGTTGATGGCTTGTCGTCGAGCTGTGGTGATGAGCGGATCACTGGATCTACCACCAACCACAGAGACCTACATGATGCTGCTCTACTGCCCCTTGACGACGGCGAGGAAACTGAAGACTCCGAAACGTCGCCGTTCTCAGACATCCTCTCCCACTTGGTCTCGTTCCACGGGTCGAACCAATCCAGCGGCAACGTCGGAGCACGTTCAGAAGACAAGTTGCGGAGAGGGTGTTACAAGAGAAGGAGGACTAGCCAAACATGGACAACCACCACCTCTAACTTG…	MPIQLSDSMVFDSSWAMPALSSGSDHSDRIYFLGHNLELVDGLSSSCGDERITGSTTNHRDLHDAALLPLDDGEETEDSETSPFSDILSHLVSFHGSNQSSGNVGARSEDKLRRGCYKRRRTSQTWTTTTSNLVDDGYAWRKYGQKSVLNATFPRCYYRCPHKFDQGCQATKQVQRTDEDPPIYQITYHGNHSCRDPPKAPHIILDSTIPNDGSNSNFTSFRPTHYPNSELKYVPSFPTFPLVKQKYSHNQHELKPSLNHNQSMPIQLSDSMVFDSSWAMPALSSGSDHSDRIYFLGHNLEPATFAELGTDPEYEGLVSDLLKFVREKEFYKWVGKAWKRGYLLYDPSFANRSSLMAYMSNRLEFDIHDLDLTGLSSIEELMIMLVSIRNHSSIAIKDS…	ATGCCGATTCAGTTGTCGGATTCGATGGTATTTGATTCATCTTGGGCCATGCCAGCATTGTCATCAGGATCTGATCACAGCGATAGGATCTATTTTTTGGGCCACAACTTGGAGGTTAGCTATTTCTTTTTCCCGACCAATTTTCCTTTTTCCCCCTCAAGTGCACATCGTCCACAGGATAATTGATAGTAGTAAGTTTCATATTCATTGTTATAACATTTTGATATTTACGTTTTTTTTTTGGAATTTTTGAATTTTCTAAGATTCAATTTAAACTTTTTAGATTAATCATTCGTTTTGATTAGAGTAATTTAAAAGGTACCAAAAATCACGACCTAACGGAAAAAAATAAATTCACTAAAGACAAAAAATAGTTTGAAATAACTATCTTTATCGTCT…
Vmy08g20951	Vmy08g20951.t1	VmWRKY40	III	III	Chr8	35084050	35087270	+	726	241	27218.5	27218.5	45.3689	-0.643983	ATGGACTCCAATTTGCTGGAAGTCTTGCTAGTTCACCGGAAAAACGCCGTTCAAGAGCTGACTGAAGGCTTTGAATTGGCAAACCAGCTCAGAGCCATCATCAACGAGCCTTTCGGTACCGATAGATCCGTTGAAGCCGACGATCTAATCAGGAAAATTTTGGGATCGTTTATGGATACTATTTCGATGCTGAATTCCGGCGATCCGATCCCGGCAAATCCTGGGGTACTGAATTTGGCTAGCCGAAGGTTTGAAGGTTCCGAGGTGACTGGTTTGGGTACTCCGGCGTTAAAATGCCAGATAGTTAACATGAAAAGAAGGACCCCCTCATCACGGACAAGCAGCACCCCAAATTTACCCGACGATGGTCATGTATGGAGACAGTGTAGACGGAAAGAA…	VmWRKY40	ATGGACTCCAATTTGCTGGAAGTCTTGCTAGTTCACCGGAAAAACGCCGTTCAAGAGCTGACTGAAGGCTTTGAATTGGCAAACCAGCTCAGAGCCATCATCAACGAGCCTTTCGGTACCGATAGATCCGTTGAAGCCGACGATCTAATCAGGAAAATTTTGGGATCGTTTATGGATACTATTTCGATGCTGAATTCCGGCGATCCGATCCCGGCAAATCCTGGGGTACTGAATTTGGCTAGCCGAAGGTTTGAAGGTTCCGAGGTGACTGGTTTGGGTACTCCGGCGTTAAAATGCCAGATAGTTAACATGAAAAGGTGATTGATTATCCTTTCTTTCTTATTGACTGATTGATTCTGAGTATTGATTGTCTTTTCTTTCTTCTTGATTAATTATTTC…	ATGGACTCCAATTTGCTGGAAGTCTTGCTAGTTCACCGGAAAAACGCCGTTCAAGAGCTGACTGAAGGCTTTGAATTGGCAAACCAGCTCAGAGCCATCATCAACGAGCCTTTCGGTACCGATAGATCCGTTGAAGCCGACGATCTAATCAGGAAAATTTTGGGATCGTTTATGGATACTATTTCGATGCTGAATTCCGGCGATCCGATCCCGGCAAATCCTGGGGTACTGAATTTGGCTAGCCGAAGGTTTGAAGGTTCCGAGGTGACTGGTTTGGGTACTCCGGCGTTAAAATGCCAGATAGTTAACATGAAAAGAAGGACCCCCTCATCACGGACAAGCAGCACCCCAAATTTACCCGACGATGGTCATGTATGGAGACAGTGTAGACGGAAAGAA…	MDSNLLEVLLVHRKNAVQELTEGFELANQLRAIINEPFGTDRSVEADDLIRKILGSFMDTISMLNSGDPIPANPGVLNLASRRFEGSEVTGLGTPALKCQIVNMKRRTPSSRTSSTPNLPDDGHVWRQCRRKEVLNPRYPRSYFYECTFRTSQGCLAKKLVQRTEDNPPMYQTTYTNHHTCNNQLKAPPRGIFDSTTPTDSLKSAFRLGSSKCPDNEFKEPSYPTSFKTHYPPVIISSYRT	ATGGACTCCAATTTGCTGGAAGTCTTGCTAGTTCACCGGAAAAACGCCGTTCAAGAGCTGACTGAAGGCTTTGAATTGGCAAACCAGCTCAGAGCCATCATCAACGAGCCTTTCGGTACCGATAGATCCGTTGAAGCCGACGATCTAATCAGGAAAATTTTGGGATCGTTTATGGATACTATTTCGATGCTGAATTCCGGCGATCCGATCCCGGCAAATCCTGGGGTACTGAATTTGGCTAGCCGAAGGTTTGAAGGTTCCGAGGTGACTGGTTTGGGTACTCCGGCGTTAAAATGCCAGATAGTTAACATGAAAAGGTGATTGATTATCCTTTCTTTCTTATTGACTGATTGATTCTGAGTATTGATTGTCTTTTCTTTCTTCTTGATTAATTATTTC…
Vmy08g20953	Vmy08g20953.t1	VmWRKY41	III	III	Chr8	35124873	35128367	+	726	241	27276.5	27276.5	45.2909	-0.665975	ATGGACTCCAATTTGCTGGAAGTCTTGCTAGTTCACCGGAAAAACGCCGTTCAAGAGCTGACTGAAGGCTTTGAATTGGCAAACCAGCTCAGAGCCATCATCAACGAGCCTTTCGGTACCGATAGATCCGTTGAAGCCGACGATCTAATCAGAAAAATTTTGGGATCGTTTATGGATACTATTTCGATGCTGAATTCCGGCGATCCGATCCCGGAAAATCCTGGGGTACTGAATTTGGCTAGCCGAAGGTTTGAAGGTTCCGAGGTGACTGGTTTGGGTACTCCGGCGTTAAAATGCCAGATAGTTAACATGAAAAGAAGGACTCCCTCATCACGGACAAGCAGCACCCCAAATTTACCCGACGATGGTCATGTATGGAGACAGTGTAGACGGAAAGAA…	VmWRKY41	ATGGACTCCAATTTGCTGGAAGTCTTGCTAGTTCACCGGAAAAACGCCGTTCAAGAGCTGACTGAAGGCTTTGAATTGGCAAACCAGCTCAGAGCCATCATCAACGAGCCTTTCGGTACCGATAGATCCGTTGAAGCCGACGATCTAATCAGAAAAATTTTGGGATCGTTTATGGATACTATTTCGATGCTGAATTCCGGCGATCCGATCCCGGAAAATCCTGGGGTACTGAATTTGGCTAGCCGAAGGTTTGAAGGTTCCGAGGTGACTGGTTTGGGTACTCCGGCGTTAAAATGCCAGATAGTTAACATGAAAAGGTGATTGATTATCCTTTCTTTCTTATTGACTGATTGATTCTGAGTATTGATTGTCTTTTCTTTCTTCTTGATTAATTATTTC…	ATGGACTCCAATTTGCTGGAAGTCTTGCTAGTTCACCGGAAAAACGCCGTTCAAGAGCTGACTGAAGGCTTTGAATTGGCAAACCAGCTCAGAGCCATCATCAACGAGCCTTTCGGTACCGATAGATCCGTTGAAGCCGACGATCTAATCAGAAAAATTTTGGGATCGTTTATGGATACTATTTCGATGCTGAATTCCGGCGATCCGATCCCGGAAAATCCTGGGGTACTGAATTTGGCTAGCCGAAGGTTTGAAGGTTCCGAGGTGACTGGTTTGGGTACTCCGGCGTTAAAATGCCAGATAGTTAACATGAAAAGAAGGACTCCCTCATCACGGACAAGCAGCACCCCAAATTTACCCGACGATGGTCATGTATGGAGACAGTGTAGACGGAAAGAA…	MDSNLLEVLLVHRKNAVQELTEGFELANQLRAIINEPFGTDRSVEADDLIRKILGSFMDTISMLNSGDPIPENPGVLNLASRRFEGSEVTGLGTPALKCQIVNMKRRTPSSRTSSTPNLPDDGHVWRQCRRKEVLNPRYPRSYFYECTFRTSQGCLAKKLVQRTEDNPPMYQTTYTNHHTCNNQLKAPPRGIFDSTTPTDSLKSAFRLGSSKCPDNEFKEPSYPTSFKTHYPPVIISSYRT	ATGGACTCCAATTTGCTGGAAGTCTTGCTAGTTCACCGGAAAAACGCCGTTCAAGAGCTGACTGAAGGCTTTGAATTGGCAAACCAGCTCAGAGCCATCATCAACGAGCCTTTCGGTACCGATAGATCCGTTGAAGCCGACGATCTAATCAGAAAAATTTTGGGATCGTTTATGGATACTATTTCGATGCTGAATTCCGGCGATCCGATCCCGGAAAATCCTGGGGTACTGAATTTGGCTAGCCGAAGGTTTGAAGGTTCCGAGGTGACTGGTTTGGGTACTCCGGCGTTAAAATGCCAGATAGTTAACATGAAAAGGTGATTGATTATCCTTTCTTTCTTATTGACTGATTGATTCTGAGTATTGATTGTCTTTTCTTTCTTCTTGATTAATTATTTC…
Vmy08g20957	Vmy08g20957.t1	VmWRKY42	III	III	Chr8	35152034	35152550	-	336	111	13001.3	13001.3	33.7423	-0.954054	GAACTACTATAGGTGCACTCACAGGCAAGATCAAGGTTGCTGGGCAACCAAACAGGTGCAAAAAACCGACGAGGACCCACCAAGGTACCAAACCACATACCGTGACAATCACTCTTGTAAAGATCAACCAGCTCCTCTGTTCCCGGAGAGTGTGCCGTTGGTTGCTAATTGTTGAATGGAGGAAGTATGGGCAACAATCGCCTCTAATTTGATCGATGATGGCCACGCATGGGGGAAGTATGAAGTATGGACCAGAATCACCTCTAATTTGATCGATGATGGCCACGTCTGGAGGAAGTATGGACAGAAAGCTATCCTCAATGCCAAATACCCAAG	VmWRKY42	TCAACAATTAGCAACCAACGGCACACTCTCCGGGAACAGAGGAGCTGGTTGATCTTTACAAGAGTGATTGTCACGGTATGTGGTTTGGTACCTTGGTGGGTCCTCGTCGGTTTTTTGCACCTGTTTGGTTGCCCAGCAACCTTGATCTTGCCTGTGAGTGCACCTATAGTAGTTCCTGCACATCAAAATCGTATTCTTTGCTTCGATTTGTAAACCATTTTCAATTCAAAATTCACGAGATTCATTAATTTAAAAAAAAAAATTTATTGCATCCTATGATTGAAAGAGCAGTAGAAAGGGATATGAATTGTTTGATACAAATAAAATTGGATGGATGAACGGTAAAGAAATCAAACCTTGGGTATTTGGCATTGAGGATAGCTTTCTGTCCATACTTCC…	GAACTACTATAGGTGCACTCACAGGCAAGATCAAGGTTGCTGGGCAACCAAACAGGTGCAAAAAACCGACGAGGACCCACCAAGGTACCAAACCACATACCGTGACAATCACTCTTGTAAAGATCAACCAGCTCCTCTGTTCCCGGAGAGTGTGCCGTTGGTTGCTAATTGTTGAATGGAGGAAGTATGGGCAACAATCGCCTCTAATTTGATCGATGATGGCCACGCATGGGGGAAGTATGAAGTATGGACCAGAATCACCTCTAATTTGATCGATGATGGCCACGTCTGGAGGAAGTATGGACAGAAAGCTATCCTCAATGCCAAATACCCAAG	MEEVWATIASNLIDDGHAWGKYEVWTRITSNLIDDGHVWRKYGQKAILNAKYPRNYYRCTHRQDQGCWATKQVQKTDEDPPRYQTTYRDNHSCKDQPAPLFPESVPLVANC	TCAACAATTAGCAACCAACGGCACACTCTCCGGGAACAGAGGAGCTGGTTGATCTTTACAAGAGTGATTGTCACGGTATGTGGTTTGGTACCTTGGTGGGTCCTCGTCGGTTTTTTGCACCTGTTTGGTTGCCCAGCAACCTTGATCTTGCCTGTGAGTGCACCTATAGTAGTTCCTGCACATCAAAATCGTATTCTTTGCTTCGATTTGTAAACCATTTTCAATTCAAAATTCACGAGATTCATTAATTTAAAAAAAAAAATTTATTGCATCCTATGATTGAAAGAGCAGTAGAAAGGGATATGAATTGTTTGATACAAATAAAATTGGATGGATGAACGGTAAAGAAATCAAACCTTGGGTATTTGGCATTGAGGATAGCTTTCTGTCCATACTTCC…
Vmy08g20958	Vmy08g20958.t1	VmWRKY43	III	III	Chr8	35155907	35158286	-	351	116	13315.6	13315.6	48.4552	-0.755172	GAGCTACTTTAGGTGCGCTCACAGGTTTGATCAAGGTTGCCTAGCAACCAAACAGGTGCACAGATTCGAGGATGACCCACCAGTGTTCCGAATTACATACCGTGACAATCACACTTGTAGAAATCCACCAGCTCCTCACCTAATCCAGGAGAGTGTGCCGTTAGATTTGTTTTCGTAGAGTGATGATGGCTAACTTGGATGATGGCTACGCATGGAGGAAGTATGGAGGAAGTATGGACAGAAATCTATCAAATTGATGAGTTCCGTCGGGTCATACCAATCTAGCGGCAACGTCGAAGCACGTTCAGCAGGACCGAACTTTAGCCAGTTGGAGTTACCCGACGAGAGAAG	VmWRKY43	CTACGAAAACAAATCTAACGGCACACTCTCCTGGATTAGGTGAGGAGCTGGTGGATTTCTACAAGTGTGATTGTCACGGTATGTAATTCGGAACACTGGTGGGTCATCCTCGAATCTGTGCACCTGTTTGGTTGCTAGGCAACCTTGATCAAACCTGTGAGCGCACCTAAAGTAGCTCCTGCACATGAAAATTTTGAATTAGCTACGTTCCTAGAACGATTCCAAATTTAGAATATTCTTTTGGTGTGCCGACTGCCAACCAAATGTATGTTTCGAAAATCTTTTCATGATTCACTAGAAGTTTACCCATAATTTTTTTAATATTGCAATTAGACAAGGTCTATAATTAATCAAAGTTAACGGTACGTACATTCCAGTGAAATTGTTATTATTGCAAGT…	GAGCTACTTTAGGTGCGCTCACAGGTTTGATCAAGGTTGCCTAGCAACCAAACAGGTGCACAGATTCGAGGATGACCCACCAGTGTTCCGAATTACATACCGTGACAATCACACTTGTAGAAATCCACCAGCTCCTCACCTAATCCAGGAGAGTGTGCCGTTAGATTTGTTTTCGTAGAGTGATGATGGCTAACTTGGATGATGGCTACGCATGGAGGAAGTATGGAGGAAGTATGGACAGAAATCTATCAAATTGATGAGTTCCGTCGGGTCATACCAATCTAGCGGCAACGTCGAAGCACGTTCAGCAGGACCGAACTTTAGCCAGTTGGAGTTACCCGACGAGAGAAG	MSSVGSYQSSGNVEARSAGPNFSQLELPDERRVMMANLDDGYAWRKYGGSMDRNLSNWSYFRCAHRFDQGCLATKQVHRFEDDPPVFRITYRDNHTCRNPPAPHLIQESVPLDLFS	CTACGAAAACAAATCTAACGGCACACTCTCCTGGATTAGGTGAGGAGCTGGTGGATTTCTACAAGTGTGATTGTCACGGTATGTAATTCGGAACACTGGTGGGTCATCCTCGAATCTGTGCACCTGTTTGGTTGCTAGGCAACCTTGATCAAACCTGTGAGCGCACCTAAAGTAGCTCCTGCACATGAAAATTTTGAATTAGCTACGTTCCTAGAACGATTCCAAATTTAGAATATTCTTTTGGTGTGCCGACTGCCAACCAAATGTATGTTTCGAAAATCTTTTCATGATTCACTAGAAGTTTACCCATAATTTTTTTAATATTGCAATTAGACAAGGTCTATAATTAATCAAAGTTAACGGTACGTACATTCCAGTGAAATTGTTATTATTGCAAGT…
Vmy09g21848	Vmy09g21848.t1	VmWRKY44	II	IIa	Chr9	5768052	5770593	+	987	328	36404.1	36404.1	48.3055	-0.767378	ATGGCATATTTCAGTTTGTTGGACACTTCTTCACTGGACCTTAATGCCAATCCTATGAGCCTTATTGATGAAGTTCCGATTAAAGAGGTGCAAATCAATTTCAGTGAGTTGGGAAGGAAGAATTCAGTGACAGAAGAGACTAGTGCTGTAGAAGAGGAACTGAGTAGAGTGAATGAAGAAAACAAGAAGTTGACAGAGCAGCTGACAGAGTTGTGTGAGAATTACAATGCTTTGAGGAACCATTTGGTGGACTACATGAGCAAGAATCCTCTAAGGGCAGATCAGGCTAATGTGGTGGAGAAGAAGAGGAAGGCAGAGAGCTCCATCACCACCAACAATGGTGGAAGAGCTACTAACAATGGAGGAAACAATAACATTAATTCAGATCGGAGCAGTTCA…	VmWRKY44.t1	ATGGCATATTTCAGTTTGTTGGACACTTCTTCACTGGACCTTAATGCCAATCCTATGAGCCTTATTGATGAAGTTCCGGTATGTCAAGCTTCAATTAATCCTCATCAGTTATATATTTTAACTATAATTCAGGTGTTCGGGTCAGTTTACGCGCACCACAAATAATCCGGGAGCCTTATCCCGCCACTCACTTGTTGTTCCACTTTTGTTTTCAGATTAAAGAGGTGCAAATCAATTTCAGTGAGTTGGGAAGGAAGAATTCAGTGACAGAAGAGGTCAGCTTACCAGAAATGCCAACATTTTTTTCTTCCTTCAATCAACATATGAATTATGCTAACTCCAATCCCTCATATTGCATATGCATATACATATATATAACACCACTAAAACTATACATAT…	ATGGCATATTTCAGTTTGTTGGACACTTCTTCACTGGACCTTAATGCCAATCCTATGAGCCTTATTGATGAAGTTCCGATTAAAGAGGTGCAAATCAATTTCAGTGAGTTGGGAAGGAAGAATTCAGTGACAGAAGAGACTAGTGCTGTAGAAGAGGAACTGAGTAGAGTGAATGAAGAAAACAAGAAGTTGACAGAGCAGCTGACAGAGTTGTGTGAGAATTACAATGCTTTGAGGAACCATTTGGTGGACTACATGAGCAAGAATCCTCTAAGGGCAGATCAGGCTAATGTGGTGGAGAAGAAGAGGAAGGCAGAGAGCTCCATCACCACCAACAATGGTGGAAGAGCTACTAACAATGGAGGAAACAATAACATTAATTCAGATCGGAGCAGTTCA…	MAYFSLLDTSSLDLNANPMSLIDEVPIKEVQINFSELGRKNSVTEETSAVEEELSRVNEENKKLTEQLTELCENYNALRNHLVDYMSKNPLRADQANVVEKKRKAESSITTNNGGRATNNGGNNNINSDRSSSSDEDSSCNKKPRAREEEHVKVKTSRVYVRTEASDTSLIVKDGYQWRKYGQKVTRDNPCPRAYFKCSFAPTCPVKKKVQRSIEDQSILVATYEGEHNHSHPSRVEAASSSNRCVTIGSAPSPPQLTSSGPTVTLDLTKPNTNGDAKIPSQVVKSPEFQQFLVEQMASSLTKDPSFKAAVAAAISGRFLQHNLTEKW	ATGGCATATTTCAGTTTGTTGGACACTTCTTCACTGGACCTTAATGCCAATCCTATGAGCCTTATTGATGAAGTTCCGGTATGTCAAGCTTCAATTAATCCTCATCAGTTATATATTTTAACTATAATTCAGGTGTTCGGGTCAGTTTACGCGCACCACAAATAATCCGGGAGCCTTATCCCGCCACTCACTTGTTGTTCCACTTTTGTTTTCAGATTAAAGAGGTGCAAATCAATTTCAGTGAGTTGGGAAGGAAGAATTCAGTGACAGAAGAGGTCAGCTTACCAGAAATGCCAACATTTTTTTCTTCCTTCAATCAACATATGAATTATGCTAACTCCAATCCCTCATATTGCATATGCATATACATATATATAACACCACTAAAACTATACATAT…
Vmy09g23773	Vmy09g23773.t1	VmWRKY45	I-NT-CT	I-NT-CT	Chr9	35699795	35704437	-	1659	552	61427.5	61427.5	59.5326	-0.974094	GAGCTACTACAAATGTACATACGTAGGTTGTCCGGTGAGGAAGCACGTGGAGCGAGCATCCCACGATCCAAGGGCCGTGATCACCACATACGAAGGGAAGCACAACCACGACGTTCCTGCACCACGCGGTAGTGGAAATTACCCTTCTCTGATGAACAGAGCTCCTCCTCCTCCCAATAACGGCAGCTCGGCTATCAGGCCTATGGCCATGGCCAATAATCTCAACTTTTCTACGAATTACCCGAAAACCCAAGCACCGTATACGCTAGAGATGTTGCAGAGTCCTGGGAGTTTCGGATTTTCGGGATTCGGAAATTATCAAGGCTCTTATATGAACCAAGTACAAGGAGATAATTTCTTGTCCAGAGCTAAAGAAGAGCCTAAGGATGACTCATTTTT…	VmWRKY45	TCAGTTTAGAAATGATTCAAAAAATGAGTCATCCTTAGGCTCTTCTTTAGCTCTGGACAAGAAATTATCTCCTTGTACTTGGTTCATATAAGAGCCTTGATAATTTCCGAATCCCGAAAATCCGAAACTCCCAGGACTCTGCAACATCTCTAGCGTATACGGTGCTTGGGTTTTCGGGTAATTCGTAGAAAAGTTGAGATTATTGGCCATGGCCATAGGCCTGATAGCCGAGCTGCCGTTATTGGGAGGAGGAGGAGCTCTGTTCATCAGAGAAGGGTAATTTCCACTACCGCGTGGTGCAGGAACGTCGTGGTTGTGCTTCCCTTCGTATGTGGTGATCACGGCCCTTGGATCGTGGGATGCTCGCTCCACGTGCTTCCTCACCGGACAACCTACGTA…	GAGCTACTACAAATGTACATACGTAGGTTGTCCGGTGAGGAAGCACGTGGAGCGAGCATCCCACGATCCAAGGGCCGTGATCACCACATACGAAGGGAAGCACAACCACGACGTTCCTGCACCACGCGGTAGTGGAAATTACCCTTCTCTGATGAACAGAGCTCCTCCTCCTCCCAATAACGGCAGCTCGGCTATCAGGCCTATGGCCATGGCCAATAATCTCAACTTTTCTACGAATTACCCGAAAACCCAAGCACCGTATACGCTAGAGATGTTGCAGAGTCCTGGGAGTTTCGGATTTTCGGGATTCGGAAATTATCAAGGCTCTTATATGAACCAAGTACAAGGAGATAATTTCTTGTCCAGAGCTAAAGAAGAGCCTAAGGATGACTCATTTTT…	MASAGGNSNFPTQFFMSNTGSSSTSFSDLLGENSSNMYDQQGQFQEQRSSKTRVGMRNDVIPMISPPPVSPSSYLSFPSSGLSPSWLLDSPAFLSTSNALPSPTTGTFAGLNFKEERSYSDFSFLPSQTRPTPSSSSSLFQSSANAFPPSEESFKRKHEDWNMNKPSEQTQFSSIKSGPEPEFAQVQTFSPEISTTRTNMPSNNALVSDHIPYAQPSQYLREQRKSEDGYNWRKYGQKQVKGSENPRSYYKCTYTSCPTKKKVETTLEGCVTEIVYKGSHNHPKPQSTRRGSSHSIQPHFNSNLENSSQPNASLGNTKTESVATPENSSASFGEEDFDHQASSMSKSEDDNENDREAKRWRGENENEVISANGSRTVREPRIVVQTTSDIDILDDGYRW…	TCAGTTTAGAAATGATTCAAAAAATGAGTCATCCTTAGGCTCTTCTTTAGCTCTGGACAAGAAATTATCTCCTTGTACTTGGTTCATATAAGAGCCTTGATAATTTCCGAATCCCGAAAATCCGAAACTCCCAGGACTCTGCAACATCTCTAGCGTATACGGTGCTTGGGTTTTCGGGTAATTCGTAGAAAAGTTGAGATTATTGGCCATGGCCATAGGCCTGATAGCCGAGCTGCCGTTATTGGGAGGAGGAGGAGCTCTGTTCATCAGAGAAGGGTAATTTCCACTACCGCGTGGTGCAGGAACGTCGTGGTTGTGCTTCCCTTCGTATGTGGTGATCACGGCCCTTGGATCGTGGGATGCTCGCTCCACGTGCTTCCTCACCGGACAACCTACGTA…
Vmy09g23833	Vmy09g23833.t1	VmWRKY46	III	III	Chr9	36446627	36448661	-	1008	335	37488.9	37488.9	57.0185	-0.786567	GAATTATTATAGGTGCACTCACAAGTTTGATCAAGGTTGCCCAGCAACCAAACAGGTTCAAAAAACCGAGGAGGACCCACCAATGTACCAAACCACATACCATGGAAATCACAGTTGTCGTAATCTACACAAACCTCCTCAGATAATCCTGGATTCCACTATTCCAGGGGACAGCTCTAATTCCGTTTTCCTCAACTTTGGTTCAACCAATTACCCAAGCTCCAAATCGAATGATGAACCCAATTACCCAAATTATTCTTTGGTAAAACAGGAATATTTTCAGACACAGGAGCCGATGAAGCCTAGTTTTAACCACAACCAATCAACGTCCAGTGATCAGTTGTTTCTGTTATCGGATTTGACGGCGTTTGATTCAGCTGGGCCCATGCCCATGCCGGT…	VmWRKY46	CTAATTAGGAAAATTGAATTCTTGCAAGACATCATCAAAGTCACCAACAGCCATCATATCCAAGTCAAAGCTATGACTATCCTCATGAGTGCTAGCCGTACAAGAGTACACCCCGGAAGAAGAAATCACATCGCCGTGATCAGACTCTGACGACAGCACCGGCATGGGCATGGGCCCAGCTGAATCAAACGCCGTCAAATCCGATAACAGAAACAACTGATCACTGGACGTTGATTGGTTGTGGTTAAAACTAGGCTTCATCGGCTCCTGTGTCTGAAAATATTCCTGTTTTACCAAAGAATAATTTGGGTAATTGGGTTCATCATTCGATTTGGAGCTTGGGTAATTGGTTGAACCAAAGTTGAGGAAAACGGAATTAGAGCTGTCCCCTGGAATAGT…	GAATTATTATAGGTGCACTCACAAGTTTGATCAAGGTTGCCCAGCAACCAAACAGGTTCAAAAAACCGAGGAGGACCCACCAATGTACCAAACCACATACCATGGAAATCACAGTTGTCGTAATCTACACAAACCTCCTCAGATAATCCTGGATTCCACTATTCCAGGGGACAGCTCTAATTCCGTTTTCCTCAACTTTGGTTCAACCAATTACCCAAGCTCCAAATCGAATGATGAACCCAATTACCCAAATTATTCTTTGGTAAAACAGGAATATTTTCAGACACAGGAGCCGATGAAGCCTAGTTTTAACCACAACCAATCAACGTCCAGTGATCAGTTGTTTCTGTTATCGGATTTGACGGCGTTTGATTCAGCTGGGCCCATGCCCATGCCGGT…	MDSSSLENLFGDRNKVLQGLIQGRESANQLRLILEKPLGDDKSSIALDDLVTKILGSFTESISILNWRPIDEVFDRIPANTGGNSPSSGGRKYDESEESSKSTSAFKERRGSYKRRKSIQTLTKITPNLIDDGHAWRKYGQKSILNAKHPRNYYRCTHKFDQGCPATKQVQKTEEDPPMYQTTYHGNHSCRNLHKPPQIILDSTIPGDSSNSVFLNFGSTNYPSSKSNDEPNYPNYSLVKQEYFQTQEPMKPSFNHNQSTSSDQLFLLSDLTAFDSAGPMPMPVLSSESDHGDVISSSGVYSCTASTHEDSHSFDLDMMAVGDFDDVLQEFNFPN	CTAATTAGGAAAATTGAATTCTTGCAAGACATCATCAAAGTCACCAACAGCCATCATATCCAAGTCAAAGCTATGACTATCCTCATGAGTGCTAGCCGTACAAGAGTACACCCCGGAAGAAGAAATCACATCGCCGTGATCAGACTCTGACGACAGCACCGGCATGGGCATGGGCCCAGCTGAATCAAACGCCGTCAAATCCGATAACAGAAACAACTGATCACTGGACGTTGATTGGTTGTGGTTAAAACTAGGCTTCATCGGCTCCTGTGTCTGAAAATATTCCTGTTTTACCAAAGAATAATTTGGGTAATTGGGTTCATCATTCGATTTGGAGCTTGGGTAATTGGTTGAACCAAAGTTGAGGAAAACGGAATTAGAGCTGTCCCCTGGAATAGT…
Vmy09g23834	Vmy09g23834.t1	VmWRKY47	III	III	Chr9	36456426	36458322	-	981	326	36383.9	36383.9	56.7635	-0.722699	GAATTACTACAGGTGCACTCACAAAGTTGATCAAGGTTGCCAAGCAACCAAACAGGTCCAAAGAACCGAGGAGGACCCACCAATGTACCAAATCACATACCATGGCAGTCACTCTTGTAGAGATCCACTAAAAGCTCCTCACATATTCCTGGATTCCACTATCCCTAATGACACCTCCAATTCCAATTTCATTAGTTTTGGTTCAACCCATTACCCAAACACCAAATTGAACCATGAACCCTCTTACCCAACCTTCCCTTTGGTAAAACAGGAATATTCTCATAACCAACATGAGCTGAAGCCTAGTTTGAACCACAACCAATCAACGCCGCCGACCGATCCTTCGTTTCAGTTGCCCGATTCGATGGTGTTTGATTCGTCTGTGCCCAAGCCGGCGTT…	VmWRKY47	CTAATAGCAAAATTCTAATTGCGAGACATCAAAATCCACCACCAACGCCTCCAGGCCATCAAAGCTATCATCATGTGTGCTAGACGTACACGAGTACGCCCCGGAAGAAGAGATCACATCGCCGTGATCAGACCCCGGCGACAACGCCGGCTTGGGCACAGACGAATCAAACACCATCGAATCGGGCAACTGAAACGAAGGATCGGTCGGCGGCGTTGATTGGTTGTGGTTCAAACTAGGCTTCAGCTCATGTTGGTTATGAGAATATTCCTGTTTTACCAAAGGGAAGGTTGGGTAAGAGGGTTCATGGTTCAATTTGGTGTTTGGGTAATGGGTTGAACCAAAACTAATGAAATTGGAATTGGAGGTGTCATTAGGGATAGTGGAATCCAGGAATAT…	GAATTACTACAGGTGCACTCACAAAGTTGATCAAGGTTGCCAAGCAACCAAACAGGTCCAAAGAACCGAGGAGGACCCACCAATGTACCAAATCACATACCATGGCAGTCACTCTTGTAGAGATCCACTAAAAGCTCCTCACATATTCCTGGATTCCACTATCCCTAATGACACCTCCAATTCCAATTTCATTAGTTTTGGTTCAACCCATTACCCAAACACCAAATTGAACCATGAACCCTCTTACCCAACCTTCCCTTTGGTAAAACAGGAATATTCTCATAACCAACATGAGCTGAAGCCTAGTTTGAACCACAACCAATCAACGCCGCCGACCGATCCTTCGTTTCAGTTGCCCGATTCGATGGTGTTTGATTCGTCTGTGCCCAAGCCGGCGTT…	MDSSSSPENLFGDRNQKLLQELIQGLESVNQLRNIIGRPVGEDKSSVAADLAMRVSESLAESISIVKRCPIEEVLDKIQVNSTHGGIKSEDSDGSCKSTSILKQRRGCYKRRRTTQTWTTTTCNLIDDGHAWRKYGQKLILNASHPRNYYRCTHKVDQGCQATKQVQRTEEDPPMYQITYHGSHSCRDPLKAPHIFLDSTIPNDTSNSNFISFGSTHYPNTKLNHEPSYPTFPLVKQEYSHNQHELKPSLNHNQSTPPTDPSFQLPDSMVFDSSVPKPALSPGSDHGDVISSSGAYSCTSSTHDDSFDGLEALVVDFDVSQLEFCY	CTAATAGCAAAATTCTAATTGCGAGACATCAAAATCCACCACCAACGCCTCCAGGCCATCAAAGCTATCATCATGTGTGCTAGACGTACACGAGTACGCCCCGGAAGAAGAGATCACATCGCCGTGATCAGACCCCGGCGACAACGCCGGCTTGGGCACAGACGAATCAAACACCATCGAATCGGGCAACTGAAACGAAGGATCGGTCGGCGGCGTTGATTGGTTGTGGTTCAAACTAGGCTTCAGCTCATGTTGGTTATGAGAATATTCCTGTTTTACCAAAGGGAAGGTTGGGTAAGAGGGTTCATGGTTCAATTTGGTGTTTGGGTAATGGGTTGAACCAAAACTAATGAAATTGGAATTGGAGGTGTCATTAGGGATAGTGGAATCCAGGAATAT…
Vmy10g9485	Vmy10g9485.t1	VmWRKY48	II	IIa	Chr10	4985336	4988127	-	870	289	32320.9	32320.9	39.2021	-0.763322	GTGCAAAGGAGTGTGGAAGATCCATCTTTGGTAGTAGCAACCTATGAAGGAAAGCACAACCATCTCCACCCCAATTCTCAAGCTCAAATGTCTTTGGGCTTCAACCACTTAGGCATGATTCCATGTTCAATCTCCAGCCCAACCTATACCAACTCTTCAAGCATAGGCCCAAACCCAGGCCCAAATATTCTTTTGATGGAGCCCACTGGATTAACTAGCATGGATGGCGAGAAGTCCAGCCCAGGAATGGATGTAAAGGAATTTCAACAGCATTTGGTTGAAAAAATGGCAAATTCCTTGACAGGAAATCCTAGTTTTACTTCAGCACTCGCTGCAGCAATTTCGACCAGGATTCTTGACAGTGATTTGACGGATAATTGGGAAAACAATATCTAAGTA…	VmWRKY48.t1	TTAGATATTGTTTTCCCAATTATCCGTCAAATCACTGTCAAGAATCCTGGTCGAAATTGCTGCAGCGAGTGCTGAAGTAAAACTAGGATTTCCTGTCAAGGAATTTGCCATTTTTTCAACCAAATGCTGTTGAAATTCCTTTACATCCATTCCTGGGCTGGACTTCTCGCCATCCATGCTAGTTAATCCAGTGGGCTCCATCAAAAGAATATTTGGGCCTGGGTTTGGGCCTATGCTTGAAGAGTTGGTATAGGTTGGGCTGGAGATTGAACATGGAATCATGCCTAAGTGGTTGAAGCCCAAAGACATTTGAGCTTGAGAATTGGGGTGGAGATGGTTGTGCTTTCCTTCATAGGTTGCTACTACCAAAGATGGATCTTCCACACTCCTTTGCACCTA…	GTGCAAAGGAGTGTGGAAGATCCATCTTTGGTAGTAGCAACCTATGAAGGAAAGCACAACCATCTCCACCCCAATTCTCAAGCTCAAATGTCTTTGGGCTTCAACCACTTAGGCATGATTCCATGTTCAATCTCCAGCCCAACCTATACCAACTCTTCAAGCATAGGCCCAAACCCAGGCCCAAATATTCTTTTGATGGAGCCCACTGGATTAACTAGCATGGATGGCGAGAAGTCCAGCCCAGGAATGGATGTAAAGGAATTTCAACAGCATTTGGTTGAAAAAATGGCAAATTCCTTGACAGGAAATCCTAGTTTTACTTCAGCACTCGCTGCAGCAATTTCGACCAGGATTCTTGACAGTGATTTGACGGATAATTGGGAAAACAATATCTAAGTA…	MDSTRPDTTCSTLNLNLNLNPDQAYNDETTQESVLMEELNRMGTQNKKLTEMLYLLQGQLIDLKQKYSENFHSNLKKRKAEEENLGGEIGGNSWKRPRETIRGNVSRVYVKTDPSDTTLVVRDGYQWRKYGQKVTRDNPSPRAYYKCSFAPDCPVKKKVQRSVEDPSLVVATYEGKHNHLHPNSQAQMSLGFNHLGMIPCSISSPTYTNSSSIGPNPGPNILLMEPTGLTSMDGEKSSPGMDVKEFQQHLVEKMANSLTGNPSFTSALAAAISTRILDSDLTDNWENNI	TTAGATATTGTTTTCCCAATTATCCGTCAAATCACTGTCAAGAATCCTGGTCGAAATTGCTGCAGCGAGTGCTGAAGTAAAACTAGGATTTCCTGTCAAGGAATTTGCCATTTTTTCAACCAAATGCTGTTGAAATTCCTTTACATCCATTCCTGGGCTGGACTTCTCGCCATCCATGCTAGTTAATCCAGTGGGCTCCATCAAAAGAATATTTGGGCCTGGGTTTGGGCCTATGCTTGAAGAGTTGGTATAGGTTGGGCTGGAGATTGAACATGGAATCATGCCTAAGTGGTTGAAGCCCAAAGACATTTGAGCTTGAGAATTGGGGTGGAGATGGTTGTGCTTTCCTTCATAGGTTGCTACTACCAAAGATGGATCTTCCACACTCCTTTGCACCTA…
Vmy10g9486	Vmy10g9486.t1	VmWRKY49	II	IIa	Chr10	5039428	5040970	+	540	179	19928.3	19928.3	41.6151	-0.540782	ATGAAGACAAGCAATGTTTCCAAGGTTTATACAAAGATTCATCCATCTGATACAACCCTAATAGTAAAAGACGGATATCAATGGAGGAAATATGGACAGAAGGTCACTAGAGATAACCCTTCTCCTAGAGCTTACTACAAGTGCTCTTTTGCACCAAATTGCCCGGTTAAAAAGAAGGTTCAAAGAAGTGTGGAAGATCCATCTTTGTTAGTAGCAACCTATGAAGGAGAGCACAACCACTTCCACCCCAATTGTCAAGCTGAGGTGCCTTTGGGCTTGAACCAATTTGGCATGATACCCTGTTCAATCTCCAGCCCAAACTATACAACCTCCTCAAGCCCAAGCCCGAGACCGAACCCGAGCCCAATACTTGATTCGATCCGGCCTGGAATTGATATA…	VmWRKY49.t1	ATGAAGACAAGCAATGTTTCCAAGGTTTATACAAAGATTCATCCATCTGATACAACCCTAGTAAGTTTCACAACTAACATTTTTGTAATATGTCCCCCTCGGTGTACCCTTTATCGAATTTTTTAATAAACTCTTTTCTTCGCCGGCCGAGCAAAACAAAAAAGACTTTTATATTATACTTCAAATAGCTTTCACTTGAAATTGGAATAGGTATCGCTGGGGTTGACTTGGCACAGTGAGAGTCGCCTGGCAATCAGGTGCCTCGGGAAGCCTTCAGTTAGAGTTCGATTCTCACCCGGGTGTGCTATCAACTCCTCGGGACATGCGTTTCAAGAAAGTCACCACAATATAATTGGATTCAACATTACGTAAAGGTTCTTCAAAAATAGCATTTTTGTG…	ATGAAGACAAGCAATGTTTCCAAGGTTTATACAAAGATTCATCCATCTGATACAACCCTAATAGTAAAAGACGGATATCAATGGAGGAAATATGGACAGAAGGTCACTAGAGATAACCCTTCTCCTAGAGCTTACTACAAGTGCTCTTTTGCACCAAATTGCCCGGTTAAAAAGAAGGTTCAAAGAAGTGTGGAAGATCCATCTTTGTTAGTAGCAACCTATGAAGGAGAGCACAACCACTTCCACCCCAATTGTCAAGCTGAGGTGCCTTTGGGCTTGAACCAATTTGGCATGATACCCTGTTCAATCTCCAGCCCAAACTATACAACCTCCTCAAGCCCAAGCCCGAGACCGAACCCGAGCCCAATACTTGATTCGATCCGGCCTGGAATTGATATA…	MKTSNVSKVYTKIHPSDTTLIVKDGYQWRKYGQKVTRDNPSPRAYYKCSFAPNCPVKKKVQRSVEDPSLLVATYEGEHNHFHPNCQAEVPLGLNQFGMIPCSISSPNYTTSSSPSPRPNPSPILDSIRPGIDISAFQQLLVEKMTESLTRNPSFTTSLAAAISSRILDPDLVENWENTA	ATGAAGACAAGCAATGTTTCCAAGGTTTATACAAAGATTCATCCATCTGATACAACCCTAGTAAGTTTCACAACTAACATTTTTGTAATATGTCCCCCTCGGTGTACCCTTTATCGAATTTTTTAATAAACTCTTTTCTTCGCCGGCCGAGCAAAACAAAAAAGACTTTTATATTATACTTCAAATAGCTTTCACTTGAAATTGGAATAGGTATCGCTGGGGTTGACTTGGCACAGTGAGAGTCGCCTGGCAATCAGGTGCCTCGGGAAGCCTTCAGTTAGAGTTCGATTCTCACCCGGGTGTGCTATCAACTCCTCGGGACATGCGTTTCAAGAAAGTCACCACAATATAATTGGATTCAACATTACGTAAAGGTTCTTCAAAAATAGCATTTTTGTG…
Vmy11g4858	Vmy11g4858.t1	VmWRKY50	III	III	Chr11	22694878	22709418	+	1887	628	68221.6	68221.6	60.6137	-0.633917	ATGGAAGAGATCAATTCGTTGATCCTCCATGGGTGCAAGTTGGCTAGAGACCTCGAATTGAACCTTCCGAATCTTTCTAACCACCCGGGTTTCCTTTCGAGGTCGTGCCAGGATATTGCAAGCATTTTCGGCGCCGCTATCGAGAGGTTGAACAATCAAGGTTCGACTTCAACTTCTTACGTTGGACAATCTAGTCATGAGATGGAAGCGCCGGAGATCGGTGGAGGAATGGTGCAGGAGTGGCTGAGATACGGCGGCGGGTCGCAAGCGGTGGGTTTGTTACTTCAGACGCAGCTTTTGGCTGAACAAGGAAGAATGGGTGGAGGAATGGATGTTTTGGGTCATGGGTTTGGTAGAAGAGATGCGGAGGGGTCGACGCGGTTTGGTGGCGGTGGAGGG…	VmWRKY50	ATGGAAGAGATCAATTCGTTGATCCTCCATGGGTGCAAGTTGGCTAGAGACCTCGAATTGAACCTTCCGAATCTTTCTAACCACCCGGGTTTCCTTTCGAGGTCGTGCCAGGATATTGCAAGCATTTTCGGCGCCGCTATCGAGAGGTTGAACAATCAAGGTTCGACTTCAACTTCTTACGTTGGACAATCTAGTCATGAGATGGAAGCGCCGGAGATCGGTGGAGGAATGGTGCAGGAGTGGCTGAGATACGGCGGCGGGTCGCAAGCGGTGGGTTTGTTACTTCAGACGCAGCTTTTGGCTGAACAAGGAAGAATGGGTGGAGGAATGGATGTTTTGGGTCATGGGTTTGGTAGAAGAGATGCGGAGGGGTCGACGCGGTTTGGTGGCGGTGGAGGG…	ATGGAAGAGATCAATTCGTTGATCCTCCATGGGTGCAAGTTGGCTAGAGACCTCGAATTGAACCTTCCGAATCTTTCTAACCACCCGGGTTTCCTTTCGAGGTCGTGCCAGGATATTGCAAGCATTTTCGGCGCCGCTATCGAGAGGTTGAACAATCAAGGTTCGACTTCAACTTCTTACGTTGGACAATCTAGTCATGAGATGGAAGCGCCGGAGATCGGTGGAGGAATGGTGCAGGAGTGGCTGAGATACGGCGGCGGGTCGCAAGCGGTGGGTTTGTTACTTCAGACGCAGCTTTTGGCTGAACAAGGAAGAATGGGTGGAGGAATGGATGTTTTGGGTCATGGGTTTGGTAGAAGAGATGCGGAGGGGTCGACGCGGTTTGGTGGCGGTGGAGGG…	MEEINSLILHGCKLARDLELNLPNLSNHPGFLSRSCQDIASIFGAAIERLNNQGSTSTSYVGQSSHEMEAPEIGGGMVQEWLRYGGGSQAVGLLLQTQLLAEQGRMGGGMDVLGHGFGRRDAEGSTRFGGGGGEAQPMDAADSSRGTASSSVRPSRRRNEENKRTVMMPAPRMGNTEIPPEDGYTWRKYGQKEILGSRFPRGYFRCTHQKLYNCPAKKQVQRLDNDPFIFEVIYRGNHTCHMSSTAPSGSPVPTELMPPPVTQQPTTTASPPPPPAAVPLGRWLSMDVGLRGSSGAGPSGGGSGGAGPSTIRLGRDFEFQLPVADLADVMFNSGSSSNNKFKTAGLWVGRRNLIVKKARSIEVPQQEDDDDVDNSKDEVADNEIEDQSKGNNKAKESTE…	ATGGAAGAGATCAATTCGTTGATCCTCCATGGGTGCAAGTTGGCTAGAGACCTCGAATTGAACCTTCCGAATCTTTCTAACCACCCGGGTTTCCTTTCGAGGTCGTGCCAGGATATTGCAAGCATTTTCGGCGCCGCTATCGAGAGGTTGAACAATCAAGGTTCGACTTCAACTTCTTACGTTGGACAATCTAGTCATGAGATGGAAGCGCCGGAGATCGGTGGAGGAATGGTGCAGGAGTGGCTGAGATACGGCGGCGGGTCGCAAGCGGTGGGTTTGTTACTTCAGACGCAGCTTTTGGCTGAACAAGGAAGAATGGGTGGAGGAATGGATGTTTTGGGTCATGGGTTTGGTAGAAGAGATGCGGAGGGGTCGACGCGGTTTGGTGGCGGTGGAGGG…
Vmy11g4864	Vmy11g4864.t1	VmWRKY51	III	III	Chr11	22834006	22838063	-	951	316	35353.1	35353.1	57.9981	-0.704747	GTGCTACTTTAGGTGCACACACAAGCATGACCAAGGCTGCCAAGCAACAAAACAAGTCCAAAGGATCCAAGAGGCCCCCCACATGTACCGAACCACTTACTTTGGCCACCATACATGCAGATCACATTCACTCAATAGCCCTTCTCAAAACCCATTATTACATTCTGATCCTCTGGAACCTTATCTCCTTCACTTTGAATCAAAGACCATCACAAGTACTGAAAAAGAACATAATCATCATCAATATCCCTCATGTCCATCTCCTGTCCCTTCTGTGAAAAAGGAGTGTGGGGAGGAGACTGTACAGAGTAATAATCTCTCCGGCGATTTACCGGTGGAAGAGCCTATTGTTTGGCCGGAACTTATGCCTTTGGAGTACTCATCCAGTGGTTATTCAAC…	VmWRKY51	CTAGCTAGCGAGAAGGAAATCATTCTCATCAAATGGGAAATCGCTCCCAAAATCACCGGACCCGAGCAAAAGATCCATGTCGAAACCCTGAGAAGTACTAGTTGATGCTGTTGAATAACCACTGGATGAGTACTCCAAAGGCATAAGTTCCGGCCAAACAATAGGCTCTTCCACCGGTAAATCGCCGGAGAGATTATTACTCTGTACAGTCTCCTCCCCACACTCCTTTTTCACAGAAGGGACAGGAGATGGACATGAGGGATATTGATGATGATTATGTTCTTTTTCAGTACTTGTGATGGTCTTTGATTCAAAGTGAAGGAGATAAGGTTCCAGAGGATCAGAATGTAATAATGGGTTTTGAGAAGGGCTATTGAGTGAATGTGATCTGCATGTATG…	GTGCTACTTTAGGTGCACACACAAGCATGACCAAGGCTGCCAAGCAACAAAACAAGTCCAAAGGATCCAAGAGGCCCCCCACATGTACCGAACCACTTACTTTGGCCACCATACATGCAGATCACATTCACTCAATAGCCCTTCTCAAAACCCATTATTACATTCTGATCCTCTGGAACCTTATCTCCTTCACTTTGAATCAAAGACCATCACAAGTACTGAAAAAGAACATAATCATCATCAATATCCCTCATGTCCATCTCCTGTCCCTTCTGTGAAAAAGGAGTGTGGGGAGGAGACTGTACAGAGTAATAATCTCTCCGGCGATTTACCGGTGGAAGAGCCTATTGTTTGGCCGGAACTTATGCCTTTGGAGTACTCATCCAGTGGTTATTCAAC…	MGTLLPEKICADRKWAIEELIKGRARDMAAQLQDLFGKPTGDLRGPEELVVKLLTSFTESLSVLTSSCRDCEVCQITVTTQVGSPSSGERRSVDSGESSKRPAAKDRRGCYKRRNTSEIRVKVSTTSEDGHGWRKYGQKDILNAQFPRCYFRCTHKHDQGCQATKQVQRIQEAPHMYRTTYFGHHTCRSHSLNSPSQNPLLHSDPLEPYLLHFESKTITSTEKEHNHHQYPSCPSPVPSVKKECGEETVQSNNLSGDLPVEEPIVWPELMPLEYSSSGYSTASTSTSQGFDMDLLLGSGDFGSDFPFDENDFLLAS	CTAGCTAGCGAGAAGGAAATCATTCTCATCAAATGGGAAATCGCTCCCAAAATCACCGGACCCGAGCAAAAGATCCATGTCGAAACCCTGAGAAGTACTAGTTGATGCTGTTGAATAACCACTGGATGAGTACTCCAAAGGCATAAGTTCCGGCCAAACAATAGGCTCTTCCACCGGTAAATCGCCGGAGAGATTATTACTCTGTACAGTCTCCTCCCCACACTCCTTTTTCACAGAAGGGACAGGAGATGGACATGAGGGATATTGATGATGATTATGTTCTTTTTCAGTACTTGTGATGGTCTTTGATTCAAAGTGAAGGAGATAAGGTTCCAGAGGATCAGAATGTAATAATGGGTTTTGAGAAGGGCTATTGAGTGAATGTGATCTGCATGTATG…
Vmy11g5266	Vmy11g5266.t1	VmWRKY52	II	IIe	Chr11	27599930	27601824	+	1050	349	37869.3	37869.3	60.4341	-0.753868	ATGGCTGACGGGTGGGATCTGCATGCGGTGGTGAGCGGCTGCACCGCCGCCGCCTCCTCCTCCTCCGCAAGGACCGCAACCCTCGCCGTTAACTGCCAAACCAACAAAGTTGAGGACCCGTTAACAGATTTGGCTTCCCTGACCTTTACCGACGACGACGACGATATCACCCCGTTTTACAAACCGGGTTCAGGGGATAACTCGGATTTCGAATTCCAAGGGTTGGAAGAAATTTACCGGAGTTATAATCACCTGAAGCCACTGCCAAACAACCCCTCCACCATTTCCCAACAACAGACACAATTACCGCCGCCGCCGCCGCCACAAAAGATGGTGCAACAGCTGATAAGTACGCCCGGCCAGCTGATCAAGAACTCTGGCGCCGGTTCTTCTCTCACT…	VmWRKY52	ATGGCTGACGGGTGGGATCTGCATGCGGTGGTGAGCGGCTGCACCGCCGCCGCCTCCTCCTCCTCCGCAAGGACCGCAACCCTCGCCGTTAACTGCCAAACCAACAAAGTTGAGGACCCGTTAACAGATTTGGCTTCCCTGACCTTTACCGACGACGACGACGATATCACCCCGTTTTACAAACCGGGTTCAGGGGATAACTCGGATTTCGAATTCCAAGGGTTGGAAGAAATTTACCGGAGTTATAATCACCTGAAGCCACTGCCAAACAACCCCTCCACCATTTCCCAACAACAGACACAATTACCGCCGCCGCCGCCGCCACAAAAGATGGTGCAACAGCTGATAAGTACGCCCGGCCAGCTGATCAAGAACTCTGGCGCCGGTTCTTCTCTCACT…	ATGGCTGACGGGTGGGATCTGCATGCGGTGGTGAGCGGCTGCACCGCCGCCGCCTCCTCCTCCTCCGCAAGGACCGCAACCCTCGCCGTTAACTGCCAAACCAACAAAGTTGAGGACCCGTTAACAGATTTGGCTTCCCTGACCTTTACCGACGACGACGACGATATCACCCCGTTTTACAAACCGGGTTCAGGGGATAACTCGGATTTCGAATTCCAAGGGTTGGAAGAAATTTACCGGAGTTATAATCACCTGAAGCCACTGCCAAACAACCCCTCCACCATTTCCCAACAACAGACACAATTACCGCCGCCGCCGCCGCCACAAAAGATGGTGCAACAGCTGATAAGTACGCCCGGCCAGCTGATCAAGAACTCTGGCGCCGGTTCTTCTCTCACT…	MADGWDLHAVVSGCTAAASSSSARTATLAVNCQTNKVEDPLTDLASLTFTDDDDDITPFYKPGSGDNSDFEFQGLEEIYRSYNHLKPLPNNPSTISQQQTQLPPPPPPQKMVQQLISTPGQLIKNSGAGSSLTLPGVRSRRRKNQQTKLVRQMTHEELLSDSWAWRKYGQKPIKGSPYPRNYYRCSTSKGCGARKQVEKSPSDPDIFIVSYSGEHTHPRPTHRNSLAGTTRTKFSSRPSTPATVTSSDPPSSAAVPNPPCCSSSSPVSPSSLSPSTPLAEGESNQRETIEIVDDEEEMEEAEYDEDIDLIPNAVMSEDILKGFEELRRASLSRWTQNSSAAGSGGGGCC	ATGGCTGACGGGTGGGATCTGCATGCGGTGGTGAGCGGCTGCACCGCCGCCGCCTCCTCCTCCTCCGCAAGGACCGCAACCCTCGCCGTTAACTGCCAAACCAACAAAGTTGAGGACCCGTTAACAGATTTGGCTTCCCTGACCTTTACCGACGACGACGACGATATCACCCCGTTTTACAAACCGGGTTCAGGGGATAACTCGGATTTCGAATTCCAAGGGTTGGAAGAAATTTACCGGAGTTATAATCACCTGAAGCCACTGCCAAACAACCCCTCCACCATTTCCCAACAACAGACACAATTACCGCCGCCGCCGCCGCCACAAAAGATGGTGCAACAGCTGATAAGTACGCCCGGCCAGCTGATCAAGAACTCTGGCGCCGGTTCTTCTCTCACT…
Vmy11g5322	Vmy11g5322.t1	VmWRKY53	III	III	Chr11	28097858	28099773	-	1152	383	42064	42064	54.5489	-0.722977	GGGCTATTATAGGTGCACACATAGAAATGTCCAGGGCTGTTTGGCAACCAAGCAAGTTCAGAGATCTGATGAAGACCCAACAGTTTTCGAAATCACTTACCGAGGAAGGCACACCTGCACCTCAGCTGCAGCCTCCCACTTAGCTCCACCCCCTTCATCCCCAGAAAAACAAGAACCAAACACTGCCTTAAACATCCAATTAGCACAACACCACCACCACCAGCAGCATTCACTGGACTTTGAAACAGGCCTGAGAGCCATGACTGAAGGCCTAGACACCGGAAACCGATTGTCAGTTCCGTCGTTCTACTTCGGCCCCACCTCACACGTCAAGGCCGAAGGAAGTTATATCCGGTCTGTTCATTCGGCTCCTGATCGCAACGATTTCATGGGGAATTT…	VmWRKY53	CTAAAAGAATCCCGGGTTATCATCAAATGAAAAGGTCGGTTCAAATTGATCCGCACCACCAAATTGGAAATCCAAGCCCTCAGTTGGAGAAAGGGTGGCAGATTTACCACCTGAGACTATCTCCGTAAGCTCAGACTCCAGACCTTGAAAAGCTTGGTTCCTGCCAAAAGTACTCGTCATTTCACTTGGGGGCGGCACCGAAAAATTGTTCGTTCCGGATGTTGCCGGAGACATGAAGGAAGGAGAAAAATTCCCCATGAAATCGTTGCGATCAGGAGCCGAATGAACAGACCGGATATAACTTCCTTCGGCCTTGACGTGTGAGGTGGGGCCGAAGTAGAACGACGGAACTGACAATCGGTTTCCGGTGTCTAGGCCTTCAGTCATGGCTCTCAGGCC…	GGGCTATTATAGGTGCACACATAGAAATGTCCAGGGCTGTTTGGCAACCAAGCAAGTTCAGAGATCTGATGAAGACCCAACAGTTTTCGAAATCACTTACCGAGGAAGGCACACCTGCACCTCAGCTGCAGCCTCCCACTTAGCTCCACCCCCTTCATCCCCAGAAAAACAAGAACCAAACACTGCCTTAAACATCCAATTAGCACAACACCACCACCACCAGCAGCATTCACTGGACTTTGAAACAGGCCTGAGAGCCATGACTGAAGGCCTAGACACCGGAAACCGATTGTCAGTTCCGTCGTTCTACTTCGGCCCCACCTCACACGTCAAGGCCGAAGGAAGTTATATCCGGTCTGTTCATTCGGCTCCTGATCGCAACGATTTCATGGGGAATTT…	METSGGDWEQKTNLINELTEGMELAKQLQMHLNVTTTTSSPPPPPPSSSSYETRELLVLRILNSYDKALSMLKWNGLVFGDQPQPSGVGAIGRSESPRSFSGSPHSDDSDLEFKAHDHKNGSKKRKSAVPRWTKQVQICPGTGLEGPLDDGFSWRKYGQKDILGAKYPRGYYRCTHRNVQGCLATKQVQRSDEDPTVFEITYRGRHTCTSAAASHLAPPPSSPEKQEPNTALNIQLAQHHHHQQHSLDFETGLRAMTEGLDTGNRLSVPSFYFGPTSHVKAEGSYIRSVHSAPDRNDFMGNFSPSFMSPATSGTNNFSVPPPSEMTSTFGRNQAFQGLESELTEIVSGGKSATLSPTEGLDFQFGGADQFEPTFSFDDNPGFF	CTAAAAGAATCCCGGGTTATCATCAAATGAAAAGGTCGGTTCAAATTGATCCGCACCACCAAATTGGAAATCCAAGCCCTCAGTTGGAGAAAGGGTGGCAGATTTACCACCTGAGACTATCTCCGTAAGCTCAGACTCCAGACCTTGAAAAGCTTGGTTCCTGCCAAAAGTACTCGTCATTTCACTTGGGGGCGGCACCGAAAAATTGTTCGTTCCGGATGTTGCCGGAGACATGAAGGAAGGAGAAAAATTCCCCATGAAATCGTTGCGATCAGGAGCCGAATGAACAGACCGGATATAACTTCCTTCGGCCTTGACGTGTGAGGTGGGGCCGAAGTAGAACGACGGAACTGACAATCGGTTTCCGGTGTCTAGGCCTTCAGTCATGGCTCTCAGGCC…
Vmy12g1272	Vmy12g1272.t1	VmWRKY54	III	III	Chr12	11342519	11344263	+	1071	356	40376	40376	46.3834	-0.88736	ATGGAGTTTGCAATGGAGAGTGGTTTGAATTTGGAACAGAATACACTGATCAATGAGCTGACACAAGGGATGGAGCTAGCCAAACAACTAAGAACTCATTTGAATCCAAGTTCCTCTCCCGAAAACAGAGAACTTTTGCTTCAAAAAATTCTGTCTTCATATGAGAAGGCCTTATTGATTCTCAAGTGGAGTGGGTCAATGGGAAATCCTCAGTCACTGGCTCCGGTCACCGGTCTGCAGGAATCCTCTGTTTCCGGTGATGGGAGTCCTCGGAGCGACGATTTCGACAGGGGGTTTAAGGATCACCAGGAGCAGAGTGATATCTCAAAGAAGAGGAAGACGTTGCCTACATGGACTGATCATGTGAGGGTTTGCTCTGAGAATGGGATTGAAGGGCCC…	VmWRKY54	ATGGAGTTTGCAATGGAGAGTGGTTTGAATTTGGAACAGAATACACTGATCAATGAGCTGACACAAGGGATGGAGCTAGCCAAACAACTAAGAACTCATTTGAATCCAAGTTCCTCTCCCGAAAACAGAGAACTTTTGCTTCAAAAAATTCTGTCTTCATATGAGAAGGCCTTATTGATTCTCAAGTGGAGTGGGTCAATGGGAAATCCTCAGTCACTGGCTCCGGTCACCGGTCTGCAGGAATCCTCTGTTTCCGGTGATGGGAGTCCTCGGAGCGACGATTTCGACAGGGGGTTTAAGGATCACCAGGAGCAGAGTGATATCTCAAAGAAGAGGTGAATTCCCAATTTCTAAAGATTTTGAGTCTTTATTTTTTTGTGGTGAATTTGGACACATGGA…	ATGGAGTTTGCAATGGAGAGTGGTTTGAATTTGGAACAGAATACACTGATCAATGAGCTGACACAAGGGATGGAGCTAGCCAAACAACTAAGAACTCATTTGAATCCAAGTTCCTCTCCCGAAAACAGAGAACTTTTGCTTCAAAAAATTCTGTCTTCATATGAGAAGGCCTTATTGATTCTCAAGTGGAGTGGGTCAATGGGAAATCCTCAGTCACTGGCTCCGGTCACCGGTCTGCAGGAATCCTCTGTTTCCGGTGATGGGAGTCCTCGGAGCGACGATTTCGACAGGGGGTTTAAGGATCACCAGGAGCAGAGTGATATCTCAAAGAAGAGGAAGACGTTGCCTACATGGACTGATCATGTGAGGGTTTGCTCTGAGAATGGGATTGAAGGGCCC…	MEFAMESGLNLEQNTLINELTQGMELAKQLRTHLNPSSSPENRELLLQKILSSYEKALLILKWSGSMGNPQSLAPVTGLQESSVSGDGSPRSDDFDRGFKDHQEQSDISKKRKTLPTWTDHVRVCSENGIEGPMDDGYSWRKYGQKDILGAKYPRSYYRCTYRSTQNCWATKQVQRSDDDPTVFEMTYKGKHTCNQNHHTSPSQEKQQLKQNNNPNNHQQPPPENHLLFNLRTNLRVNTEELDNKGVASNFTFPHSASFKWMNGENQNLGFSTHVNDHTLGSYSPSFISPATSETNYYSVPQFQMNNFGMVHNFPESDIISANTSATNSPIGDLDFSIDLADLDPNFPFNTPEFFN	ATGGAGTTTGCAATGGAGAGTGGTTTGAATTTGGAACAGAATACACTGATCAATGAGCTGACACAAGGGATGGAGCTAGCCAAACAACTAAGAACTCATTTGAATCCAAGTTCCTCTCCCGAAAACAGAGAACTTTTGCTTCAAAAAATTCTGTCTTCATATGAGAAGGCCTTATTGATTCTCAAGTGGAGTGGGTCAATGGGAAATCCTCAGTCACTGGCTCCGGTCACCGGTCTGCAGGAATCCTCTGTTTCCGGTGATGGGAGTCCTCGGAGCGACGATTTCGACAGGGGGTTTAAGGATCACCAGGAGCAGAGTGATATCTCAAAGAAGAGGTGAATTCCCAATTTCTAAAGATTTTGAGTCTTTATTTTTTTGTGGTGAATTTGGACACATGGA…
Vmy12g1322	Vmy12g1322.t1	VmWRKY55	II	IIc	Chr12	11966502	11968411	+	498	165	18670.9	18670.9	32.0152	-0.858182	GAGCTATTATCGGTGCACACATCATACATGCAATGTGAAGAAACAAATCCAACGGCTGTCAAAAGATACAAGCATTGTTGTGACAACGTACGAGGGGATTCACAACCATCCATGTGAGAAACTTATGGAGACCTTGGGACCTCTTCTGAAGCAAATTCAGTTTCTCACTAGATTCTAAATGAATATTCAACCAAACCCTAACCAAATTGGTATGGACAATATTGACTGGGTTAGCCTCCTCGGTGGATCCACTTCCATCACAAATGGTGATCACCATCAAATGTCACAGAATATGGCTAACGTATCGTCTAGTACTAGGAATATGAATGAAGGAGAGAGTTTCGGAAAACCGAAAGGGAAAGGGAGTGCTAGTAGGGCAAAGAAGGCGGTTCCGCCTCG…	VmWRKY55	TTAGAATCTAGTGAGAAACTGAATTTGCTTCAGAAGAGGTCCCAAGGTCTCCATAAGTTTCTCACATGGATGGTTGTGAATCCCCTCGTACGTTGTCACAACAATGCTTGTATCTTTTGACAGCCGTTGGATTTGTTTCTTCACATTGCATGTATGATGTGTGCACCGATAATAGCTCCTTTTTTGTTTGGCAATTACAATGGAAAAAAAAAAAAGAAGATCAGTTTTTGGACAAAGAAAAGGTAATGAGATTTTGGTACAATTGATTTTGTCACCTTTAAAGGATAACATATTTTCTTGCCTCCAAGACATGCAAGGCGGAGCCAGAAATCTGGGCTAGTAGGGTCAAAATCTTAACCAAACTCATATAGTATAACTTATTTTTTAATAATAAAAAGT…	GAGCTATTATCGGTGCACACATCATACATGCAATGTGAAGAAACAAATCCAACGGCTGTCAAAAGATACAAGCATTGTTGTGACAACGTACGAGGGGATTCACAACCATCCATGTGAGAAACTTATGGAGACCTTGGGACCTCTTCTGAAGCAAATTCAGTTTCTCACTAGATTCTAAATGAATATTCAACCAAACCCTAACCAAATTGGTATGGACAATATTGACTGGGTTAGCCTCCTCGGTGGATCCACTTCCATCACAAATGGTGATCACCATCAAATGTCACAGAATATGGCTAACGTATCGTCTAGTACTAGGAATATGAATGAAGGAGAGAGTTTCGGAAAACCGAAAGGGAAAGGGAGTGCTAGTAGGGCAAAGAAGGCGGTTCCGCCTCG…	MNIQPNPNQIGMDNIDWVSLLGGSTSITNGDHHQMSQNMANVSSSTRNMNEGESFGKPKGKGSASRAKKAVPPRVAFHTRSTEDVLDDGYRWRKYGQKAVKNSKHPRSYYRCTHHTCNVKKQIQRLSKDTSIVVTTYEGIHNHPCEKLMETLGPLLKQIQFLTRF	TTAGAATCTAGTGAGAAACTGAATTTGCTTCAGAAGAGGTCCCAAGGTCTCCATAAGTTTCTCACATGGATGGTTGTGAATCCCCTCGTACGTTGTCACAACAATGCTTGTATCTTTTGACAGCCGTTGGATTTGTTTCTTCACATTGCATGTATGATGTGTGCACCGATAATAGCTCCTTTTTTGTTTGGCAATTACAATGGAAAAAAAAAAAAGAAGATCAGTTTTTGGACAAAGAAAAGGTAATGAGATTTTGGTACAATTGATTTTGTCACCTTTAAAGGATAACATATTTTCTTGCCTCCAAGACATGCAAGGCGGAGCCAGAAATCTGGGCTAGTAGGGTCAAAATCTTAACCAAACTCATATAGTATAACTTATTTTTTAATAATAAAAAGT…
Vmy12g1324	Vmy12g1324.t1	VmWRKY56	II	IIe	Chr12	11987949	11989528	-	957	318	34707	34707	54.0934	-0.538994	GAGCTATTATAGGTGCAGCAGTTCGAAAGGATGTCTAGCAAGGAAGCAAGTGGAACGAAGTCAAACAGATCCCCAGATGTTTGTCATCACCTACACGGCCGAGCACTGCCACGGCCACCCAACTCGCAAGAGTTCCCTCGCCGGCACCACCCGCCACAAGTTCTCTCAACCCAAAAGCCCCACCTCAAGCGACCCCGACGCATCGATATCTGCAGGTTCCGGCTGCTCTCTATCGCCACCCGTTACCCCGTTATTGGCAGCAAAGGACGAAGCTGAGCAACGAATATTGGATGAAGCAAGCAAAAATAGTGGAATTGGACTTGATCATACGTATGATGCGATGTTGTTTGATGACTTTTTTTCGGGCTTCGATGAACTTGATAGACTCACCTCCGATTT…	VmWRKY56	CTAGTTACAATAAGCTAAATCGGAGGTGAGTCTATCAAGTTCATCGAAGCCCGAAAAAAAGTCATCAAACAACATCGCATCATACGTATGATCAAGTCCAATTCCACTATTTTTGCTTGCTTCATCCAATATTCGTTGCTCAGCTTCGTCCTTTGCTGCCAATAACGGGGTAACGGGTGGCGATAGAGAGCAGCCGGAACCTGCAGATATCGATGCGTCGGGGTCGCTTGAGGTGGGGCTTTTGGGTTGAGAGAACTTGTGGCGGGTGGTGCCGGCGAGGGAACTCTTGCGAGTTGGGTGGCCGTGGCAGTGCTCGGCCGTGTAGGTGATGACAAACATCTGGGGATCTGTTTGACTTCGTTCCACTTGCTTCCTTGCTAGACATCCTTTCGAACTGCT…	GAGCTATTATAGGTGCAGCAGTTCGAAAGGATGTCTAGCAAGGAAGCAAGTGGAACGAAGTCAAACAGATCCCCAGATGTTTGTCATCACCTACACGGCCGAGCACTGCCACGGCCACCCAACTCGCAAGAGTTCCCTCGCCGGCACCACCCGCCACAAGTTCTCTCAACCCAAAAGCCCCACCTCAAGCGACCCCGACGCATCGATATCTGCAGGTTCCGGCTGCTCTCTATCGCCACCCGTTACCCCGTTATTGGCAGCAAAGGACGAAGCTGAGCAACGAATATTGGATGAAGCAAGCAAAAATAGTGGAATTGGACTTGATCATACGTATGATGCGATGTTGTTTGATGACTTTTTTTCGGGCTTCGATGAACTTGATAGACTCACCTCCGATTT…	MSEFNGNGGGGGNDGDLQAVVRGFNNSFSTCSSTATILDYPQTCFSPLIIQEDDLFFCSFPDLLCERNTVFDELEELYKPFYPVNQLSPQASLSSSVSGEDRSEPERVHEKEAFPESTTVAGAAPVSGAAPSSSPLAVKYKRRKTQHKRVVVEVAAESLSSDVWAWRKYGQKPIKGSPHPRSYYRCSSSKGCLARKQVERSQTDPQMFVITYTAEHCHGHPTRKSSLAGTTRHKFSQPKSPTSSDPDASISAGSGCSLSPPVTPLLAAKDEAEQRILDEASKNSGIGLDHTYDAMLFDDFFSGFDELDRLTSDLAYCN	CTAGTTACAATAAGCTAAATCGGAGGTGAGTCTATCAAGTTCATCGAAGCCCGAAAAAAAGTCATCAAACAACATCGCATCATACGTATGATCAAGTCCAATTCCACTATTTTTGCTTGCTTCATCCAATATTCGTTGCTCAGCTTCGTCCTTTGCTGCCAATAACGGGGTAACGGGTGGCGATAGAGAGCAGCCGGAACCTGCAGATATCGATGCGTCGGGGTCGCTTGAGGTGGGGCTTTTGGGTTGAGAGAACTTGTGGCGGGTGGTGCCGGCGAGGGAACTCTTGCGAGTTGGGTGGCCGTGGCAGTGCTCGGCCGTGTAGGTGATGACAAACATCTGGGGATCTGTTTGACTTCGTTCCACTTGCTTCCTTGCTAGACATCCTTTCGAACTGCT…
Vmy12g2389	Vmy12g2389.t1	VmWRKY57	I-NT-CT	I-NT-CT	Chr12	28589923	28593312	-	1644	547	60328.9	60328.9	56.2629	-0.994698	GAGCTACTACAAGTGCACAAGCCAAGGATGTCCGGTTAGAAAACACGTTGAGCGAGCAGCCGACGACCCGAGATCCGTGATCACGACCTACGAGGGAAAGCACAACCACGAAGTTCCAGCAGCACGCGGCAGTGGCAACCACTCTGCCACCAGGCCTTTGCCCAACAATGCAGCCATGGCCATTAGGCCTTCGACTACGTCCCATTACTCCAACACCAACTCACTCACAAATCCAACTCACAATGTGAGGCTACCAACATCTGAAGGCGAAACACGCTTCACCCTGGAGATGTTGCAGAGTCCAGGGAGTTTCGGATTCTCAGGATACGGGAACTCAATGAACAATTACATGGGTCAAACCCTAAAAGAAGACAATGGGTTTTTTTCCAGAGCCAAGGA…	VmWRKY57	CTAGCTTAGCAATGACTCAAAGATGAAGTCATCCCTTGGTTCTTCCTTGGCTCTGGAAAAAAACCCATTGTCTTCTTTTAGGGTTTGACCCATGTAATTGTTCATTGAGTTCCCGTATCCTGAGAATCCGAAACTCCCTGGACTCTGCAACATCTCCAGGGTGAAGCGTGTTTCGCCTTCAGATGTTGGTAGCCTCACATTGTGAGTTGGATTTGTGAGTGAGTTGGTGTTGGAGTAATGGGACGTAGTCGAAGGCCTAATGGCCATGGCTGCATTGTTGGGCAAAGGCCTGGTGGCAGAGTGGTTGCCACTGCCGCGTGCTGCTGGAACTTCGTGGTTGTGCTTTCCCTCGTAGGTCGTGATCACGGATCTCGGGTCGTCGGCTGCTCGCTCAACGTG…	GAGCTACTACAAGTGCACAAGCCAAGGATGTCCGGTTAGAAAACACGTTGAGCGAGCAGCCGACGACCCGAGATCCGTGATCACGACCTACGAGGGAAAGCACAACCACGAAGTTCCAGCAGCACGCGGCAGTGGCAACCACTCTGCCACCAGGCCTTTGCCCAACAATGCAGCCATGGCCATTAGGCCTTCGACTACGTCCCATTACTCCAACACCAACTCACTCACAAATCCAACTCACAATGTGAGGCTACCAACATCTGAAGGCGAAACACGCTTCACCCTGGAGATGTTGCAGAGTCCAGGGAGTTTCGGATTCTCAGGATACGGGAACTCAATGAACAATTACATGGGTCAAACCCTAAAAGAAGACAATGGGTTTTTTTCCAGAGCCAAGGA…	MASYQITPPTNYSSSFSKTQFMSSPNTSFTDLLAGDYPSATATAASRGLSDRIAERTGSGVPKFKSIPPPSMPPVSPHAVSPSFFNFSPGFNLSEFLDSPLLPSSNTLPSPTTGSFPGQAFNWKSNSYNHEQGIKQEQNNYSGFSFQTQTRPPASSSATSFQSQVPTENQTWGYQQATNSNGPSSRNNTVKSEFIQSADSQSHGGFQSDYDQHKQSSQSIRQQKRSDDGYNWRKYGEKQVKGSENPRSYYKCTHPNCPTKKKVERSLADGQITEIIYKGNHNHPKPHSTKRSSSASSQATHLTNETLDPSYASHGNGQMDSVATPENSSITIGDDEFDEDETAAKRMRFEGESESISTAGSNTSREPRVVVQTRSNIDILDDGYRWRKYGQKVVKGNPN…	CTAGCTTAGCAATGACTCAAAGATGAAGTCATCCCTTGGTTCTTCCTTGGCTCTGGAAAAAAACCCATTGTCTTCTTTTAGGGTTTGACCCATGTAATTGTTCATTGAGTTCCCGTATCCTGAGAATCCGAAACTCCCTGGACTCTGCAACATCTCCAGGGTGAAGCGTGTTTCGCCTTCAGATGTTGGTAGCCTCACATTGTGAGTTGGATTTGTGAGTGAGTTGGTGTTGGAGTAATGGGACGTAGTCGAAGGCCTAATGGCCATGGCTGCATTGTTGGGCAAAGGCCTGGTGGCAGAGTGGTTGCCACTGCCGCGTGCTGCTGGAACTTCGTGGTTGTGCTTTCCCTCGTAGGTCGTGATCACGGATCTCGGGTCGTCGGCTGCTCGCTCAACGTG…
Vmy12g2722	Vmy12g2722.t1	VmWRKY58	I-NT-CT	I-NT	Chr12	32281670	32282541	+	693	230	25178.3	25178.3	66.1048	-0.947391	GAAAATAGTAGTAGAGGGAGAAAGTGAGGGTATATCAGCAGCTTGGAGTAGGACACTGAAGAACTGTCGGACCGCTTTTCCACTATCTCTCCTAAAATCAATTGGTGTTAGGAAGGGCTTCAATTAAATGGGACTTCTGGCGGCGCCGAGTTCCATCGAGATGTTCGGAAGTGAATCGGGAAACTTTCCCCAGTTGCGGTTGGACCAGACCCTACCGAGCACGAGTTCCGTGGGGTCAAACCAACTGTCGCAGTCAATAAGAGAGCAGCAGAGGAGATCTGATGATGGATATAATTGGAGAAAATATTTGCAGAAACAAGTGATAGGGAGCGAAAACCCGAGGAGTTATTACAAGTGTACATACCCTAATTGCCCAACTAAGAAGAAAGTGGAGAGGTC…	VmWRKY58	TTAATTGAAGCCCTTCCTAACACCAATTGATTTTAGGAGAGATAGTGGAAAAGCGGTCCGACAGTTCTTCAGTGTCCTACTCCAAGCTGCTGATATACCCTCACTTTCTCCCTCTACTACTATTTTCCTGGACAAAATAATGAAAGAGGAAGCACATCAGATCATTGGAAATCACCACCAAAACATAAAATCAGTACTAAATTTTTTTCTTTCTTTCTTTCTTTTTTTGGGTGGAAAACTGATTAAGATATATGAAACAGCAACAAGAAAATTATTCTCCTGAAATTTTGGCAAGCAGACACTTACCATCTTTTGGCATCAGGTTCCTCATCATCAAACTCATCTCCTCCTCCTCCACCACCAGATTCACTCTTCCTAGGGCTACCATCAAAATCATCA…	GAAAATAGTAGTAGAGGGAGAAAGTGAGGGTATATCAGCAGCTTGGAGTAGGACACTGAAGAACTGTCGGACCGCTTTTCCACTATCTCTCCTAAAATCAATTGGTGTTAGGAAGGGCTTCAATTAAATGGGACTTCTGGCGGCGCCGAGTTCCATCGAGATGTTCGGAAGTGAATCGGGAAACTTTCCCCAGTTGCGGTTGGACCAGACCCTACCGAGCACGAGTTCCGTGGGGTCAAACCAACTGTCGCAGTCAATAAGAGAGCAGCAGAGGAGATCTGATGATGGATATAATTGGAGAAAATATTTGCAGAAACAAGTGATAGGGAGCGAAAACCCGAGGAGTTATTACAAGTGTACATACCCTAATTGCCCAACTAAGAAGAAAGTGGAGAGGTC…	MGLLAAPSSIEMFGSESGNFPQLRLDQTLPSTSSVGSNQLSQSIREQQRRSDDGYNWRKYLQKQVIGSENPRSYYKCTYPNCPTKKKVERSLDGQITEILYKGNHNHPKPQSTRRSSSAAIQNSNHSNSEIPDQSSASHGTGQMDSATPENSSVLIGDDDFDGSPRKSESGGGGGGDEFDDEEPDAKRWKIVVEGESEGISAAWSRTLKNCRTAFPLSLLKSIGVRKGFN	TTAATTGAAGCCCTTCCTAACACCAATTGATTTTAGGAGAGATAGTGGAAAAGCGGTCCGACAGTTCTTCAGTGTCCTACTCCAAGCTGCTGATATACCCTCACTTTCTCCCTCTACTACTATTTTCCTGGACAAAATAATGAAAGAGGAAGCACATCAGATCATTGGAAATCACCACCAAAACATAAAATCAGTACTAAATTTTTTTCTTTCTTTCTTTCTTTTTTTGGGTGGAAAACTGATTAAGATATATGAAACAGCAACAAGAAAATTATTCTCCTGAAATTTTGGCAAGCAGACACTTACCATCTTTTGGCATCAGGTTCCTCATCATCAAACTCATCTCCTCCTCCTCCACCACCAGATTCACTCTTCCTAGGGCTACCATCAAAATCATCA…
Vmy12g2723	Vmy12g2723.t1	VmWRKY59	II	IId	Chr12	32286557	32288334	+	1023	340	38242.1	38242.1	58.7041	-0.782353	GGGATACTATAAGTGTAGCAGCATGAGGGGTTGCCCGGCAAGGAAACATGTGGAGAGGTGCTTGGAAGACCCTTCCATGCTCATTGTAACTTATGAAGGAGAGCATAATCACTCCAGATTACCACCACAAACCTAAGAAACATAGGGTGAAGAGATCAATCAAGGTACCTGCCGTCAGTAGCAAGCTTGCGGACATCCCTCCTGATGATTATTCTTGGAGGAAGTATGGGCAGAAGCCCATTAAGGGTTCTCCTCATCCGAGATGGAGGAAATTGAAGAAGCTAACAGAAAAGCTGTAGAGTGTAGCTATAGAGTTCTTAGACTCTTATCTCAGCCCCAAGATCAGACTCAGCTTAGAAATATAATGGTAGAAACAGGAGAGGCTGTGTTTAGGTTCAA…	VmWRKY59	TTAGGTTTGTGGTGGTAATCTGGAGTGATTATGCTCTCCTTCATAAGTTACAATGAGCATGGAAGGGTCTTCCAAGCACCTCTCCACATGTTTCCTTGCCGGGCAACCCCTCATGCTGCTACACTTATAGTATCCCCTGCACAAAAGTAGGAAGACCGCTTAATTAAGTTCCAAAAAAAGTCAAGCCTGAAATACCAGCAAATGCCATTATTGTACGAGGATATAAGCTAACAAGTACTTCTCGAAAACTATGCTAATAAGACGTACAAGATATGGATCATCAACATACAACATACGACTGGGATATGCCCGGTCGTTACCTCCAGGGCCCCGGACTTAGTCGAGGTGCGCAAAAGCTAACCCGGACATCCGGTTATCAAAAAAAGAAACATACAACAT…	GGGATACTATAAGTGTAGCAGCATGAGGGGTTGCCCGGCAAGGAAACATGTGGAGAGGTGCTTGGAAGACCCTTCCATGCTCATTGTAACTTATGAAGGAGAGCATAATCACTCCAGATTACCACCACAAACCTAAGAAACATAGGGTGAAGAGATCAATCAAGGTACCTGCCGTCAGTAGCAAGCTTGCGGACATCCCTCCTGATGATTATTCTTGGAGGAAGTATGGGCAGAAGCCCATTAAGGGTTCTCCTCATCCGAGATGGAGGAAATTGAAGAAGCTAACAGAAAAGCTGTAGAGTGTAGCTATAGAGTTCTTAGACTCTTATCTCAGCCCCAAGATCAGACTCAGCTTAGAAATATAATGGTAGAAACAGGAGAGGCTGTGTTTAGGTTCAA…	MEEIEEANRKAVECSYRVLRLLSQPQDQTQLRNIMVETGEAVFRFKKVVSLLNSGLGHARVRKVKRIPTPFPQNILLDNLSRRTDHLSQNNFLQNPIQEMGSHVKSTLALGNPLLDTPLNGKTPLQLAQQIPQAKHHYFIQQQLQKQQEMIQLQQQQQMKQQAEMYRRSNSGINLNFDSSTCTPTMSSTRSFISSLSIDGSSVANMDGSGFSLIGAAGSSDQNPHPHKRRCSGKGDDGSTKCASSGRCHCSKKRKHRVKRSIKVPAVSSKLADIPPDDYSWRKYGQKPIKGSPHPRGYYKCSSMRGCPARKHVERCLEDPSMLIVTYEGEHNHSRLPPQT	TTAGGTTTGTGGTGGTAATCTGGAGTGATTATGCTCTCCTTCATAAGTTACAATGAGCATGGAAGGGTCTTCCAAGCACCTCTCCACATGTTTCCTTGCCGGGCAACCCCTCATGCTGCTACACTTATAGTATCCCCTGCACAAAAGTAGGAAGACCGCTTAATTAAGTTCCAAAAAAAGTCAAGCCTGAAATACCAGCAAATGCCATTATTGTACGAGGATATAAGCTAACAAGTACTTCTCGAAAACTATGCTAATAAGACGTACAAGATATGGATCATCAACATACAACATACGACTGGGATATGCCCGGTCGTTACCTCCAGGGCCCCGGACTTAGTCGAGGTGCGCAAAAGCTAACCCGGACATCCGGTTATCAAAAAAAGAAACATACAACAT…
Vmy12g371	Vmy12g371.t1	VmWRKY60	III	III	Chr12	776559	778122	-	963	320	36043.8	36043.8	38.9062	-0.608437	ATGGAAACTCTAATCAATGAGCTAAACCGAGGGTATGAGCTAGCAAAGCAGCTCAAACGCCACATTGACCCTTTGGAATCACCTGAATCGTGCGAATTCCTGATTCAGAAAATAATTTCCACTTATGACAAATCCATTTCAATGCTAAATTCTGGGGATTTAGTGGGAGAACCCCCCAAATCTCTTTCTGCTGGTAGCCCATGGAGTGAGGCTTCAGAACTAAAGGATCAATGCCAAATAGGAGATGTCTACAAAAAGAGAAAGACATCGCCACGGTGGACTGAACAAGTAAGAGTTTGTTCTGGAAAAGGGATAGGTGATGATGGCTATACTTGGAGAAAATATGGGCAGAAAGATATCTTGGGAGCTAATTTTCCAAGGGCATATTACCGGTGCACG…	VmWRKY60	ATGGAAACTCTAATCAATGAGCTAAACCGAGGGTATGAGCTAGCAAAGCAGCTCAAACGCCACATTGACCCTTTGGAATCACCTGAATCGTGCGAATTCCTGATTCAGAAAATAATTTCCACTTATGACAAATCCATTTCAATGCTAAATTCTGGGGATTTAGTGGGAGAACCCCCCAAATCTCTTTCTGCTGGTAGCCCATGGAGTGAGGCTTCAGAACTAAAGGATCAATGCCAAATAGGAGATGTCTACAAAAAGAGGTGAGTTTTGGCCGATACCATTTATGGGTCTCTCAAAATTCAGCTTCTTTTTTTTTTATTTTTTATTTTCCTTTTGGGATGAATTTTGTCTAATTTTTCCTTTTTTTCACTTTGGGGTTGCAGAAAGACATCGCCACGG…	ATGGAAACTCTAATCAATGAGCTAAACCGAGGGTATGAGCTAGCAAAGCAGCTCAAACGCCACATTGACCCTTTGGAATCACCTGAATCGTGCGAATTCCTGATTCAGAAAATAATTTCCACTTATGACAAATCCATTTCAATGCTAAATTCTGGGGATTTAGTGGGAGAACCCCCCAAATCTCTTTCTGCTGGTAGCCCATGGAGTGAGGCTTCAGAACTAAAGGATCAATGCCAAATAGGAGATGTCTACAAAAAGAGAAAGACATCGCCACGGTGGACTGAACAAGTAAGAGTTTGTTCTGGAAAAGGGATAGGTGATGATGGCTATACTTGGAGAAAATATGGGCAGAAAGATATCTTGGGAGCTAATTTTCCAAGGGCATATTACCGGTGCACG…	METLINELNRGYELAKQLKRHIDPLESPESCEFLIQKIISTYDKSISMLNSGDLVGEPPKSLSAGSPWSEASELKDQCQIGDVYKKRKTSPRWTEQVRVCSGKGIGDDGYTWRKYGQKDILGANFPRAYYRCTHRHVRGCLATKQVQKSDEDPSMFEITYRGRHTCVQTPASNGKEFAKLKKDDCQPHLQEGNQIPLFDFGTTLQLKTEDMVMVDGICPSFSFPSTPIESQNVETISFPEPLKENHFLGGDSLEFLSLLEFPNDNFGFGENLQHSESDLSEIISAPTSVTNSPTANLDFSSLDQADFDPNFQFDTSEFFC	ATGGAAACTCTAATCAATGAGCTAAACCGAGGGTATGAGCTAGCAAAGCAGCTCAAACGCCACATTGACCCTTTGGAATCACCTGAATCGTGCGAATTCCTGATTCAGAAAATAATTTCCACTTATGACAAATCCATTTCAATGCTAAATTCTGGGGATTTAGTGGGAGAACCCCCCAAATCTCTTTCTGCTGGTAGCCCATGGAGTGAGGCTTCAGAACTAAAGGATCAATGCCAAATAGGAGATGTCTACAAAAAGAGGTGAGTTTTGGCCGATACCATTTATGGGTCTCTCAAAATTCAGCTTCTTTTTTTTTTATTTTTTATTTTCCTTTTGGGATGAATTTTGTCTAATTTTTCCTTTTTTTCACTTTGGGGTTGCAGAAAGACATCGCCACGG…
Vmy12g391	Vmy12g391.t1	VmWRKY61	II	IIe	Chr12	961923	971203	-	2223	740	82707.6	82707.6	53.4596	-0.448784	ATGGCGGATGACTGGGATCTACAAGCGGTGGTCAGAAGCTGCTCAGCCTCCACTGCCTCCTCCACCGCCACCGCCATCGCATCTAGCTTTCTACCACAGGAAGATGACCAATTTCTGTTTTTTCCAGATCCATGTGAACCAAAAAGTAGTGAGGGAGTTGAAGAGTTACATGACCTGTTAAACCACTTTTTTCCCCAATTTCAAACCCTAACACCTCAAAACAACACACCCATCTCACCTCTCTCTGTTCTTGGCGGATTACAAGATCTATCACCGCCACCACCACAACAACAAAGGCAACAAGAAAAGCAGAAACCGAAACAACCACATCACAAGCAGTCTTTTACTGGTTCTATAGCTTTTGCCACTAACCCAAACCCAAGGTCCAAAAAAAGGAAG…	VmWRKY61	ATGGCGGATGACTGGGATCTACAAGCGGTGGTCAGAAGCTGCTCAGCCTCCACTGCCTCCTCCACCGCCACCGCCATCGCATCTAGCTTTCTACCACAGGAAGATGACCAATTTCTGTTTTTTCCAGATCCATGTGAACCAAAAAGTAGTGAGGGAGTTGAAGAGTTACATGACCTGTTAAACCACTTTTTTCCCCAATTTCAAACCCTAACACCTCAAAACAACACACCCATCTCACCTCTCTCTGTTCTTGGCGGATTACAAGATCTATCACCGCCACCACCACAACAACAAAGGCAACAAGAAAAGCAGAAACCGAAACAACCACATCACAAGCAGTCTTTTACTGGTTCTATAGCTTTTGCCACTAACCCAAACCCAAGGTCCAAAAAAAGGTAA…	ATGGCGGATGACTGGGATCTACAAGCGGTGGTCAGAAGCTGCTCAGCCTCCACTGCCTCCTCCACCGCCACCGCCATCGCATCTAGCTTTCTACCACAGGAAGATGACCAATTTCTGTTTTTTCCAGATCCATGTGAACCAAAAAGTAGTGAGGGAGTTGAAGAGTTACATGACCTGTTAAACCACTTTTTTCCCCAATTTCAAACCCTAACACCTCAAAACAACACACCCATCTCACCTCTCTCTGTTCTTGGCGGATTACAAGATCTATCACCGCCACCACCACAACAACAAAGGCAACAAGAAAAGCAGAAACCGAAACAACCACATCACAAGCAGTCTTTTACTGGTTCTATAGCTTTTGCCACTAACCCAAACCCAAGGTCCAAAAAAAGGAAG…	MADDWDLQAVVRSCSASTASSTATAIASSFLPQEDDQFLFFPDPCEPKSSEGVEELHDLLNHFFPQFQTLTPQNNTPISPLSVLGGLQDLSPPPPQQQRQQEKQKPKQPHHKQSFTGSIAFATNPNPRSKKRKSQMKRVCEVPAEGLSSDVWSWRKYGQKPIKGSPYPRGYYRCSTSKGCMARKQVERNKSDPGMFIVTYTNEHNHPIPTHRNPLAGVSRQNSVTPETGTAGETHDKPSCSNPVSPVESREEEVEDMMEEREEDELGCVSDMVITDDFFEGLDEITGLVTGDSSPDHFPASLPFPWLANNATTATAEDSTLSNLRSTSELANHVSSKIRDLDLAQSRVSHTLLLIDAIVDRRNCLDGVVKALASDDFDSAANYIQTFLQIDAKYEDQLD…	ATGGCGGATGACTGGGATCTACAAGCGGTGGTCAGAAGCTGCTCAGCCTCCACTGCCTCCTCCACCGCCACCGCCATCGCATCTAGCTTTCTACCACAGGAAGATGACCAATTTCTGTTTTTTCCAGATCCATGTGAACCAAAAAGTAGTGAGGGAGTTGAAGAGTTACATGACCTGTTAAACCACTTTTTTCCCCAATTTCAAACCCTAACACCTCAAAACAACACACCCATCTCACCTCTCTCTGTTCTTGGCGGATTACAAGATCTATCACCGCCACCACCACAACAACAAAGGCAACAAGAAAAGCAGAAACCGAAACAACCACATCACAAGCAGTCTTTTACTGGTTCTATAGCTTTTGCCACTAACCCAAACCCAAGGTCCAAAAAAAGGTAA…
Vmy12g427	Vmy12g427.t1	VmWRKY62	II	IIc	Chr12	1332136	1333788	-	597	198	22659.3	22659.3	49.199	-0.824242	GAGCTACTATAGGTGCACACATCACACATGCAATGTGAAGAAACAAGTTCAGAGGCTATCAAACGACACCGACACCGTCGAGACCACGTACGAGGGAATCCATAACCACCCCTGCGAGCAGCTCATGCAAACTCTCACCCCTCTCCTCAAGCAAATGCAGTTCCTCTCTAGCTTCTGAATGGATTGGAAAGACGCCCCACCACAACCGCCGCCGCCACCGCCACCACTCAACAACAACCACCACAACCCGTCTATCAATTATATCTTCACGCCCTCACTTCCATCCACCTCAAATTCAATGCAGTACCCTCTTCCACCTCAATCCCAATTCCTTCCGGATAACATAGACTGGGTTAGCCTGCTCTCGTGTCCCAACGGAGGGATTTTTGACACAAAGGT…	VmWRKY62	TCAGAAGCTAGAGAGGAACTGCATTTGCTTGAGGAGAGGGGTGAGAGTTTGCATGAGCTGCTCGCAGGGGTGGTTATGGATTCCCTCGTACGTGGTCTCGACGGTGTCGGTGTCGTTTGATAGCCTCTGAACTTGTTTCTTCACATTGCATGTGTGATGTGTGCACCTATAGTAGCTCCTTTGCCCGTTTTTGGTGGCCATAAAAAGAGCAAAAAGGATGGTCAATTAGAACTTGTAATCCCCCAAAACAATACTATGTAGTAAATATTAATATGGAGAGAGAGAGTTTTCAAACGCATTCTAAGATTTCATAAATCAATAACTTATCAACATGATTATTAGAGCTTATTATAAATGTTCTTGATGAGTTTTAAAAAATGAAGAGTTCCAATCGCACAA…	GAGCTACTATAGGTGCACACATCACACATGCAATGTGAAGAAACAAGTTCAGAGGCTATCAAACGACACCGACACCGTCGAGACCACGTACGAGGGAATCCATAACCACCCCTGCGAGCAGCTCATGCAAACTCTCACCCCTCTCCTCAAGCAAATGCAGTTCCTCTCTAGCTTCTGAATGGATTGGAAAGACGCCCCACCACAACCGCCGCCGCCACCGCCACCACTCAACAACAACCACCACAACCCGTCTATCAATTATATCTTCACGCCCTCACTTCCATCCACCTCAAATTCAATGCAGTACCCTCTTCCACCTCAATCCCAATTCCTTCCGGATAACATAGACTGGGTTAGCCTGCTCTCGTGTCCCAACGGAGGGATTTTTGACACAAAGGT…	MDWKDAPPQPPPPPPPLNNNHHNPSINYIFTPSLPSTSNSMQYPLPPQSQFLPDNIDWVSLLSCPNGGIFDTKVAPPYMGSVQGILKDVDSSERKRGSRVRKATRPRFAFHTKSADDILDDGYRWRKYGQKAVKNSIYPRSYYRCTHHTCNVKKQVQRLSNDTDTVETTYEGIHNHPCEQLMQTLTPLLKQMQFLSSF	TCAGAAGCTAGAGAGGAACTGCATTTGCTTGAGGAGAGGGGTGAGAGTTTGCATGAGCTGCTCGCAGGGGTGGTTATGGATTCCCTCGTACGTGGTCTCGACGGTGTCGGTGTCGTTTGATAGCCTCTGAACTTGTTTCTTCACATTGCATGTGTGATGTGTGCACCTATAGTAGCTCCTTTGCCCGTTTTTGGTGGCCATAAAAAGAGCAAAAAGGATGGTCAATTAGAACTTGTAATCCCCCAAAACAATACTATGTAGTAAATATTAATATGGAGAGAGAGAGTTTTCAAACGCATTCTAAGATTTCATAAATCAATAACTTATCAACATGATTATTAGAGCTTATTATAAATGTTCTTGATGAGTTTTAAAAAATGAAGAGTTCCAATCGCACAA…
Vmy12g435	Vmy12g435.t1	VmWRKY63	II	IIe	Chr12	1390928	1392563	-	969	322	35739.1	35739.1	61.1016	-0.856211	AGGATACTACAGATGTAGCACATCAAAGGGGTGTATGGCCCGAAAACAAGTGGAGCGAAACAGATCCGACCCGGGAATGTTCATTGTCACCTACACCAACGAGCACAACCACCCTATCCCCACCCACCGTAATTCGCTTGCCGGAGTCAGCCGCCAGAAGTCTGTCACCCCTGAAACCGGCTCAGCCGGTGAAACCCACGACAAGCCCTCTTGCTCCGACCCGGTTTCTCCAGTGGAGAGCAGAGAAGAAGAGGTAGAAGATCTGATGGAAGAGAGGGAAGAAGATGAGTTGGGTGGTGTTTCTGATATGGTCATGAGTGATGATTTCTTTGAGGGTTTGGATGAGATCACAGGCTTGGAGACCGGAGATTCCTCTCCGGATCACTTTCCGGTCAGTTT…	VmWRKY63	TCAACGGCCGCCTGCTGTGGTGGTTGTAGCATTGTTGGCCAGCCAAGGGAATGGCAAACTGACCGGAAAGTGATCCGGAGAGGAATCTCCGGTCTCCAAGCCTGTGATCTCATCCAAACCCTCAAAGAAATCATCACTCATGACCATATCAGAAACACCACCCAACTCATCTTCTTCCCTCTCTTCCATCAGATCTTCTACCTCTTCTTCTCTGCTCTCCACTGGAGAAACCGGGTCGGAGCAAGAGGGCTTGTCGTGGGTTTCACCGGCTGAGCCGGTTTCAGGGGTGACAGACTTCTGGCGGCTGACTCCGGCAAGCGAATTACGGTGGGTGGGGATAGGGTGGTTGTGCTCGTTGGTGTAGGTGACAATGAACATTCCCGGGTCGGATCTGTTTCG…	AGGATACTACAGATGTAGCACATCAAAGGGGTGTATGGCCCGAAAACAAGTGGAGCGAAACAGATCCGACCCGGGAATGTTCATTGTCACCTACACCAACGAGCACAACCACCCTATCCCCACCCACCGTAATTCGCTTGCCGGAGTCAGCCGCCAGAAGTCTGTCACCCCTGAAACCGGCTCAGCCGGTGAAACCCACGACAAGCCCTCTTGCTCCGACCCGGTTTCTCCAGTGGAGAGCAGAGAAGAAGAGGTAGAAGATCTGATGGAAGAGAGGGAAGAAGATGAGTTGGGTGGTGTTTCTGATATGGTCATGAGTGATGATTTCTTTGAGGGTTTGGATGAGATCACAGGCTTGGAGACCGGAGATTCCTCTCCGGATCACTTTCCGGTCAGTTT…	MADDWDLQAVVRSCSAAASSSSSTATAASSFLPQDDQFLFFPDPCEPTSSERVEELHDLFNPFFPQFQTLTPQNNTPISPLSVLGGLQDLSPPPPPPQHQQRQQEKLKPKQPHHKHSFTGSRAFTTNPTPRSKKRKSQMKRVCEVPAEGLSSDMWSWRKYGQKPIKGSPYPRGYYRCSTSKGCMARKQVERNRSDPGMFIVTYTNEHNHPIPTHRNSLAGVSRQKSVTPETGSAGETHDKPSCSDPVSPVESREEEVEDLMEEREEDELGGVSDMVMSDDFFEGLDEITGLETGDSSPDHFPVSLPFPWLANNATTTTAGGR	TCAACGGCCGCCTGCTGTGGTGGTTGTAGCATTGTTGGCCAGCCAAGGGAATGGCAAACTGACCGGAAAGTGATCCGGAGAGGAATCTCCGGTCTCCAAGCCTGTGATCTCATCCAAACCCTCAAAGAAATCATCACTCATGACCATATCAGAAACACCACCCAACTCATCTTCTTCCCTCTCTTCCATCAGATCTTCTACCTCTTCTTCTCTGCTCTCCACTGGAGAAACCGGGTCGGAGCAAGAGGGCTTGTCGTGGGTTTCACCGGCTGAGCCGGTTTCAGGGGTGACAGACTTCTGGCGGCTGACTCCGGCAAGCGAATTACGGTGGGTGGGGATAGGGTGGTTGTGCTCGTTGGTGTAGGTGACAATGAACATTCCCGGGTCGGATCTGTTTCG…
Vmy12g744	Vmy12g744.t1	VmWRKY64	II	IIc	Chr12	4792418	4798547	-	708	235	26134.4	26134.4	50.7226	-0.970638	ATGGAAGGAGAGAGAGGATCAGGGTTGCAAAACTACGACATACCGGTGTCGTTCGCGGCGGCTCCGCACGTGATCCAAGAAATGGGTTTTGTTCATTTTGATGATCAGAATCAGGTTATGGGCTTCTTGGCCCCTTCACAGCAGCCTAGTAATTGCCAGATGTCTCAACCGCTTGGCGGTGGCGGCGGTACCACCAGCAACCACCACCCGAGCAGAAACGGTGGCGATAACGATTCCGCCGTAGGGTTTGGCCATGCCGGACTCGATAGCAGACCTGCTGCTTGGAACAACGACCAGGTGGGACAAATAGATCCAAAGACTGTTAATGATGAGAATTGCAGCGGTAATGCAAACGATGCCGCGACTTCATGGTGGAGGAACTCATCATCCGGAGGGTGT…	VmWRKY64	ATGGAAGGAGAGAGAGGATCAGGGTTGCAAAACTACGACATACCGGTGTCGTTCGCGGCGGCTCCGCACGTGATCCAAGAAATGGGTTTTGTTCATTTTGATGATCAGAATCAGGTTATGGGCTTCTTGGCCCCTTCACAGCAGCCTAGTAATTGCCAGATGTCTCAACCGCTTGGCGGTGGCGGCGGTACCACCAGCAACCACCACCCGAGCAGAAACGGTGGCGATAACGATTCCGCCGTAGGGTTTGGCCATGCCGGACTCGATAGCAGACCTGCTGCTTGGAACAACGACCAGGTTGCTGAAAGTTATATCAAATTAATTACATTTTCCTATAGTTCTTGATGCAGGGTTTCTTGTTTTGTGTGGAAAATTCTTTGAAAATAAAAGAATCTATTT…	ATGGAAGGAGAGAGAGGATCAGGGTTGCAAAACTACGACATACCGGTGTCGTTCGCGGCGGCTCCGCACGTGATCCAAGAAATGGGTTTTGTTCATTTTGATGATCAGAATCAGGTTATGGGCTTCTTGGCCCCTTCACAGCAGCCTAGTAATTGCCAGATGTCTCAACCGCTTGGCGGTGGCGGCGGTACCACCAGCAACCACCACCCGAGCAGAAACGGTGGCGATAACGATTCCGCCGTAGGGTTTGGCCATGCCGGACTCGATAGCAGACCTGCTGCTTGGAACAACGACCAGGTGGGACAAATAGATCCAAAGACTGTTAATGATGAGAATTGCAGCGGTAATGCAAACGATGCCGCGACTTCATGGTGGAGGAACTCATCATCCGGAGGGTGT…	MEGERGSGLQNYDIPVSFAAAPHVIQEMGFVHFDDQNQVMGFLAPSQQPSNCQMSQPLGGGGGTTSNHHPSRNGGDNDSAVGFGHAGLDSRPAAWNNDQVGQIDPKTVNDENCSGNANDAATSWWRNSSSGGCGEKGKVKMRRKLREPRFCFQTRSEVDVLDDGYKWRKYGQKVVKNSLHPRSYYRCTHSNCRVKKRVERLSEDCRMVITTYEGRHNHSPSEDSNSSEHECFSSF	ATGGAAGGAGAGAGAGGATCAGGGTTGCAAAACTACGACATACCGGTGTCGTTCGCGGCGGCTCCGCACGTGATCCAAGAAATGGGTTTTGTTCATTTTGATGATCAGAATCAGGTTATGGGCTTCTTGGCCCCTTCACAGCAGCCTAGTAATTGCCAGATGTCTCAACCGCTTGGCGGTGGCGGCGGTACCACCAGCAACCACCACCCGAGCAGAAACGGTGGCGATAACGATTCCGCCGTAGGGTTTGGCCATGCCGGACTCGATAGCAGACCTGCTGCTTGGAACAACGACCAGGTTGCTGAAAGTTATATCAAATTAATTACATTTTCCTATAGTTCTTGATGCAGGGTTTCTTGTTTTGTGTGGAAAATTCTTTGAAAATAAAAGAATCTATTT…
VmyS4054g6302	VmyS4054g6302.t1	VmWRKY65	II	IIb	4054_pilon_pilon	11361	14074	+	1164	387	41562.6	41562.6	47.0261	-0.544186	ATGGTGGCGTTGGATCGGAGCCCCGAGAACAGCGTAGAGGAGATAACAAAGGAAGAGGAAGCGGCGGGAGAGACGTGGCCGCCGAGTAAGGTTTTGAAGACGGTGAGAAACAACGGAGAGGATGAGATTTCACAGCAGGCGAGTGTGAAGAGGGCTAGGGTTTCTGTGAGAGCTAGATGTGATACACCAACTATGCATGATGGATGCCAGTGGAGAAAATACGGGCAGAAGATTGCGAAAGGGAATCCATGCCCGCGAGCATACTATCGTTGCACGGTTGCAGCAGCATGTCCTGTGAGAAAGCAGGTGCAACGATGTGCGGAGGACATGTCCATCTTAATCACCACTTACGAGGGAACTCATAACCACCCGCTTCCGGTCTCGGCCACAGCGATGGCT…	VmWRKY65	ATGGTGGCGTTGGATCGGAGCCCCGAGAACAGCGTAGAGGAGATAACAAAGGAAGAGGAAGCGGCGGGAGAGACGTGGCCGCCGAGTAAGGTTTTGAAGACGGTGAGAAACAACGGAGAGGATGAGATTTCACAGCAGGCGAGTGTGAAGAGGGCTAGGGTTTCTGTGAGAGCTAGATGTGATACACCAACTGTAAGTAAATTTCTTCACATATGAACTGATTCATGTAGGTCATGCATACGTTACAACAAATTATATGCATGTGTTTAACTCCAAGGGATCGGCCTACTCGTCAAGACCTGAGACTTGGGAGTTTGTATCCTCCTAATGTCTCGGGTTCCGAAATTTCTCAGATGCTATGAACTATTTTGGGAAGCGTGAGCTCGTCTGGACACCTGA…	ATGGTGGCGTTGGATCGGAGCCCCGAGAACAGCGTAGAGGAGATAACAAAGGAAGAGGAAGCGGCGGGAGAGACGTGGCCGCCGAGTAAGGTTTTGAAGACGGTGAGAAACAACGGAGAGGATGAGATTTCACAGCAGGCGAGTGTGAAGAGGGCTAGGGTTTCTGTGAGAGCTAGATGTGATACACCAACTATGCATGATGGATGCCAGTGGAGAAAATACGGGCAGAAGATTGCGAAAGGGAATCCATGCCCGCGAGCATACTATCGTTGCACGGTTGCAGCAGCATGTCCTGTGAGAAAGCAGGTGCAACGATGTGCGGAGGACATGTCCATCTTAATCACCACTTACGAGGGAACTCATAACCACCCGCTTCCGGTCTCGGCCACAGCGATGGCT…	MVALDRSPENSVEEITKEEEAAGETWPPSKVLKTVRNNGEDEISQQASVKRARVSVRARCDTPTMHDGCQWRKYGQKIAKGNPCPRAYYRCTVAAACPVRKQVQRCAEDMSILITTYEGTHNHPLPVSATAMASTTSAAASMLISGSSTSQPGLLPHSAAATTTASTTNNLHGLNFTLSDNSRTRPFHFPNTSSVQPFPTITLDLTSNTPSHHSNLYSSIFPQSPKYPSNSLSFSSESNMVPTIWGNGYLKNGYNSTSNIGSVNFGRSPSQLLDQFNNYQKNNQASSQQVLTETLTKAITSDPSFRSVIAAAISSLAAEGGGNQGGGESSIGQKLKWGETIQAINSNPLAPNGKLISASNFLSQQSPLPFSLSKNHSKDAASRDQMN	ATGGTGGCGTTGGATCGGAGCCCCGAGAACAGCGTAGAGGAGATAACAAAGGAAGAGGAAGCGGCGGGAGAGACGTGGCCGCCGAGTAAGGTTTTGAAGACGGTGAGAAACAACGGAGAGGATGAGATTTCACAGCAGGCGAGTGTGAAGAGGGCTAGGGTTTCTGTGAGAGCTAGATGTGATACACCAACTGTAAGTAAATTTCTTCACATATGAACTGATTCATGTAGGTCATGCATACGTTACAACAAATTATATGCATGTGTTTAACTCCAAGGGATCGGCCTACTCGTCAAGACCTGAGACTTGGGAGTTTGTATCCTCCTAATGTCTCGGGTTCCGAAATTTCTCAGATGCTATGAACTATTTTGGGAAGCGTGAGCTCGTCTGGACACCTGA…
VmyS5938g36257	VmyS5938g36257.t1	VmWRKY66	I-NT-CT	I-NT	5938_pilon_pilon	264671	269317	+	1128	375	41777.3	41777.3	44.0112	-0.722933	ATGGCTTTGTTTGATCCCGACACCGTCAATGCATGCTATTCAAATGACGCCCTTAGTCTCGGCTCGCTGCCGTTCCAATTTACGGCGAGAGACGTTAATCTCGAACCAATAGATGAAATGGAGCCACCAACGACTGCGGCTACAGCCGCATCGATGAGCAGTTTGGTGGCGCCGGCGGGGAAGCGTTATAGGGGAGTGAGGCAACGGCCGTGGGGAAAGTGGGGGGCGGAGATAACGGATCCGGCTAAGAACGACGCGAGGGTTTGGCTCGGGACTTTTGAAACGGCTGAGGATGCCGCATTGGCTTATGATGAAGCCGCTTTAAGGTTTCGTGGCTCGAAGGCATTGCTGAATTTTCCTGAACGAGTCGGCTCCAATGGCTTTAATGTTTCGTGGCTT…	VmWRKY66	ATGGCTTTGTTTGATCCCGACACCGTCAATGCATGCTATTCAAATGACGCCCTTAGTCTCGGCTCGCTGCCGTTCCAATTTACGGCGAGAGACGTTAATCTCGAACCAATAGATGAAATGGAGCCACCAACGACTGCGGCTACAGCCGCATCGATGAGCAGTTTGGTGGCGCCGGCGGGGAAGCGTTATAGGGGAGTGAGGCAACGGCCGTGGGGAAAGTGGGGGGCGGAGATAACGGATCCGGCTAAGAACGACGCGAGGGTTTGGCTCGGGACTTTTGAAACGGCTGAGGATGCCGCATTGGCTTATGATGAAGCCGCTTTAAGGTTTCGTGGCTCGAAGGCATTGCTGAATTTTCCTGAACGAGTCGGCTCCAATGGCTTTAATGTTTCGTGGCTT…	ATGGCTTTGTTTGATCCCGACACCGTCAATGCATGCTATTCAAATGACGCCCTTAGTCTCGGCTCGCTGCCGTTCCAATTTACGGCGAGAGACGTTAATCTCGAACCAATAGATGAAATGGAGCCACCAACGACTGCGGCTACAGCCGCATCGATGAGCAGTTTGGTGGCGCCGGCGGGGAAGCGTTATAGGGGAGTGAGGCAACGGCCGTGGGGAAAGTGGGGGGCGGAGATAACGGATCCGGCTAAGAACGACGCGAGGGTTTGGCTCGGGACTTTTGAAACGGCTGAGGATGCCGCATTGGCTTATGATGAAGCCGCTTTAAGGTTTCGTGGCTCGAAGGCATTGCTGAATTTTCCTGAACGAGTCGGCTCCAATGGCTTTAATGTTTCGTGGCTT…	MALFDPDTVNACYSNDALSLGSLPFQFTARDVNLEPIDEMEPPTTAATAASMSSLVAPAGKRYRGVRQRPWGKWGAEITDPAKNDARVWLGTFETAEDAALAYDEAALRFRGSKALLNFPERVGSNGFNVSWLERDRAAVNIFCTSPLQLRPTGQLENLDDGYNWRKYGQKQVRGSEYPRSYYKCTNPNCTVKKKFERSVDGKITEIIYRGSHNHPKPQSTKESSSAQLDSGCLGNDKMKENAPGGERGNKKTNGDRIGIYASLEWPAMNLEVPQYSDTLPTDQALAATVDTNSVVEKEILPPLFLPIARKENPNEDFGGYNKAVGMGDAANYLNVGRSTLKRACREYDKFGSYQQPPNMEAWHKCSECYERHKV	ATGGCTTTGTTTGATCCCGACACCGTCAATGCATGCTATTCAAATGACGCCCTTAGTCTCGGCTCGCTGCCGTTCCAATTTACGGCGAGAGACGTTAATCTCGAACCAATAGATGAAATGGAGCCACCAACGACTGCGGCTACAGCCGCATCGATGAGCAGTTTGGTGGCGCCGGCGGGGAAGCGTTATAGGGGAGTGAGGCAACGGCCGTGGGGAAAGTGGGGGGCGGAGATAACGGATCCGGCTAAGAACGACGCGAGGGTTTGGCTCGGGACTTTTGAAACGGCTGAGGATGCCGCATTGGCTTATGATGAAGCCGCTTTAAGGTTTCGTGGCTCGAAGGCATTGCTGAATTTTCCTGAACGAGTCGGCTCCAATGGCTTTAATGTTTCGTGGCTT…
VmyS6208g149	VmyS6208g149.t1	VmWRKY67	II	IIc	6208_pilon_pilon	30683	48873	-	1812	603	66813.5	66813.5	43.04	-0.629187	ATTCCCTTGCACGGAAGCCTTTCAAAGAACATCACGAATCACGATTTCACAAACTAATTAGCATATCCATGTTTAAGAGAACCTGTAGGCAGCACTGGGGCTATTGGTGGCCATGTCAGATTGAAAACAACCAGACTTGATGAAATGGGCCACAAGGAAGGGCAATGCGCATCTGTAGGAAGCATGGGATCAATCGTGTATCCAGGGTGAAGCACATCCATAAGCAGCACGGCATCCAACAGTGGCCATTTCGTCAAGTGCTGCGAAGAGCTTCCGTGTATGCTAGCTCATTGCGTGGGCCTATCGAGATCAAGTTGGGCCAATCTTCGTTTGCTGTGGAAGGCAGCGAGGGCATTCGCCGCCGCCAAAGAGTTCCGCGGCGCCAATGCCGAGGTTGAT…	VmWRKY67	TTAGTTTGTGAAATCGTGATTCGTGATGTTCTTTGAAAGGCTTCCGTGCAAGGGAATCTGGCGTGTGAAATCGTAATTCATTAAAAATGCAACTTAAACACTAAATAAACCACCCTGAGTATAAATAATACAAAGTTACAAACCCAAATTTTGTAGATCAGACAAATAATTTTGCCGAAATGCGTAGCAGATCTTGAAACATAACCATCAAACAAGATGTACTATTAATGAGTCTTTAGTACAGAATATTTTGGTTTCGAAAGAAGTTTAGGTGACCTTGTCTATAACTATACATTACCAGATTATATACCAAAACGGATGAACAATTTCAATTCATTTTTTTACTGTAATAACTATAATCCAAATACATGAATAATCAAGCTTCTACTTGGCAGTTCA…	ATTCCCTTGCACGGAAGCCTTTCAAAGAACATCACGAATCACGATTTCACAAACTAATTAGCATATCCATGTTTAAGAGAACCTGTAGGCAGCACTGGGGCTATTGGTGGCCATGTCAGATTGAAAACAACCAGACTTGATGAAATGGGCCACAAGGAAGGGCAATGCGCATCTGTAGGAAGCATGGGATCAATCGTGTATCCAGGGTGAAGCACATCCATAAGCAGCACGGCATCCAACAGTGGCCATTTCGTCAAGTGCTGCGAAGAGCTTCCGTGTATGCTAGCTCATTGCGTGGGCCTATCGAGATCAAGTTGGGCCAATCTTCGTTTGCTGTGGAAGGCAGCGAGGGCATTCGCCGCCGCCAAAGAGTTCCGCGGCGCCAATGCCGAGGTTGAT…	MDDGSIESVDDSPANSNMKCGEGARKSMVDQAGCRVAFRTKSELAVMDDGFKWRKYGKKMVKNSKNPRNYYNCASAGCNVKKRVERDSEDPSYLITTYRGVHNHENLSVGCYDQAPLMVPNGRWTLQPPPYQYFSALCLGDDLVSNSEEKNTREGKDSCASNSSEKPGNGVDSCGSVGGGRNNQAVLRSESFVETSILSLSDASAPSANDSEIDKLWHYRNPNGKVQGPFCVVQLRKWSTTGYFPPEMRIWHINNEEVDSVLLTDLLSGKLRKVFPLQSNNSLPSKRVVARGGGRLNCFEDRSCGSVNTTGMDGNKVLGPYVCDNEFVNSDGWGSQSSNWTAPVNNEKSRWAKLRLLWKAARAFTATAKEFRGANAKVNFLLVEENSRNLDVKSNCNQS…	TTAGTTTGTGAAATCGTGATTCGTGATGTTCTTTGAAAGGCTTCCGTGCAAGGGAATCTGGCGTGTGAAATCGTAATTCATTAAAAATGCAACTTAAACACTAAATAAACCACCCTGAGTATAAATAATACAAAGTTACAAACCCAAATTTTGTAGATCAGACAAATAATTTTGCCGAAATGCGTAGCAGATCTTGAAACATAACCATCAAACAAGATGTACTATTAATGAGTCTTTAGTACAGAATATTTTGGTTTCGAAAGAAGTTTAGGTGACCTTGTCTATAACTATACATTACCAGATTATATACCAAAACGGATGAACAATTTCAATTCATTTTTTTACTGTAATAACTATAATCCAAATACATGAATAATCAAGCTTCTACTTGGCAGTTCA…
VmyS7930g26553	VmyS7930g26553.t1	VmWRKY68	IV	IV	7930_pilon_pilon	47310	57551	+	1482	493	56297.4	56297.4	54.6402	-0.523124	ATGGGAACCCCATGGCCTGAAAACCAATGTGCCCATCGGAAAGGGACAATAGAGAAGCTGATCAAGGACCAAGCCCGAGATACGGCAGCCCAGCTGCAGATTCTGTCTGAAAATCCCACTGGAGATCATGATGGGCCTGAAAAGCTCCTGGTGAAACTGTTGACTTCTTTCACCAAGTCTCTTTCTCACATATCGCTGTGTAGTTGTGAAGACTGTGAGTGTGAAGTGACTCAGATTCCAAAACGAGTCGGATCTCCGATCAGTGACCAGAGATCGGAGAATTCCGGTGAGGGTTGTAAGAGGCCGGCGGCGGAAGATCGGAGGGGTTGGTACAAAAGAAGAAAGACTTCAGAAATGAGAATGGCAGCCACAAATGAAGATGGCCATGCATGGAGGAAA…	VmWRKY68	ATGGGAACCCCATGGCCTGAAAACCAATGTGCCCATCGGAAAGGGACAATAGAGAAGCTGATCAAGGACCAAGCCCGAGATACGGCAGCCCAGCTGCAGATTCTGTCTGAAAATCCCACTGGAGATCATGATGGGCCTGAAAAGCTCCTGGTGAAACTGTTGACTTCTTTCACCAAGTCTCTTTCTCACATATCGCTGTGTAGTTGTGAAGACTGTGAGTGTGAAGTGACTCAGATTCCAAAACGAGTCGGATCTCCGATCAGTGACCAGAGATCGGAGAATTCCGGTGAGGGTTGTAAGAGGCCGGCGGCGGAAGATCGGAGGGGTTGGTACAAAAGAAGGTGTGTGATGATTGTTTGGTGTATACGTATTATCTCATGTCCAAAAAATATAAAAAAT…	ATGGGAACCCCATGGCCTGAAAACCAATGTGCCCATCGGAAAGGGACAATAGAGAAGCTGATCAAGGACCAAGCCCGAGATACGGCAGCCCAGCTGCAGATTCTGTCTGAAAATCCCACTGGAGATCATGATGGGCCTGAAAAGCTCCTGGTGAAACTGTTGACTTCTTTCACCAAGTCTCTTTCTCACATATCGCTGTGTAGTTGTGAAGACTGTGAGTGTGAAGTGACTCAGATTCCAAAACGAGTCGGATCTCCGATCAGTGACCAGAGATCGGAGAATTCCGGTGAGGGTTGTAAGAGGCCGGCGGCGGAAGATCGGAGGGGTTGGTACAAAAGAAGAAAGACTTCAGAAATGAGAATGGCAGCCACAAATGAAGATGGCCATGCATGGAGGAAA…	MGTPWPENQCAHRKGTIEKLIKDQARDTAAQLQILSENPTGDHDGPEKLLVKLLTSFTKSLSHISLCSCEDCECEVTQIPKRVGSPISDQRSENSGEGCKRPAAEDRRGWYKRRKTSEMRMAATNEDGHAWRKYGQKEILQAQFPRSYSLNIPLLEAHLRSISPKTFSDSGSHSRSFSSISISTQYTSSCPSSVASVRQECWGESGDIVQIVRSNTLAILKMKNLKFLKGISEIPDLHLTFMLFNVRGYLRECLMLCKIRGEIGLLKSLTHFDMSKCYSLDHMPKEISNLLQLEVLKGIVVGNSMEKEKDSCTLEHLAKLTKLRKLSIYTKREDFPVISALRDLNRLKKLHKLKIEWGGVSVHKSENITKVDNSSEEMASPELPPQLEELHLKCLPRKS…	ATGGGAACCCCATGGCCTGAAAACCAATGTGCCCATCGGAAAGGGACAATAGAGAAGCTGATCAAGGACCAAGCCCGAGATACGGCAGCCCAGCTGCAGATTCTGTCTGAAAATCCCACTGGAGATCATGATGGGCCTGAAAAGCTCCTGGTGAAACTGTTGACTTCTTTCACCAAGTCTCTTTCTCACATATCGCTGTGTAGTTGTGAAGACTGTGAGTGTGAAGTGACTCAGATTCCAAAACGAGTCGGATCTCCGATCAGTGACCAGAGATCGGAGAATTCCGGTGAGGGTTGTAAGAGGCCGGCGGCGGAAGATCGGAGGGGTTGGTACAAAAGAAGGTGTGTGATGATTGTTTGGTGTATACGTATTATCTCATGTCCAAAAAATATAAAAAAT…
VmyS8810g36160	VmyS8810g36160.t1	VmWRKY69	IV	IV	8810_pilon_pilon	23416	30743	-	1170	389	43454.7	43454.7	54.5427	-0.701028	GATATCGAACTCTGAGTCAAGATGTTGAAGAAGGTATTTGTCAAGTTCTAGCCGACATGTGGTTAGAATCCCAGATTCTGACCATCTCTGGTAGCAACGCTGCTTCAACCTCCTCCTCATCGTTAACGGAGGGGTCAACATCTCCACTTGAGAGGAAGCTTGGGGTTTTCTTCAAACAGCAGATTGAATCGGATACATCTCCGGTTTATGGAGATGGATATAGAGCCGGTAAACAAGCAATCCTCAAATATGGCCTAACAAATACCCATGAACATATTAGGTTGACTGGGTATTTTCCTTGTTAGGTTGCTGACCAGGTCAATATTAGCTCACGAGATGATGCATGCATGGCTTCAAATTAAAGATGCCATTCAAGCTCCATTTTGCCTTCCCCTTATG…	VmWRKY69	CTAACAAGGAAAATACCCAGTCAACCTAATATGTTCATGGGTATTTGTTAGGCCATATTTGAGGATTGCTTGTTTACCGGCTCTATATCCATCTCCATAAACCGGAGATGTATCCGATTCAATCTGCTGTTTGAAGAAAACCCCAAGCTTCCTCTCAAGTGGAGATGTTGACCCCTCCGTTAACGATGAGGAGGAGGTTGAAGCAGCGTTGCTACCAGAGATGGTCAGAATCTGGGATTCTAACCACATGTCGGCTAGAACTTGACAAATACCTTCTTCAACATCTTGACTCAGAGTTCGATATCCTTTTCAAACAAAATGATAATTATGTCAGGTATTCCCCACAAATATGGTGACAGAGAGCATTTGAGACTGGAATTTTTGTATATAAATATAAAT…	GATATCGAACTCTGAGTCAAGATGTTGAAGAAGGTATTTGTCAAGTTCTAGCCGACATGTGGTTAGAATCCCAGATTCTGACCATCTCTGGTAGCAACGCTGCTTCAACCTCCTCCTCATCGTTAACGGAGGGGTCAACATCTCCACTTGAGAGGAAGCTTGGGGTTTTCTTCAAACAGCAGATTGAATCGGATACATCTCCGGTTTATGGAGATGGATATAGAGCCGGTAAACAAGCAATCCTCAAATATGGCCTAACAAATACCCATGAACATATTAGGTTGACTGGGTATTTTCCTTGTTAGGTTGCTGACCAGGTCAATATTAGCTCACGAGATGATGCATGCATGGCTTCAAATTAAAGATGCCATTCAAGCTCCATTTTGCCTTCCCCTTATG…	MCESTDSNSCFSKLPLHQINRWSDTEIVYRGDHNHSKPQPHRRNQEAKNPSLSNQHNESNEGSEVVIKKQNEDGLIRHTTYSAEAVLSYEPIAVQAGNTNPENSCGLSGDCEDGNKELDAVVDEPRRKRRKHEDEPGISGEGEQEPGFTVPSSADSEIVGDGFCWRKYGQKFVKGNPYSRLLEFSMSGGYPYHQSCYKEHHHPECEVCQQLAEWWQIGGSCSILRIGGSSSYARGQRAMPVGGTCQHCDQELGEGTEMPFKLHFAFPLWLLTRSILAHEMMHAWLQIKGYRTLSQDVEEGICQVLADMWLESQILTISGSNAASTSSSSLTEGSTSPLERKLGVFFKQQIESDTSPVYGDGYRAGKQAILKYGLTNTHEHIRLTGYFPC	CTAACAAGGAAAATACCCAGTCAACCTAATATGTTCATGGGTATTTGTTAGGCCATATTTGAGGATTGCTTGTTTACCGGCTCTATATCCATCTCCATAAACCGGAGATGTATCCGATTCAATCTGCTGTTTGAAGAAAACCCCAAGCTTCCTCTCAAGTGGAGATGTTGACCCCTCCGTTAACGATGAGGAGGAGGTTGAAGCAGCGTTGCTACCAGAGATGGTCAGAATCTGGGATTCTAACCACATGTCGGCTAGAACTTGACAAATACCTTCTTCAACATCTTGACTCAGAGTTCGATATCCTTTTCAAACAAAATGATAATTATGTCAGGTATTCCCCACAAATATGGTGACAGAGAGCATTTGAGACTGGAATTTTTGTATATAAATATAAAT…
Vmy03g7865	Vmy03g7865.t2	VmWRKY14	II	IIe	Chr3	20460927	20465147	-	867	288	32027.2	32027.2	64.9216	-0.819861	AGGATATTATAGGTGCAGTAGCTCCAAGGGTTGCCCAGCCAGAAAACAAGTAGAGAGAAGCCATGTGGACCCCACCATGCTACTGATCACGTACTCTTCCGAGCACAACCACCATACGCCACCGTCCAAAAAATCAACCGCCGCCGCCACTCCCAGTGAAACTACATCCATCGCAACTGAAGTATCGAATTCCGATGATGATCAAAAGCCAGCAGTGTCAGAAAATCCAAAACAAATCGATCAGGACGAAATATATGATAGTTTTGGGGAGGAATCTCTAATAAACCCGTGCGAATTCAAGTGGTTTTCTGAGCTGGAAACGACACCGTGTACCATTATAGAGATGCCAATTTTGGAGGGGGGTGGTGGAGTTGGCACCGACGGAGCCGTGATATTGTC…	VmWRKY14.t2		AGGATATTATAGGTGCAGTAGCTCCAAGGGTTGCCCAGCCAGAAAACAAGTAGAGAGAAGCCATGTGGACCCCACCATGCTACTGATCACGTACTCTTCCGAGCACAACCACCATACGCCACCGTCCAAAAAATCAACCGCCGCCGCCACTCCCAGTGAAACTACATCCATCGCAACTGAAGTATCGAATTCCGATGATGATCAAAAGCCAGCAGTGTCAGAAAATCCAAAACAAATCGATCAGGACGAAATATATGATAGTTTTGGGGAGGAATCTCTAATAAACCCGTGCGAATTCAAGTGGTTTTCTGAGCTGGAAACGACACCGTGTACCATTATAGAGATGCCAATTTTGGAGGGGGGTGGTGGAGTTGGCACCGACGGAGCCGTGATATTGTC…	MRLLLPENSKFMDGRFINNPFVYDHQEDDAENSPENSGGGSPLSGFFTDGKMTSTSFPKRSRRGVQKRVVSVPIRDVEGSRSKPDSSPPSDSWSWRKYGQKPIKGSPYPRGYYRCSSSKGCPARKQVERSHVDPTMLLITYSSEHNHHTPPSKKSTAAATPSETTSIATEVSNSDDDQKPAVSENPKQIDQDEIYDSFGEESLINPCEFKWFSELETTPCTIIEMPILEGGGGVGTDGAVILSMREEDESLFGDLGELPECSVVFRRVKVEREEEERLPRQCNLAPVR
Vmy06g34052	Vmy06g34052.t2	VmWRKY28	II	IId	Chr6	6251528	6262173	-	1512	493	57035.2	57035.2	46.33	-0.574751	GGAATAACTCATGGATTTTGTGGATTGGATATCGCATGACCCCGAATTTGGTTCAGGCCAAGGCAACAGCCGACAGTTTTACACCATTTGCAAAATTACGAATCTAGAGGATGGTGGTGGTGTCGTCTGGAAGTTTTGACAAGTAAACATGGGATGGCATCTTTTCAATCCTTGGATGACAACCCAATATTGATTAAATTCCATGGTTCGCCTGTTGCTAAAGAAAATGGTTTCGGGATGCTGTTAGAGGTCTGGATAAAGAAAAAGGTCAAAGAATTAAGCCTTGAAGAATCTATTTTTCGGTTATGGGAACTGAAGGGCCAAAAGATCCGTTTAAAGCAATGCAATGGAAAGATATGGGTACTGCTGATGTGCAGAAGGAGCCTAGCACTGGGCCAG…	VmWRKY28.t2		GGAATAACTCATGGATTTTGTGGATTGGATATCGCATGACCCCGAATTTGGTTCAGGCCAAGGCAACAGCCGACAGTTTTACACCATTTGCAAAATTACGAATCTAGAGGATGGTGGTGGTGTCGTCTGGAAGTTTTGACAAGTAAACATGGGATGGCATCTTTTCAATCCTTGGATGACAACCCAATATTGATTAAATTCCATGGTTCGCCTGTTGCTAAAGAAAATGGTTTCGGGATGCTGTTAGAGGTCTGGATAAAGAAAAAGGTCAAAGAATTAAGCCTTGAAGAATCTATTTTTCGGTTATGGGAACTGAAGGGCCAAAAGATCCGTTTAAAGCAATGCAATGGAAAGATATGGGTACTGCTGATGTGCAGAAGGAGCCTAGCACTGGGCCAG…	MEEVEEANRAAVECSHRVLKLLSQPPKDQIQLRDLMVETGEAVFRFKRVVSLLNTGLGHARVRKVKKSQNPFPPSLLLENPICKTTDHQPKPIQFLQQRTSLENPFQDMMGSSASVKSSLTLATPCMDNEKNPLQIVQQTPQSYRNFLQLQMQQKQQHMIQLQQQQKLKQQAEMMYRRSNSGISLNFDSSTCTPTMSSTRSFISSLSVDGSSVANLDGNGFHLIGPAGSSDQISNQHKRRCSARGDDGSVKCGSSGRCHCSKKRKHRVKRSIKVPAISNKLADIPPDEYSWRKYGQKPIKGSPHPRGYYKCSSMRGCPARKHVERCLEDPSMLIVTYEGEHNHLKLINQVRRRPALIHLGPLSLLPPPSFELSLEESIFRLWELKGQKIRLKQCNGKIW…
Vmy06g34072	Vmy06g34072.t2	VmWRKY29	I-NT-CT	I-NT-CT	Chr6	6434377	6437276	+	1716	570	62463.3	62463.3	65.4898	-0.938704	ATGGGCACTTCATCAGCTAACTCACGGCAACAACAACAGCCATCGAACTTCTCTTTCTCAAACCCATTCATGTCTGGCACCTTCTCCGACTTACTAGCCGGAGAGTACCAGTCCTCCGCTGCCGGCGTCAGTCGTGGTGGACTTTCCGAGCGAATTGCGGATAGAAATGGGTCTGGAGTACCTAAATTCAAGTCGATTACGCCGCCTTCACTTCCGCTTTCGCCTCCGCCTGTCTCTCCTTCTTCTTACTTTGCTATACCTCCTGGATTGAGCCCGGCTGAGCTTTTGGATTCCCCTGTTCTCTTCTCGTCTTCCGACATTCTACCATCTCCAACAACTGGGACTTTCCCATCGCAGGCTTTCAATTGGAAACCCAATTCTTCAAACAACAACCAGCAG…	VmWRKY29.t2		ATGGGCACTTCATCAGCTAACTCACGGCAACAACAACAGCCATCGAACTTCTCTTTCTCAAACCCATTCATGTCTGGCACCTTCTCCGACTTACTAGCCGGAGAGTACCAGTCCTCCGCTGCCGGCGTCAGTCGTGGTGGACTTTCCGAGCGAATTGCGGATAGAAATGGGTCTGGAGTACCTAAATTCAAGTCGATTACGCCGCCTTCACTTCCGCTTTCGCCTCCGCCTGTCTCTCCTTCTTCTTACTTTGCTATACCTCCTGGATTGAGCCCGGCTGAGCTTTTGGATTCCCCTGTTCTCTTCTCGTCTTCCGACATTCTACCATCTCCAACAACTGGGACTTTCCCATCGCAGGCTTTCAATTGGAAACCCAATTCTTCAAACAACAACCAGCAG…	MGTSSANSRQQQQPSNFSFSNPFMSGTFSDLLAGEYQSSAAGVSRGGLSERIADRNGSGVPKFKSITPPSLPLSPPPVSPSSYFAIPPGLSPAELLDSPVLFSSSDILPSPTTGTFPSQAFNWKPNSSNNNQQQGIKQEQKNFSDFSFHTQTRPPTTSSSTSFISQIPTENQSEFTSMPQSFSPEISNIQTNTQTNTGFNSEYSNGHYNQLSQSIREQQRRSDDGYNWRKYGQKQVKGSENPRSYYKCTYPNCPTKKKVERSLDGQITEIVYKGNHNHPKPQSTRRSSSAAAAASQAIQNTNHSNSEIPDQSYASHGTGQMDSATPENSSVSMGDDDYDGSPRKSKSGGGGGGGDEFDDEEPDAKRWKIEGDQSEGISAAGSRTVREPRVVVQTTSDID…
Vmy06g35510	Vmy06g35510.t2	VmWRKY32	II	IIe	Chr6	25953649	25954811	+	816	270	30225.9	30225.9	58.6148	-0.862362	ATGGACGGCAGATTCAGCCGCAACCCTTTTGTAAATGAGCAAGAAGACCCGGAAAATTCACCCGAAAACAGCTGCGATTCGCCCCGGTATGGCAAGACTTCTCCCTCCTCCCATCAAACAAGTAGGCGCACAGTACAGAAAAAAGTTGTGTCGGTCCCAATCAGGGACGTTGAAGGGTCACGGCTTAAGGGCGAGACTCCTCCACCCTCCGATTCATGGGCATGGAGAAAGTACGGTCAGAAACCCATCAAAGGCTCTCCCTACCCCAGAGGATATTACAGGTGCAGTAGCTCCAAGGGCTGCCCAGCCAGAAAGCAAGTAGAGAGAAGCCGTGTGGACCCAACTATGCTAGTGGTCACGTACTCGTCGGACCACAACCACCCTCCACCCACATCCAAG…	VmWRKY32.t2		ATGGACGGCAGATTCAGCCGCAACCCTTTTGTAAATGAGCAAGAAGACCCGGAAAATTCACCCGAAAACAGCTGCGATTCGCCCCGGTATGGCAAGACTTCTCCCTCCTCCCATCAAACAAGTAGGCGCACAGTACAGAAAAAAGTTGTGTCGGTCCCAATCAGGGACGTTGAAGGGTCACGGCTTAAGGGCGAGACTCCTCCACCCTCCGATTCATGGGCATGGAGAAAGTACGGTCAGAAACCCATCAAAGGCTCTCCCTACCCCAGAGGATATTACAGGTGCAGTAGCTCCAAGGGCTGCCCAGCCAGAAAGCAAGTAGAGAGAAGCCGTGTGGACCCAACTATGCTAGTGGTCACGTACTCGTCGGACCACAACCACCCTCCACCCACATCCAAG…	MDGRFSRNPFVNEQEDPENSPENSCDSPRYGKTSPSSHQTRRTVQKKVVSVPIRDVEGSRLKGETPPPSDSWAWRKYGQKPIKGSPYPRGYYRCSSSKGCPARKQVERSRVDPTMLVVTYSSDHNHPPPTSKNHHHRNSPVVATEAEVEITAVSTTTTTTQLSNSDEENNSTVFDLGDESLVSTFGFKWFSELETSTSSTMLEIPILEGHGGETDVGAMIFSMTEEEDESLFADLGELPECSVVFRRAALEREEDERRRCNLAPWCGTTG
Vmy09g21848	Vmy09g21848.t2	VmWRKY44	II	IIa	Chr9	5768052	5770593	+	987	329	36404.1	36404.1	48.3055	-0.767378	ATGGCATATTTCAGTTTGTTGGACACTTCTTCACTGGACCTTAATGCCAATCCTATGAGCCTTATTGATGAAGTTCCGATTAAAGAGGTGCAAATCAATTTCAGTGAGTTGGGAAGGAAGAATTCAGTGACAGAAGAGACTAGTGCTGTAGAAGAGGAACTGAGTAGAGTGAATGAAGAAAACAAGAAGTTGACAGAGCAGCTGACAGAGTTGTGTGAGAATTACAATGCTTTGAGGAACCATTTGGTGGACTACATGAGCAAGAATCCTCTAAGGGCAGATCAGGCTAATGTGGTGGAGAAGAAGAGGAAGGCAGAGAGCTCCATCACCACCAACAATGGTGGAAGAGCTACTAACAATGGAGGAAACAATAACATTAATTCAGATCGGAGCAGTTCA…	VmWRKY44.t2		ATGGCATATTTCAGTTTGTTGGACACTTCTTCACTGGACCTTAATGCCAATCCTATGAGCCTTATTGATGAAGTTCCGATTAAAGAGGTGCAAATCAATTTCAGTGAGTTGGGAAGGAAGAATTCAGTGACAGAAGAGACTAGTGCTGTAGAAGAGGAACTGAGTAGAGTGAATGAAGAAAACAAGAAGTTGACAGAGCAGCTGACAGAGTTGTGTGAGAATTACAATGCTTTGAGGAACCATTTGGTGGACTACATGAGCAAGAATCCTCTAAGGGCAGATCAGGCTAATGTGGTGGAGAAGAAGAGGAAGGCAGAGAGCTCCATCACCACCAACAATGGTGGAAGAGCTACTAACAATGGAGGAAACAATAACATTAATTCAGATCGGAGCAGTTCA…	MAYFSLLDTSSLDLNANPMSLIDEVPIKEVQINFSELGRKNSVTEETSAVEEELSRVNEENKKLTEQLTELCENYNALRNHLVDYMSKNPLRADQANVVEKKRKAESSITTNNGGRATNNGGNNNINSDRSSSSDEDSSCNKKPRAREEEHVKVKTSRVYVRTEASDTSLQIVKDGYQWRKYGQKVTRDNPCPRAYFKCSFAPTCPVKKKVQRSIEDQSILVATYEGEHNHSHPSRVEAASSSNRCVTIGSAPSPPQLTSSGPTVTLDLTKPNTNGDAKIPSQVVKSPEFQQFLVEQMASSLTKDPSFKAAVAAAISGRFLQHNLTEKW
Vmy10g9485	Vmy10g9485.t2	VmWRKY48	II	IIa	Chr10	4985336	4988127	-	870	288	32320.9	32320.9	39.2021	-0.763322	GTGCAAAGGAGTGTGGAAGATCCATCTTTGGTAGTAGCAACCTATGAAGGAAAGCACAACCATCTCCACCCCAATTCTCAAGCTCAAATGTCTTTGGGCTTCAACCACTTAGGCATGATTCCATGTTCAATCTCCAGCCCAACCTATACCAACTCTTCAAGCATAGGCCCAAACCCAGGCCCAAATATTCTTTTGATGGAGCCCACTGGATTAACTAGCATGGATGGCGAGAAGTCCAGCCCAGGAATGGATGTAAAGGAATTTCAACAGCATTTGGTTGAAAAAATGGCAAATTCCTTGACAGGAAATCCTAGTTTTACTTCAGCACTCGCTGCAGCAATTTCGACCAGGATTCTTGACAGTGATTTGACGGATAATTGGGAAAACAATATCTAAGTA…	VmWRKY48.t2		GTGCAAAGGAGTGTGGAAGATCCATCTTTGGTAGTAGCAACCTATGAAGGAAAGCACAACCATCTCCACCCCAATTCTCAAGCTCAAATGTCTTTGGGCTTCAACCACTTAGGCATGATTCCATGTTCAATCTCCAGCCCAACCTATACCAACTCTTCAAGCATAGGCCCAAACCCAGGCCCAAATATTCTTTTGATGGAGCCCACTGGATTAACTAGCATGGATGGCGAGAAGTCCAGCCCAGGAATGGATGTAAAGGAATTTCAACAGCATTTGGTTGAAAAAATGGCAAATTCCTTGACAGGAAATCCTAGTTTTACTTCAGCACTCGCTGCAGCAATTTCGACCAGGATTCTTGACAGTGATTTGACGGATAATTGGGAAAACAATATCTAAGTA…	MDSTRPDTTCSTLNLNLNLNPDQAYNDETTESVLMEELNRMGTQNKKLTEMLYLLQGQLIDLKQKYSENFHSNLKKRKAEEENLGGEIGGNSWKRPRETIRGNVSRVYVKTDPSDTTLVVRDGYQWRKYGQKVTRDNPSPRAYYKCSFAPDCPVKKKVQRSVEDPSLVVATYEGKHNHLHPNSQAQMSLGFNHLGMIPCSISSPTYTNSSSIGPNPGPNILLMEPTGLTSMDGEKSSPGMDVKEFQQHLVEKMANSLTGNPSFTSALAAAISTRILDSDLTDNWENNI
Vmy10g9486	Vmy10g9486.t2	VmWRKY49	II	IIa	Chr10	5039428	5040970	+	540	236	19928.3	19928.3	41.6151	-0.540782	ATGAAGACAAGCAATGTTTCCAAGGTTTATACAAAGATTCATCCATCTGATACAACCCTAATAGTAAAAGACGGATATCAATGGAGGAAATATGGACAGAAGGTCACTAGAGATAACCCTTCTCCTAGAGCTTACTACAAGTGCTCTTTTGCACCAAATTGCCCGGTTAAAAAGAAGGTTCAAAGAAGTGTGGAAGATCCATCTTTGTTAGTAGCAACCTATGAAGGAGAGCACAACCACTTCCACCCCAATTGTCAAGCTGAGGTGCCTTTGGGCTTGAACCAATTTGGCATGATACCCTGTTCAATCTCCAGCCCAAACTATACAACCTCCTCAAGCCCAAGCCCGAGACCGAACCCGAGCCCAATACTTGATTCGATCCGGCCTGGAATTGATATA…	VmWRKY49.t2		ATGAAGACAAGCAATGTTTCCAAGGTTTATACAAAGATTCATCCATCTGATACAACCCTAATAGTAAAAGACGGATATCAATGGAGGAAATATGGACAGAAGGTCACTAGAGATAACCCTTCTCCTAGAGCTTACTACAAGTGCTCTTTTGCACCAAATTGCCCGGTTAAAAAGAAGGTTCAAAGAAGTGTGGAAGATCCATCTTTGTTAGTAGCAACCTATGAAGGAGAGCACAACCACTTCCACCCCAATTGTCAAGCTGAGGTGCCTTTGGGCTTGAACCAATTTGGCATGATACCCTGTTCAATCTCCAGCCCAAACTATACAACCTCCTCAAGCCCAAGCCCGAGACCGAACCCGAGCCCAATACTTGATTCGATCCGGCCTGGAATTGATATA…	MINEIREVEGESRIPTKNEGSVLMEELNRTRSENKKLTEMLSCGDVGGVCCQRARELMKTSNVSKVYTKIHPSDTTLIVKDGYQWRKYGQKVTRDNPSPRAYYKCSFAPNCPVKKKVQRSVEDPSLLVATYEGEHNHFHPNCQAEVPLGLNQFGMIPCSISSPNYTTSSSPSPRPNPSPILDSIRPGIDISAFQQLLVEKMTESLTRNPSFTTSLAAAISSRILDPDLVENWENTA
Vmy04g29151		incomplete domain			Chr4	38169551	38172567	-											MGILLAENICAHRKRSIEELIKDRARDTAAQQQMLFGKPTGDHDGPEELLVKLLTSFTESVSHVLMRSCEDCEVSQITNPLRSLSGDQKAVDPGKSSKRPAAKIRRVRCHKRRCTHKHDQGCQATKQVQRNQEAPHMYPTNYPSQNPLLEAYFLSISAEKITTQDAEPCALSFTSETISTQDSETYNSVTFSSKTISTQYTSSWPCSASSVRKESVQSNSLSGDLPFLSSQHPLPMLLFSEEGLPSRDLSFRPSQHPRPMLRFPQDNGDPYIQLFCQIAGDY
Vmy06g35556		incomplete domain			Chr6	27128736	27131351	+											MSDEARDFYYHAQFQEDRYGTGATGFSFSLNNSPLSISNSSPHEPQGFDPSSYMSFTDSLNGSSDYNTLAKAFGLSPSSPEPLLDVKREQNLVVDAGSETAVTPNSSASSSSTEAGDDDSNKVKRELQQKESPDGGESSKKGSKSKKKGEKREKEPRFAFMTKSEKCTVKKRVERSYQDPTVVITTYEGQHNHPLPATLRGNLGGGMFMPPSMVAPPASFPQDYIVQMPPSAMYNYHAGGMNSFYPQTSTAPLHQQQLQISDYGLLQDIVPSMFLKLEQ
