# Supplementary material for: Genome-Wide Identification of Bilberry WRKY Transcription Factors: Go Wild and Duplicate
Source: Plants (Basel). 2023 Sep 5;12(18):3176. doi: 10.3390/plants12183176 (PMC10535657; doi:10.3390/plants12183176)
Supplement: Supplementary file 1 [file plants-12-03176-s001.zip › Table S2.xlsx]

## Sheet: Hoja 1
Table S2: Pairwise identities between transcription proteins of the VmWRKY14, VmWRKY28, VmWRKY29, VmWRKY32, VmWRKY44, VmWRKY48 and VmWRKY49 genes.
Gene Identifier	Protein name	Group	Chromosome	Identity	Similarity	# Gaps
VmWRKY14	VmWRKY14_t1	IIe	Chr3	287/288 (99.7%)	287/288 (99.7%)	1/288 (0.3%)
VmWRKY14	VmWRKY14_t2	IIe	Chr3
VmWRKY28	VmWRKY28_t1	IId	Chr6	493/503 (98.0%)	493/503 (98.0%)	10/503 ( 2.0%)
VmWRKY28	VmWRKY28_t2	IId	Chr6
VmWRKY29	VmWRKY29_t1	I	Chr6	570/571 (99.8%)	570/571 (99.8%)	1/571 ( 0.2%)
VmWRKY29	VmWRKY29_t2	I	Chr6
VmWRKY32	VmWRKY32_t1	IIe	Chr6	270/271 (99.6%)	270/271 (99.6%)	1/271 ( 0.4%)
VmWRKY32	VmWRKY32_t2	IIe	Chr6
VmWRKY44	VmWRKY44_t1	IIa	Chr9	328/329 (99.7%)	328/329 (99.7%)	1/329 ( 0.3%)
VmWRKY44	VmWRKY44_t2	IIa	Chr9
VmWRKY48	VmWRKY48_t1	IIa	Chr10	288/289 (99.7%)	288/289 (99.7%)	1/289 ( 0.3%)
VmWRKY48	VmWRKY48_t2	IIa	Chr10
VmWRKY49	VmWRKY49_t1	IIa	Chr10	1	1	0
VmWRKY49	VmWRKY49_t2	IIa	Chr10
