# Supplementary material for: Genome-Wide Identification of Bilberry WRKY Transcription Factors: Go Wild and Duplicate
Source: Plants (Basel). 2023 Sep 5;12(18):3176. doi: 10.3390/plants12183176 (PMC10535657; doi:10.3390/plants12183176)
Supplement: Supplementary file 1 [file plants-12-03176-s001.zip › Table S3.xlsx]

## Sheet: Hoja 1
Table S3: Identification of the conserved WRKY domains of the transcripts (t1-t2) of the VmWRKY14, VmWRKY28, VmWRKY29, VmWRKY32, VmWRKY44, VmWRKY48 and VmWRKY49 genes.
Gene Identifier	Protein name	Group	Chromosome	Conserved domain 1					Conserved domain 2
VmWRKY14	VmWRKY14_t1	IIe	Chr3	RKYGQKPIKGSPYPRGYYRCSSSKGCPARKQVERSHVDPTMLLITYSSEHNH
VmWRKY14	VmWRKY14_t2	IIe	Chr3	RKYGQKPIKGSPYPRGYYRCSSSKGCPARKQVERSHVDPTMLLITYSSEHNH
VmWRKY28	VmWRKY28_t1	IId	Chr6	PPDEYSWRKYGQKPIKGSPHPRGYYKCSSMRGCPARKHVERCLEDPSMLIVTYEGEHNH
VmWRKY28	VmWRKY28_t2	IId	Chr6	PPDEYSWRKYGQKPIKGSPHPRGYYKCSSMRGCPARKHVERCLEDPSMLIVTYEGEHNH
VmWRKY29	VmWRKY29_t1	I	Chr6	DDGYNWRKYGQKQVKGSENPRSYYKCTY-PNCPTKKKVERSL-DGQITEIVYKGNHNH					LDDGYRWRKYGQKVVKGNPNPRSYYKCTS-PGCPVRKHVERASHDLRAVITTYEGKHNH
VmWRKY29	VmWRKY29_t2	I	Chr6	DDGYNWRKYGQKQVKGSENPRSYYKCTY-PNCPTKKKVERSL-DGQITEIVYKGNHNH					LDDGYRWRKYGQKVVKGNPNPRSYYKCTS-PGCPVRKHVERASHDLRAVITTYEGKHNH
VmWRKY32	VmWRKY32_t1	IIe	Chr6	PSDSWAWRKYGQKPIKGSPYPRGYYRCSSSKGCPARKQVERSRVDPTMLVVTYSSDHNH
VmWRKY32	VmWRKY32_t2	IIe	Chr6	PSDSWAWRKYGQKPIKGSPYPRGYYRCSSSKGCPARKQVERSRVDPTMLVVTYSSDHNH
VmWRKY44	VmWRKY44_t1	IIa	Chr9	VKDGYQWRKYGQKVTRDNPCPRAYFKCSFAPTCPVKKKVQRSIEDQSILVATYEGEHNH
VmWRKY44	VmWRKY44_t2	IIa	Chr9	VKDGYQWRKYGQKVTRDNPCPRAYFKCSFAPTCPVKKKVQRSIEDQSILVATYEGEHNH
VmWRKY48	VmWRKY48_t1	IIa	Chr10	DGYQWRKYGQKVTRDNPSPRAYYKCSFAPDCPVKKKVQRSVEDPSLVVATYEGKHNH
VmWRKY48	VmWRKY48_t2	IIa	Chr10	DGYQWRKYGQKVTRDNPSPRAYYKCSFAPDCPVKKKVQRSVEDPSLVVATYEGKHNH
VmWRKY49	VmWRKY49_t1	IIa	Chr10	VKDGYQWRKYGQKVTRDNPSPRAYYKCSFAPNCPVKKKVQRSVEDPSLLVATYEGEHNH
VmWRKY49	VmWRKY49_t2	IIa	Chr10	VKDGYQWRKYGQKVTRDNPSPRAYYKCSFAPNCPVKKKVQRSVEDPSLLVATYEGEHNH
