# Supplementary material for: Genome-Wide Identification of Bilberry WRKY Transcription Factors: Go Wild and Duplicate
Source: Plants (Basel). 2023 Sep 5;12(18):3176. doi: 10.3390/plants12183176 (PMC10535657; doi:10.3390/plants12183176)
Supplement: Supplementary file 1 [file plants-12-03176-s001.zip › Table S4.xlsx]

## Sheet: Hoja 1
Table S4: Cis-Acting elements analysis in the 2 kb promoters of VmWRKY genes.
Category			light responsive element																											hormone responsive element										environment responsive element									development related element
Cis-acting element			ACE	G-Box	3-AF1 binding site	AAAC-motif	GT1-motif	Sp1	MRE	ATC-motif	ATCT-motif	Box 4	CAG-motif	Box II	chs-CMA1a	chs-CMA2a	chs-Unit 1 m1	GA-motif	Gap-box	GATA-motif	GTGGC-motif	I-box	LAMP-element	L-box	TCCC-motif	TCT-motif	AE-box	ACA-motif	AT1-motif	TGA-element	TATC-box	SARE	TCA-element	ABRE	AuxRR-core	CGTCA-motif	TGACG-motif	GARE-motif	P-box	TC-rich repeats	LTR	ARE	GC-motif	MBS	WUN-motif	circadian	AT-rich sequence	AT-rich element	O2-site
Gene	IDs	Grupo	cis-acting element involved in light responsiveness	cis-acting regulatory element involved in light responsiveness	light responsive element	light responsive element	light responsive element	light responsive element	MYB binding site involved in light responsiveness	part of a conserved DNA module involved in light responsiveness	part of a conserved DNA module involved in light responsiveness	part of a conserved DNA module involved in light responsiveness	part of a light response element	part of a light responsive element	part of a light responsive element	part of a light responsive element	part of a light responsive element	part of a light responsive element	part of a light responsive element	part of a light responsive element	part of a light responsive element	part of a light responsive element	part of a light responsive element	part of a light responsive element	part of a light responsive element	part of a light responsive element	part of a module for light response	part of gapA in (gapA-CMA1) involved with light responsiveness	part of a light responsive module	auxin-responsive element	cis-acting element involved in gibberellin-responsiveness	cis-acting element involved in salicylic acid responsiveness	cis-acting element involved in salicylic acid responsiveness	cis-acting element involved in the abscisic acid responsiveness	cis-acting regulatory element involved in auxin responsiveness	cis-acting regulatory element involved in the MeJA-responsiveness	cis-acting regulatory element involved in the MeJA-responsiveness	gibberellin-responsive element	gibberellin-responsive element	cis-acting element involved in defense and stress responsiveness	cis-acting element involved in low-temperature responsiveness	cis-acting regulatory element essential for the anaerobic induction	enhancer-like element involved in anoxic specific inducibility	MYB binding site involved in drought-inducibility	wound-responsive element	cis-acting regulatory element involved in circadian control	element for maximal elicitor-mediated activation (2copies)	binding site of AT-rich DNA binding protein (ATBP-1)	cis-acting regulatory element involved in zein metabolism regulation
Vmy01g15360	VmWRKY1	I					1			1		3								2			1			2							1		1							2		1	1			1
Vmy01g15494	VmWRKY2	I		2	1		2				1	3													1	1	2				1		1	1		1	1		1		3	6	2	1
Vmy01g15496	VmWRKY3	I		1			1		1			1								2		2				1	1						2								2	7		1				1	2
Vmy01g16077	VmWRKY4	IIb	1	9	1			1				4			1							1			1		1							5		1	1	1				1		1					1
Vmy01g17102	VmWRKY5	I		5					1	1		2								1		1										1		4		2	2			1	2	1		3					2
Vmy01g17169	VmWRKY6	IIc		6				5				1							2			1			1	2					1		2	5		2	2	2			1	1		2	1
Vmy01g18042	VmWRKY7	IIc		2								3													1	2								2	1				1	1	3	1			2		2
Vmy02g31145	VmWRKY8	IIc		3					1			1		1											1	1			1				1	2		1	1		1	2		1		1	1			1	1
Vmy02g31720	VmWRKY9	I		5								1	1							1						2								4				1		1		5						1
Vmy02g32314	VmWRKY10	IIb	1	8			3		1		2	2														1				1			2	8		3	3				2	9	1		2	1			2
Vmy03g6652	VmWRKY11	IIa		2								3								1						2				1	1		2	2		1	1	1	1	2	1	3		1				1
Vmy03g7279	VmWRKY12	IIc		6			1				1	2					1		1	2					1		1							5						1	2	4			1			2	1
Vmy03g7725	VmWRKY13	IIc		6			4					2								1		1											1	6		4	4					2			1				1
Vmy03g7865	VmWRKY14	IIe	1	1					1		1	5							1	1		1				2							1	1	1				1	1		2				1	1
Vmy03g9094	VmWRKY15	IIc	1	5								3								1						2								5								1		2	1
Vmy04g26811	VmWRKY16	I		3	1		1																			2				1	1		2	3					1			3		1	1
Vmy04g26879	VmWRKY17	IIb		11								1							1	2										2			1	10		1	1		1	2	2	1		1	1		1
Vmy04g27403	VmWRKY18	I		5							1	1	1							2		2				1					1			4		3	3	1	1		1	2		2				1	1
Vmy04g27528	VmWRKY19	IIb		4				1		1									1							1				1			2	4		4	4		1		2	5		1		1
Vmy04g27619	VmWRKY20	IIe		3	1	1	2		1			1								2										1	1		2	3		1	1				1				3		1
Vmy04g28682	VmWRKY21	IIc		3			4					3							1							1								3		1	1					2
Vmy04g28697	VmWRKY22	IIc		6								5								1		2	1			1							1	4		4	4				1	8			2
Vmy04g29204	VmWRKY23	I	1	3					1		1																			2	1		1	2		4	4			2	2	8			1				1
Vmy05g13713	VmWRKY24	IIb		3			2					4								1					1		1				2			2		1	1		1		1	1		2	2				1
Vmy05g14091	VmWRKY25	IIc		1			2					4						1		2						1	2			1				2		1	1					1		2	2
Vmy06g33434	VmWRKY26	IIc		4			3				1	1			1							1			1								2	5		4	4				3	2		1	1
Vmy06g33447	VmWRKY27	IIe		3			2	1														1			1	1					3		1	3	1			1	4			1		1				1
Vmy06g34052	VmWRKY28	IId		4								3														2		1						3		1	1			1	1	1		2	1			1	1
Vmy06g34072	VmWRKY29	I		4			3				1	2		1						1							1						1	5		5	5		1		1	4		1
Vmy06g34731	VmWRKY30	IIe	1		1		2		1			3						1							1	1										1	1	2		2		1			1
Vmy06g35042	VmWRKY31	IIb		11				1		1		3													1	1				1			1	10	1	5	5		1			3	2	1	1	1
Vmy06g35510	VmWRKY32	IIe	1	4								3										1		1	1					1			2	4				1	1					1
Vmy07g24811	VmWRKY33	IIe		1			2		2			4					1									2				1				3	1				2		2	4		4
Vmy07g25848	VmWRKY34	IId	1	4	1		5		2			2								1		1			1	1				2			1	4		2	2		3	1		4		2					1
Vmy08g19321	VmWRKY35	I		5																1						1				1	1		1	5		1	1	1	1		2	4		2	1				2
Vmy08g19634	VmWRKY36	IId		3			1	1				3													2				1			1	1	1		2	2	1			1	2		1	1
Vmy08g20363	VmWRKY37	IIb					1					3										1						1											1			1		1			1
Vmy08g20364	VmWRKY38	IIb					1		2												2	2	1		1		1					1	1					1	1						1	1
Vmy08g20862	VmWRKY39	III		1								1										1								1				1		1	1			1	1	7
Vmy08g20951	VmWRKY40	III					4					1			1	1				1						1													2	1	1	2		1
Vmy08g20953	VmWRKY41	III		2			1								2	1		1					1					1																1	1
Vmy08g20957	VmWRKY42	III		5				2			1									1									1					3	1	5	5				3	2		1		3			1
Vmy08g20958	VmWRKY43	III		5					1		1	1														1				2				3	1	3	3			1	2	1	1		1				1
Vmy09g21848	VmWRKY44	IIa		4								4								2					3						2		2	4		1	1					1				1			1
Vmy09g23773	VmWRKY45	I	1	5			2	1				2						1								1					1	1		2		2	2		1						1
Vmy09g23833	VmWRKY46	III		4			2		2			2			2					1		1				1								5		1	1					1		2				1	1
Vmy09g23834	VmWRKY47	III					3	1		1		2																		1			1					1		2	1	2		1	1			1
Vmy10g9485	VmWRKY48	IIa		4			2					2													1	1				2	1		1	5		1	1	1			1	2			3	1			2
Vmy10g9486	VmWRKY49	IIa		5		1	3	2	1		2																1			1	1			6		4	4	1	2		2	1				1			1
Vmy11g4858	VmWRKY50	III		1				1			1	5		1				2				1												1								3			1				1
Vmy11g4864	VmWRKY51	III		2			1					2											1			1				1			1	2							3	6		3
Vmy11g5266	VmWRKY52	IIe	2	6			1					7								1										1			1	7					1					1
Vmy11g5322	VmWRKY53	III		4			1		4		1	2				1				1		1			1		1							3	1	1	1			1		4	1	1	4				1
Vmy12g1272	VmWRKY54	III	1	6			3													2		1					1						1	5		1	1	1	1									1
Vmy12g1322	VmWRKY55	IIc		2											1	1				1						3	2						1	1		1	1		1	2	1	1		1		1
Vmy12g1324	VmWRKY56	IIe		4			2					1			1					1					2	2				1	1		1	3				1			1	5							1
Vmy12g2389	VmWRKY57	I		4	1		4	1			1	1															1							3		2	2		1			4		3	1
Vmy12g2722	VmWRKY58	I		7				3	1		1	3														3				1				7		2	2				1	5	2						1
Vmy12g2723	VmWRKY59	IId		1			4		2		2									1		3								1	1		1	3						1	1	8		1	1
Vmy12g371	VmWRKY60	III		6			2				1				1					1		1				1	1				1		1		1	2	2				2	3	1
Vmy12g391	VmWRKY61	IIe		4			3													2			1							1			1	7					1		1
Vmy12g427	VmWRKY62	IIc		1			2					3								1		1				1					1			2		1	1		1			1	1		2				2
Vmy12g435	VmWRKY63	IIe		3			4					1													1					1			1	4		2	2	1			1	3		2		2			1
Vmy12g744	VmWRKY64	IIc		8			2					1										1			2	1			1	1	1		1	6								3	1		4		1
VmyS4054g6302	VmWRKY65	IIb		4					1													1			1	2					2			3				2						1
VmyS5938g36257	VmWRKY66	I		1								3													1		1			2	1			2						1	4				4
VmyS6208g149	VmWRKY67	IIc	1	2	1		3											1		2					1	2	1						3	2		2	2	1	2	3		2						1
VmyS7930g26553	VmWRKY68	IV		1	1		1		1										1			1		1	1									1		1	1					3			1
VmyS8810g36160	VmWRKY69	IV		1			1					3								1		1				2	1							1		4	4					1				3
TOTAL			13	249	9	2	94	21	27	5	20	129	2	3	10	4	2	7	8	44	2	32	6	2	30	57	20	3	4	33	26	4	50	222	10	93	93	22	38	30	62	175	12	58	54	17	7	14	31
		ACE	13	light responsive element		805
		G-Box	249
		3-AF1 binding site	9
		AAAC-motif	2					Category of Cis-acting element				Number of Cis-Acting elements		(%)		Principal Core Cis-Acting elements		Cis-Acting elements numbers
		GT1-motif	94
		Sp1	21					light responsive element				27		25		G-Box		249
		MRE	27													Box 4		129
		ATC-motif	5													GT1-motif		94
		ATCT-motif	20					hormone responsive element				10		9.25926		ABRE		222
		Box 4	129													CGTCA-motif		93
		CAG-motif	2													TGACG-motif		93
		Box II	3					environment responsive element				9		8.33333		ARE		175
		chs-CMA1a	10													LTR		62
		chs-CMA2a	4													MBS		58
		chs-Unit 1 m1	2					development related element				10		9.25926		CAT-box		38
		GA-motif	7													O2-site		31
		Gap-box	8													GCN4_motif		16
		GATA-motif	44					promoter related and bingding sites element				8		7.40741		CAAT-box		2596
		GTGGC-motif	2													TATA-box		1953
		I-box	32													W box		65
		LAMP-element	6					other function unkwon elements				44		40.7407		MYB		341
		L-box	2													MYC		319
		TCCC-motif	30													STRE		210
		TCT-motif	57					TOTAL				108		100
		AE-box	20
		ACA-motif	3
		AT1-motif	4
		TGA-element	33	hormone responsive element		591
		TATC-box	26
		SARE	4
		TCA-element	50
		ABRE	222
		AuxRR-core	10
		CGTCA-motif	93
		TGACG-motif	93
		GARE-motif	22
		P-box	38
		TC-rich repeats	30	environment responsive element		429
		LTR	62
		ARE	175
		GC-motif	12
		MBS	58
		WUN-motif	54
		circadian	17
		AT-rich sequence	7
		AT-rich element	14
		O2-site	31	development related element		104
		CAT-box	38
		MSA-like	1
		RY-element	8
		motif I	1
		GCN4_motif	16
		AACA_motif	3
		MBSI	3
		3-AF3 binding site	1
		Unnamed_1	2
		A-box	36	promoter related and bingding sites element		4792
		CAAT-box	2596
		TATA-box	1953
		HD-Zip 1	2
		HD-Zip 3	3
		Unnamed__1	100
		CCAAT-box	37
		W box	65
		OCT	1	other function unkwon elements		3786
		AAGAA-motif	98
		ABRE2	2
		ABRE3a	42
		ABRE4	42
		AC-I	2
		ACTCATCCT sequence	1
		AP-1	4
		as-1	93
		AT~ABRE	3
		AT~TATA-box	152
		box S	10
		CARE	13
		CCGTCC motif	36
		CCGTCC-box	36
		CTAG-motif	8
		dOCT	7
		DRE core	10
		DRE1	8
		ERE	67
		F-box	6
		GRA	1
		JERE	1
		MYB	341
		MYB recognition site	37
		Myb-binding site	69
		MYB-like sequence	75
		MYC	319
		plant_AP-2-like	1
		re2f-1	6
		STRE	210
		TATA	22
		TCA	21
		Y-box	1
		(vazio)	1005
		Unnamed__10	7
		Unnamed__12	7
		Unnamed__14	7
		Unnamed__16	3
		Unnamed__2	19
		Unnamed__4	920
		Unnamed__6	12
		Unnamed__8	7
		WRE3	54
		TOTAL	10507
[truncated: 62 more columns]
