# Supplementary material for: Genome-Wide Identification of Bilberry WRKY Transcription Factors: Go Wild and Duplicate
Source: Plants (Basel). 2023 Sep 5;12(18):3176. doi: 10.3390/plants12183176 (PMC10535657; doi:10.3390/plants12183176)
Supplement: Supplementary file 1 [file plants-12-03176-s001.zip › Table S5.xlsx]

## Sheet: Hoja 1
Table S5: Number of readings aligned by the normative method Fragments Per Kilo Base Million of mapped readings -FPKM in control, red light and blue light conditions
gene_id	gene_short_name	control_FPKM	red_light_FPKM	blue_light_FPKM
Vmy01g15310_Vaccinium_myrtillus_NK2018_v1	Vmy01g15310	2.09274	1.94988	2.35349
Vmy01g15311_Vaccinium_myrtillus_NK2018_v1	Vmy01g15311	8.93151	7.94503	7.09118
Vmy01g15312_Vaccinium_myrtillus_NK2018_v1	Vmy01g15312	0	0	0
Vmy01g15313_Vaccinium_myrtillus_NK2018_v1	Vmy01g15313	3.2548	3.06994	4.09063
Vmy01g15314_Vaccinium_myrtillus_NK2018_v1	Vmy01g15314	0	0	0
Vmy01g15315_Vaccinium_myrtillus_NK2018_v1	Vmy01g15315	19.6538	16.4565	17.9894
Vmy01g15316_Vaccinium_myrtillus_NK2018_v1	Vmy01g15316	1.967	1.64448	2.16266
Vmy01g15317_Vaccinium_myrtillus_NK2018_v1	Vmy01g15317	2.16718	2.05812	3.37919
Vmy01g15318_Vaccinium_myrtillus_NK2018_v1	Vmy01g15318	0.104013	0.20425	0.186781
Vmy01g15319_Vaccinium_myrtillus_NK2018_v1	Vmy01g15319	133.881	133.637	138.413
Vmy01g15320_Vaccinium_myrtillus_NK2018_v1	Vmy01g15320	74.9977	89.5208	103.881
Vmy01g15321_Vaccinium_myrtillus_NK2018_v1	Vmy01g15321	11.1134	12.6708	12.8214
Vmy01g15322_Vaccinium_myrtillus_NK2018_v1	Vmy01g15322	31.1624	30.5524	41.5443
Vmy01g15323_Vaccinium_myrtillus_NK2018_v1	Vmy01g15323	18.9679	16.4907	14.5226
Vmy01g15324_Vaccinium_myrtillus_NK2018_v1	Vmy01g15324	39.8363	48.7403	48.7781
Vmy01g15325_Vaccinium_myrtillus_NK2018_v1	Vmy01g15325	13.8074	14.3457	13.6516
Vmy01g15326_Vaccinium_myrtillus_NK2018_v1	Vmy01g15326	117.083	87.8485	107.602
Vmy01g15327_Vaccinium_myrtillus_NK2018_v1	Vmy01g15327	20.1509	23.6565	26.8178
Vmy01g15328_Vaccinium_myrtillus_NK2018_v1	Vmy01g15328	0	0	0
Vmy01g15329_Vaccinium_myrtillus_NK2018_v1	Vmy01g15329	0	0	0
Vmy01g15330_Vaccinium_myrtillus_NK2018_v1	Vmy01g15330	0	0	0.0413406
Vmy01g15331_Vaccinium_myrtillus_NK2018_v1	Vmy01g15331	0	0.200579	1.30745
Vmy01g15332_Vaccinium_myrtillus_NK2018_v1	Vmy01g15332	8.64072	9.06638	8.78187
Vmy01g15333_Vaccinium_myrtillus_NK2018_v1	Vmy01g15333	6.33484	4.81056	3.09682
Vmy01g15334_Vaccinium_myrtillus_NK2018_v1	Vmy01g15334	0	0	0
Vmy01g15335_Vaccinium_myrtillus_NK2018_v1	Vmy01g15335	27.5787	24.3034	26.6332
Vmy01g15336_Vaccinium_myrtillus_NK2018_v1	Vmy01g15336	12.8329	18.9455	20.0961
Vmy01g15337_Vaccinium_myrtillus_NK2018_v1	Vmy01g15337	8.00399	4.78631	7.4506
Vmy01g15338_Vaccinium_myrtillus_NK2018_v1	Vmy01g15338	0.404805	0.337448	0.444893
Vmy01g15339_Vaccinium_myrtillus_NK2018_v1	Vmy01g15339	0	0	0
Vmy01g15340_Vaccinium_myrtillus_NK2018_v1	Vmy01g15340	0	0	0
Vmy01g15341_Vaccinium_myrtillus_NK2018_v1	Vmy01g15341	2.19609	0.543653	1.21514
Vmy01g15342_Vaccinium_myrtillus_NK2018_v1	Vmy01g15342	4.33133	0	0
Vmy01g15343_Vaccinium_myrtillus_NK2018_v1	Vmy01g15343	23.2229	30.5547	48.2393
Vmy01g15344_Vaccinium_myrtillus_NK2018_v1	Vmy01g15344	1.26324	1.80283	2.09082
Vmy01g15345_Vaccinium_myrtillus_NK2018_v1	Vmy01g15345	13.2641	5.80221	10.5013
Vmy01g15346_Vaccinium_myrtillus_NK2018_v1	Vmy01g15346	15.9722	8.52762	12.2249
Vmy01g15347_Vaccinium_myrtillus_NK2018_v1	Vmy01g15347	17.2156	16.3691	11.8579
Vmy01g15348_Vaccinium_myrtillus_NK2018_v1	Vmy01g15348	2.66752	1.68243	1.8126
Vmy01g15349_Vaccinium_myrtillus_NK2018_v1	Vmy01g15349	2.59105	0.935732	1.25506
Vmy01g15350_Vaccinium_myrtillus_NK2018_v1	Vmy01g15350	4.67113	0.659943	0.674721
Vmy01g15351_Vaccinium_myrtillus_NK2018_v1	Vmy01g15351	5.9214	4.64276	5.00889
Vmy01g15352_Vaccinium_myrtillus_NK2018_v1	Vmy01g15352	0.958913	1.09069	1.71718
Vmy01g15353_Vaccinium_myrtillus_NK2018_v1	Vmy01g15353	727.775	549.752	676.771
Vmy01g15354_Vaccinium_myrtillus_NK2018_v1	Vmy01g15354	20.8225	16.133	16.4235
Vmy01g15355_Vaccinium_myrtillus_NK2018_v1	Vmy01g15355	6.42471	4.1251	5.24514
Vmy01g15356_Vaccinium_myrtillus_NK2018_v1	Vmy01g15356	19.4742	21.6624	17.8661
Vmy01g15357_Vaccinium_myrtillus_NK2018_v1	Vmy01g15357	23.4468	25.5917	31.1553
Vmy01g15358_Vaccinium_myrtillus_NK2018_v1	Vmy01g15358	2.17135	1.58681	1.56471
Vmy01g15359_Vaccinium_myrtillus_NK2018_v1	Vmy01g15359	26.958	37.8926	38.7554
Vmy01g15360_Vaccinium_myrtillus_NK2018_v1	Vmy01g15360	7.45362	7.5947	7.35785
Vmy01g15361_Vaccinium_myrtillus_NK2018_v1	Vmy01g15361	20.7357	23.2011	20.981
Vmy01g15362_Vaccinium_myrtillus_NK2018_v1	Vmy01g15362	15.1219	15.0406	14.4107
Vmy01g15363_Vaccinium_myrtillus_NK2018_v1	Vmy01g15363	0.130201	0.0413001	0.0315727
Vmy01g15364_Vaccinium_myrtillus_NK2018_v1	Vmy01g15364	7.24067	6.6549	7.64816
Vmy01g15365_Vaccinium_myrtillus_NK2018_v1	Vmy01g15365	41.6403	40.1925	38.4024
Vmy01g15366_Vaccinium_myrtillus_NK2018_v1	Vmy01g15366	176.612	158.012	248.73
Vmy01g15367_Vaccinium_myrtillus_NK2018_v1	Vmy01g15367	7.66508	6.48626	7.75198
Vmy01g15368_Vaccinium_myrtillus_NK2018_v1	Vmy01g15368	55.0931	90.9051	91.445
Vmy01g15369_Vaccinium_myrtillus_NK2018_v1	Vmy01g15369	114.444	101.945	146.857
Vmy01g15370_Vaccinium_myrtillus_NK2018_v1	Vmy01g15370	43.6757	89.9349	79.5179
Vmy01g15371_Vaccinium_myrtillus_NK2018_v1	Vmy01g15371	10.2947	13.4444	10.4763
Vmy01g15372_Vaccinium_myrtillus_NK2018_v1	Vmy01g15372	16.944	15.0318	16.8138
Vmy01g15373_Vaccinium_myrtillus_NK2018_v1	Vmy01g15373	30.6023	34.3883	25.9087
Vmy01g15374_Vaccinium_myrtillus_NK2018_v1	Vmy01g15374	1.93557	5.0474	4.2751
Vmy01g15375_Vaccinium_myrtillus_NK2018_v1	Vmy01g15375	7.97952	19.767	22.41
Vmy01g15376_Vaccinium_myrtillus_NK2018_v1	Vmy01g15376	0	0.826884	0.970663
Vmy01g15377_Vaccinium_myrtillus_NK2018_v1	Vmy01g15377	10.4414	6.72823	9.40845
Vmy01g15378_Vaccinium_myrtillus_NK2018_v1	Vmy01g15378	1.89839	4.23752	3.58707
Vmy01g15379_Vaccinium_myrtillus_NK2018_v1	Vmy01g15379	0	0	0
Vmy01g15380_Vaccinium_myrtillus_NK2018_v1	Vmy01g15380	18.9082	15.8881	12.0181
Vmy01g15381_Vaccinium_myrtillus_NK2018_v1	Vmy01g15381	3.86167	4.45037	3.81587
Vmy01g15382_Vaccinium_myrtillus_NK2018_v1	Vmy01g15382	0	0.104515	0
Vmy01g15383_Vaccinium_myrtillus_NK2018_v1	Vmy01g15383	0	0.0261163	0
Vmy01g15384_Vaccinium_myrtillus_NK2018_v1	Vmy01g15384	0.00754338	0.0569859	0.0715911
Vmy01g15385_Vaccinium_myrtillus_NK2018_v1	Vmy01g15385	0.00657447	0.039499	0.0752151
Vmy01g15386_Vaccinium_myrtillus_NK2018_v1	Vmy01g15386	0	0	0
Vmy01g15387_Vaccinium_myrtillus_NK2018_v1	Vmy01g15387	0	0.0920552	0.0352867
Vmy01g15388_Vaccinium_myrtillus_NK2018_v1	Vmy01g15388	0	0.0731482	0.0372984
Vmy01g15389_Vaccinium_myrtillus_NK2018_v1	Vmy01g15389	0.19502	0.188622	0.357922
Vmy01g15390_Vaccinium_myrtillus_NK2018_v1	Vmy01g15390	0.110524	0.568471	0.324943
Vmy01g15391_Vaccinium_myrtillus_NK2018_v1	Vmy01g15391	0	0	0
Vmy01g15392_Vaccinium_myrtillus_NK2018_v1	Vmy01g15392	0.00588017	0	0
Vmy01g15393_Vaccinium_myrtillus_NK2018_v1	Vmy01g15393	0	0	0
Vmy01g15394_Vaccinium_myrtillus_NK2018_v1	Vmy01g15394	2.83717	7.68443	22.1103
Vmy01g15395_Vaccinium_myrtillus_NK2018_v1	Vmy01g15395	0	0	0
Vmy01g15396_Vaccinium_myrtillus_NK2018_v1	Vmy01g15396	0.0491665	0.0397429	0.022214
Vmy01g15397_Vaccinium_myrtillus_NK2018_v1	Vmy01g15397	29.8651	22.905	25.8661
Vmy01g15398_Vaccinium_myrtillus_NK2018_v1	Vmy01g15398	20.4825	20.4269	24.1604
Vmy01g15399_Vaccinium_myrtillus_NK2018_v1	Vmy01g15399	1.87931	0.772372	1.16736
Vmy01g15400_Vaccinium_myrtillus_NK2018_v1	Vmy01g15400	15.8878	16.4635	15.7935
Vmy01g15401_Vaccinium_myrtillus_NK2018_v1	Vmy01g15401	0	0	0
Vmy01g15402_Vaccinium_myrtillus_NK2018_v1	Vmy01g15402	5.04273	4.19285	3.92124
Vmy01g15403_Vaccinium_myrtillus_NK2018_v1	Vmy01g15403	0	0	0
Vmy01g15404_Vaccinium_myrtillus_NK2018_v1	Vmy01g15404	0	0	0.0397013
Vmy01g15405_Vaccinium_myrtillus_NK2018_v1	Vmy01g15405	0	0	0
Vmy01g15406_Vaccinium_myrtillus_NK2018_v1	Vmy01g15406	0.243277	1.02516	0.282923
Vmy01g15407_Vaccinium_myrtillus_NK2018_v1	Vmy01g15407	0.0349523	0.119605	0.223835
Vmy01g15408_Vaccinium_myrtillus_NK2018_v1	Vmy01g15408	0	0	0
Vmy01g15409_Vaccinium_myrtillus_NK2018_v1	Vmy01g15409	3.94085	2.43469	2.75719
Vmy01g15410_Vaccinium_myrtillus_NK2018_v1	Vmy01g15410	0.55005	11.1776	5.79585
Vmy01g15411_Vaccinium_myrtillus_NK2018_v1	Vmy01g15411	530.084	355.096	370.776
Vmy01g15412_Vaccinium_myrtillus_NK2018_v1	Vmy01g15412	20.4378	24.2736	23.7005
Vmy01g15413_Vaccinium_myrtillus_NK2018_v1	Vmy01g15413	3.73029	6.46858	4.71329
Vmy01g15414_Vaccinium_myrtillus_NK2018_v1	Vmy01g15414	59.816	44.619	29.3426
Vmy01g15415_Vaccinium_myrtillus_NK2018_v1	Vmy01g15415	0	0	0
Vmy01g15416_Vaccinium_myrtillus_NK2018_v1	Vmy01g15416	0.0108436	0	0
Vmy01g15417_Vaccinium_myrtillus_NK2018_v1	Vmy01g15417	8.85217	6.55697	3.90188
Vmy01g15418_Vaccinium_myrtillus_NK2018_v1	Vmy01g15418	0.205905	0.322258	0.0992686
Vmy01g15419_Vaccinium_myrtillus_NK2018_v1	Vmy01g15419	0	0	0
Vmy01g15420_Vaccinium_myrtillus_NK2018_v1	Vmy01g15420	3.22883	2.29312	2.913
Vmy01g15421_Vaccinium_myrtillus_NK2018_v1	Vmy01g15421	10.95	10.0971	7.62147
Vmy01g15422_Vaccinium_myrtillus_NK2018_v1	Vmy01g15422	56.5989	61.9148	78.8329
Vmy01g15423_Vaccinium_myrtillus_NK2018_v1	Vmy01g15423	0.224147	0.161594	0.124256
Vmy01g15424_Vaccinium_myrtillus_NK2018_v1	Vmy01g15424	7.38246	5.83119	9.69613
Vmy01g15425_Vaccinium_myrtillus_NK2018_v1	Vmy01g15425	60.0896	41.8859	42.9247
Vmy01g15426_Vaccinium_myrtillus_NK2018_v1	Vmy01g15426	48.1273	45.0896	64.8441
Vmy01g15427_Vaccinium_myrtillus_NK2018_v1	Vmy01g15427	8.64783	5.91924	7.77255
Vmy01g15428_Vaccinium_myrtillus_NK2018_v1	Vmy01g15428	0	0	0
Vmy01g15429_Vaccinium_myrtillus_NK2018_v1	Vmy01g15429	0.0968961	0.0726968	0
Vmy01g15430_Vaccinium_myrtillus_NK2018_v1	Vmy01g15430	0	0	0
Vmy01g15431_Vaccinium_myrtillus_NK2018_v1	Vmy01g15431	0	0	0
Vmy01g15432_Vaccinium_myrtillus_NK2018_v1	Vmy01g15432	0.19952	0.0418267	0.0729722
Vmy01g15433_Vaccinium_myrtillus_NK2018_v1	Vmy01g15433	5.48097	7.38927	8.19347
Vmy01g15434_Vaccinium_myrtillus_NK2018_v1	Vmy01g15434	97.7486	69.7696	75.3239
Vmy01g15435_Vaccinium_myrtillus_NK2018_v1	Vmy01g15435	0.700202	0.778892	0.554541
Vmy01g15436_Vaccinium_myrtillus_NK2018_v1	Vmy01g15436	28.523	35.0688	21.1876
Vmy01g15437_Vaccinium_myrtillus_NK2018_v1	Vmy01g15437	1.57576	0.923045	1.28559
Vmy01g15438_Vaccinium_myrtillus_NK2018_v1	Vmy01g15438	0	0	0.885674
Vmy01g15439_Vaccinium_myrtillus_NK2018_v1	Vmy01g15439	0.449931	0.213	0.324175
Vmy01g15440_Vaccinium_myrtillus_NK2018_v1	Vmy01g15440	0	0	0.058144
Vmy01g15441_Vaccinium_myrtillus_NK2018_v1	Vmy01g15441	0	0	0
Vmy01g15442_Vaccinium_myrtillus_NK2018_v1	Vmy01g15442	2.27845	1.01119	0.655161
Vmy01g15443_Vaccinium_myrtillus_NK2018_v1	Vmy01g15443	0.251081	0	0
Vmy01g15444_Vaccinium_myrtillus_NK2018_v1	Vmy01g15444	0	0	0
Vmy01g15445_Vaccinium_myrtillus_NK2018_v1	Vmy01g15445	0	0	0
Vmy01g15446_Vaccinium_myrtillus_NK2018_v1	Vmy01g15446	0.851767	0.228741	0.220506
Vmy01g15447_Vaccinium_myrtillus_NK2018_v1	Vmy01g15447	42.1628	32.3875	33.1357
Vmy01g15448_Vaccinium_myrtillus_NK2018_v1	Vmy01g15448	0.562851	0.359086	1.04022
Vmy01g15449_Vaccinium_myrtillus_NK2018_v1	Vmy01g15449	0	0	0
Vmy01g15450_Vaccinium_myrtillus_NK2018_v1	Vmy01g15450	40.5133	42.7778	65.7932
Vmy01g15451_Vaccinium_myrtillus_NK2018_v1	Vmy01g15451	43.4846	28.4948	37.9853
Vmy01g15452_Vaccinium_myrtillus_NK2018_v1	Vmy01g15452	12.753	8.42767	8.71032
Vmy01g15453_Vaccinium_myrtillus_NK2018_v1	Vmy01g15453	0.200796	0.183599	0.409701
Vmy01g15454_Vaccinium_myrtillus_NK2018_v1	Vmy01g15454	0.112918	0.338698	0
Vmy01g15455_Vaccinium_myrtillus_NK2018_v1	Vmy01g15455	0.541861	1.18455	0.61556
Vmy01g15456_Vaccinium_myrtillus_NK2018_v1	Vmy01g15456	0	0	0.711399
Vmy01g15457_Vaccinium_myrtillus_NK2018_v1	Vmy01g15457	4.04827	4.19832	6.3848
Vmy01g15458_Vaccinium_myrtillus_NK2018_v1	Vmy01g15458	16.9944	7.25121	13.8309
Vmy01g15459_Vaccinium_myrtillus_NK2018_v1	Vmy01g15459	30.9439	34.8354	38.0843
Vmy01g15460_Vaccinium_myrtillus_NK2018_v1	Vmy01g15460	0.548997	1.57921	2.93699
Vmy01g15461_Vaccinium_myrtillus_NK2018_v1	Vmy01g15461	7.74314	5.88728	5.69478
Vmy01g15462_Vaccinium_myrtillus_NK2018_v1	Vmy01g15462	0	0	0
Vmy01g15463_Vaccinium_myrtillus_NK2018_v1	Vmy01g15463	4.27023	3.72825	3.30849
Vmy01g15464_Vaccinium_myrtillus_NK2018_v1	Vmy01g15464	0.73428	0.439166	0.0757956
Vmy01g15465_Vaccinium_myrtillus_NK2018_v1	Vmy01g15465	0	0.761706	0
Vmy01g15466_Vaccinium_myrtillus_NK2018_v1	Vmy01g15466	0	0	0
Vmy01g15467_Vaccinium_myrtillus_NK2018_v1	Vmy01g15467	0.890986	4.18848	6.97171
Vmy01g15468_Vaccinium_myrtillus_NK2018_v1	Vmy01g15468	0	0	0
Vmy01g15469_Vaccinium_myrtillus_NK2018_v1	Vmy01g15469	0	0	0
Vmy01g15470_Vaccinium_myrtillus_NK2018_v1	Vmy01g15470	0	0	0
Vmy01g15471_Vaccinium_myrtillus_NK2018_v1	Vmy01g15471	0	1.6014	0.290567
Vmy01g15472_Vaccinium_myrtillus_NK2018_v1	Vmy01g15472	0	0.0926675	0
Vmy01g15473_Vaccinium_myrtillus_NK2018_v1	Vmy01g15473	0.136379	0.100203	0.130474
Vmy01g15474_Vaccinium_myrtillus_NK2018_v1	Vmy01g15474	0	0	0
Vmy01g15475_Vaccinium_myrtillus_NK2018_v1	Vmy01g15475	4.87119	0	0
Vmy01g15476_Vaccinium_myrtillus_NK2018_v1	Vmy01g15476	13.4897	7.22466	0.155173
Vmy01g15477_Vaccinium_myrtillus_NK2018_v1	Vmy01g15477	1.34333	1.5398	1.71137
Vmy01g15478_Vaccinium_myrtillus_NK2018_v1	Vmy01g15478	2.42032	1.87883	1.07757
Vmy01g15479_Vaccinium_myrtillus_NK2018_v1	Vmy01g15479	1.10576	1.73724	7.34811
Vmy01g15480_Vaccinium_myrtillus_NK2018_v1	Vmy01g15480	0	0.0729572	0.0292481
Vmy01g15481_Vaccinium_myrtillus_NK2018_v1	Vmy01g15481	1.9432	0.603889	0.210389
Vmy01g15482_Vaccinium_myrtillus_NK2018_v1	Vmy01g15482	0.108663	0.157333	0.755373
Vmy01g15483_Vaccinium_myrtillus_NK2018_v1	Vmy01g15483	0.143761	0.211348	0
Vmy01g15484_Vaccinium_myrtillus_NK2018_v1	Vmy01g15484	0.195151	0	0
Vmy01g15485_Vaccinium_myrtillus_NK2018_v1	Vmy01g15485	0.0465802	0	0.0395817
Vmy01g15486_Vaccinium_myrtillus_NK2018_v1	Vmy01g15486	0.197999	0.13338	0.16825
Vmy01g15487_Vaccinium_myrtillus_NK2018_v1	Vmy01g15487	0	0	0
Vmy01g15488_Vaccinium_myrtillus_NK2018_v1	Vmy01g15488	0	0	0
Vmy01g15489_Vaccinium_myrtillus_NK2018_v1	Vmy01g15489	121.919	183.517	205.431
Vmy01g15490_Vaccinium_myrtillus_NK2018_v1	Vmy01g15490	1.45784	0.869392	1.10399
Vmy01g15491_Vaccinium_myrtillus_NK2018_v1	Vmy01g15491	1.78414	1.01923	0.628675
Vmy01g15492_Vaccinium_myrtillus_NK2018_v1	Vmy01g15492	2.34711	1.72544	2.88725
Vmy01g15493_Vaccinium_myrtillus_NK2018_v1	Vmy01g15493	0	0.0251234	0
Vmy01g15494_Vaccinium_myrtillus_NK2018_v1	Vmy01g15494	10.1203	11.8898	11.7151
Vmy01g15495_Vaccinium_myrtillus_NK2018_v1	Vmy01g15495	3.08283	4.35472	4.88499
Vmy01g15496_Vaccinium_myrtillus_NK2018_v1	Vmy01g15496	1.71362	4.00147	3.48005
Vmy01g15497_Vaccinium_myrtillus_NK2018_v1	Vmy01g15497	0	0	0.0545789
Vmy01g15498_Vaccinium_myrtillus_NK2018_v1	Vmy01g15498	0	0	0
Vmy01g15499_Vaccinium_myrtillus_NK2018_v1	Vmy01g15499	21.3389	17.788	10.5659
Vmy01g15500_Vaccinium_myrtillus_NK2018_v1	Vmy01g15500	0.255557	0.404428	0
Vmy01g15501_Vaccinium_myrtillus_NK2018_v1	Vmy01g15501	0	3.46047	1.94694
Vmy01g15502_Vaccinium_myrtillus_NK2018_v1	Vmy01g15502	14.72	16.2738	17.2175
Vmy01g15503_Vaccinium_myrtillus_NK2018_v1	Vmy01g15503	28.7181	27.139	31.8312
Vmy01g15504_Vaccinium_myrtillus_NK2018_v1	Vmy01g15504	26.601	15.8458	22.5664
Vmy01g15505_Vaccinium_myrtillus_NK2018_v1	Vmy01g15505	0	0	0
Vmy01g15506_Vaccinium_myrtillus_NK2018_v1	Vmy01g15506	0	0	0.0367838
Vmy01g15507_Vaccinium_myrtillus_NK2018_v1	Vmy01g15507	0	0	2.44316
Vmy01g15508_Vaccinium_myrtillus_NK2018_v1	Vmy01g15508	0.583912	5.94374	43.6944
Vmy01g15509_Vaccinium_myrtillus_NK2018_v1	Vmy01g15509	0.338617	0.486167	0.463642
Vmy01g15510_Vaccinium_myrtillus_NK2018_v1	Vmy01g15510	33.6838	74.8781	61.5715
Vmy01g15511_Vaccinium_myrtillus_NK2018_v1	Vmy01g15511	11.2269	9.07355	6.74281
Vmy01g15512_Vaccinium_myrtillus_NK2018_v1	Vmy01g15512	0	0	0
Vmy01g15513_Vaccinium_myrtillus_NK2018_v1	Vmy01g15513	11.2005	13.0903	7.35419
Vmy01g15514_Vaccinium_myrtillus_NK2018_v1	Vmy01g15514	15.092	12.8287	10.7489
Vmy01g15515_Vaccinium_myrtillus_NK2018_v1	Vmy01g15515	7.78334	5.96905	5.12036
Vmy01g15516_Vaccinium_myrtillus_NK2018_v1	Vmy01g15516	34.9392	35.0627	28.542
Vmy01g15517_Vaccinium_myrtillus_NK2018_v1	Vmy01g15517	0	0	0
Vmy01g15518_Vaccinium_myrtillus_NK2018_v1	Vmy01g15518	2.72231	2.13518	2.7211
Vmy01g15519_Vaccinium_myrtillus_NK2018_v1	Vmy01g15519	0	0	0
Vmy01g15520_Vaccinium_myrtillus_NK2018_v1	Vmy01g15520	0.361249	0.433898	0.101447
Vmy01g15521_Vaccinium_myrtillus_NK2018_v1	Vmy01g15521	0	0.0392986	0
Vmy01g15522_Vaccinium_myrtillus_NK2018_v1	Vmy01g15522	41.5817	42.2693	62.7701
Vmy01g15523_Vaccinium_myrtillus_NK2018_v1	Vmy01g15523	14.4506	12.5895	15.5351
Vmy01g15524_Vaccinium_myrtillus_NK2018_v1	Vmy01g15524	12.2737	12.8075	17.5838
Vmy01g15525_Vaccinium_myrtillus_NK2018_v1	Vmy01g15525	2.41045	4.51474	8.93753
Vmy01g15526_Vaccinium_myrtillus_NK2018_v1	Vmy01g15526	6.33232	4.79821	4.13863
Vmy01g15527_Vaccinium_myrtillus_NK2018_v1	Vmy01g15527	35.9925	22.5281	26.315
Vmy01g15528_Vaccinium_myrtillus_NK2018_v1	Vmy01g15528	9.97803	12.4957	16.9919
Vmy01g15529_Vaccinium_myrtillus_NK2018_v1	Vmy01g15529	0	0	0
Vmy01g15530_Vaccinium_myrtillus_NK2018_v1	Vmy01g15530	0	0	0
Vmy01g15531_Vaccinium_myrtillus_NK2018_v1	Vmy01g15531	0	0	0
Vmy01g15532_Vaccinium_myrtillus_NK2018_v1	Vmy01g15532	16.4513	12.2518	13.2041
Vmy01g15533_Vaccinium_myrtillus_NK2018_v1	Vmy01g15533	15.3126	12.497	18.3952
Vmy01g15534_Vaccinium_myrtillus_NK2018_v1	Vmy01g15534	1.24922	1.72571	1.14551
Vmy01g15535_Vaccinium_myrtillus_NK2018_v1	Vmy01g15535	2.13395	1.26486	6.18615
Vmy01g15536_Vaccinium_myrtillus_NK2018_v1	Vmy01g15536	28.8996	33.4953	29.0254
Vmy01g15537_Vaccinium_myrtillus_NK2018_v1	Vmy01g15537	0.202503	0.119191	1.34215
Vmy01g15538_Vaccinium_myrtillus_NK2018_v1	Vmy01g15538	29.1483	32.0022	34.847
Vmy01g15539_Vaccinium_myrtillus_NK2018_v1	Vmy01g15539	4.6216	4.30618	5.00236
Vmy01g15540_Vaccinium_myrtillus_NK2018_v1	Vmy01g15540	7.06452	4.49074	7.37938
Vmy01g15541_Vaccinium_myrtillus_NK2018_v1	Vmy01g15541	76.3299	29.239	31.7046
Vmy01g15542_Vaccinium_myrtillus_NK2018_v1	Vmy01g15542	0	0	0
Vmy01g15543_Vaccinium_myrtillus_NK2018_v1	Vmy01g15543	0	0	0
Vmy01g15544_Vaccinium_myrtillus_NK2018_v1	Vmy01g15544	6.10872	6.11911	5.15306
Vmy01g15545_Vaccinium_myrtillus_NK2018_v1	Vmy01g15545	0	0	0
Vmy01g15546_Vaccinium_myrtillus_NK2018_v1	Vmy01g15546	0.486035	2.07812	2.23909
Vmy01g15547_Vaccinium_myrtillus_NK2018_v1	Vmy01g15547	0.294129	1.61419	1.46889
Vmy01g15548_Vaccinium_myrtillus_NK2018_v1	Vmy01g15548	2.10177	3.56779	2.67778
Vmy01g15549_Vaccinium_myrtillus_NK2018_v1	Vmy01g15549	53.2525	58.9333	62.6792
Vmy01g15550_Vaccinium_myrtillus_NK2018_v1	Vmy01g15550	0.185329	0.204077	0.281514
Vmy01g15551_Vaccinium_myrtillus_NK2018_v1	Vmy01g15551	2.18919	2.30322	1.81048
Vmy01g15552_Vaccinium_myrtillus_NK2018_v1	Vmy01g15552	0	0	0
Vmy01g15553_Vaccinium_myrtillus_NK2018_v1	Vmy01g15553	108.024	114.976	112.783
Vmy01g15554_Vaccinium_myrtillus_NK2018_v1	Vmy01g15554	48.696	89.1386	53.4494
Vmy01g15555_Vaccinium_myrtillus_NK2018_v1	Vmy01g15555	134.205	525.569	120.502
Vmy01g15556_Vaccinium_myrtillus_NK2018_v1	Vmy01g15556	0	0.113358	0
Vmy01g15557_Vaccinium_myrtillus_NK2018_v1	Vmy01g15557	22.7102	19.3908	13.6707
Vmy01g15558_Vaccinium_myrtillus_NK2018_v1	Vmy01g15558	0.754513	1.00576	0.542113
Vmy01g15559_Vaccinium_myrtillus_NK2018_v1	Vmy01g15559	3.43718	2.43098	3.74311
Vmy01g15560_Vaccinium_myrtillus_NK2018_v1	Vmy01g15560	86.1678	84.6266	74.0513
Vmy01g15561_Vaccinium_myrtillus_NK2018_v1	Vmy01g15561	72.6839	41.8238	72.8951
Vmy01g15562_Vaccinium_myrtillus_NK2018_v1	Vmy01g15562	65.8785	172.724	134.814
Vmy01g15563_Vaccinium_myrtillus_NK2018_v1	Vmy01g15563	0	0	0
Vmy01g15564_Vaccinium_myrtillus_NK2018_v1	Vmy01g15564	0.434828	0.445714	0.418922
Vmy01g15565_Vaccinium_myrtillus_NK2018_v1	Vmy01g15565	26.0921	39.4159	31.0981
Vmy01g15566_Vaccinium_myrtillus_NK2018_v1	Vmy01g15566	82.3115	93.73	108.928
Vmy01g15567_Vaccinium_myrtillus_NK2018_v1	Vmy01g15567	43.56	70.4901	53.2531
Vmy01g15568_Vaccinium_myrtillus_NK2018_v1	Vmy01g15568	29.1964	21.2954	21.4358
Vmy01g15569_Vaccinium_myrtillus_NK2018_v1	Vmy01g15569	21.5887	44.5193	28.7244
Vmy01g15570_Vaccinium_myrtillus_NK2018_v1	Vmy01g15570	1.9015	2.47303	2.6207
Vmy01g15571_Vaccinium_myrtillus_NK2018_v1	Vmy01g15571	21.8153	17.0924	16.3154
Vmy01g15572_Vaccinium_myrtillus_NK2018_v1	Vmy01g15572	10.6561	12.2693	12.2668
Vmy01g15573_Vaccinium_myrtillus_NK2018_v1	Vmy01g15573	83.9801	96.7048	90.5081
Vmy01g15574_Vaccinium_myrtillus_NK2018_v1	Vmy01g15574	69.3767	45.2861	41.189
Vmy01g15575_Vaccinium_myrtillus_NK2018_v1	Vmy01g15575	0	0.0290193	0
Vmy01g15576_Vaccinium_myrtillus_NK2018_v1	Vmy01g15576	0	0	0
Vmy01g15577_Vaccinium_myrtillus_NK2018_v1	Vmy01g15577	0.014185	0.0756578	0.0107786
Vmy01g15578_Vaccinium_myrtillus_NK2018_v1	Vmy01g15578	20.0729	24.7255	17.6494
Vmy01g15579_Vaccinium_myrtillus_NK2018_v1	Vmy01g15579	15.715	16.2951	17.0207
Vmy01g15580_Vaccinium_myrtillus_NK2018_v1	Vmy01g15580	2.20403	5.12065	2.04677
Vmy01g15581_Vaccinium_myrtillus_NK2018_v1	Vmy01g15581	54.5602	61.1047	40.1042
Vmy01g15582_Vaccinium_myrtillus_NK2018_v1	Vmy01g15582	57.9381	41.3774	68.2629
Vmy01g15583_Vaccinium_myrtillus_NK2018_v1	Vmy01g15583	4.41396	4.95842	6.69982
Vmy01g15584_Vaccinium_myrtillus_NK2018_v1	Vmy01g15584	5.62246	3.55585	6.87479
Vmy01g15585_Vaccinium_myrtillus_NK2018_v1	Vmy01g15585	10.4281	10.6268	9.06591
Vmy01g15586_Vaccinium_myrtillus_NK2018_v1	Vmy01g15586	4.74039	4.638	4.56501
Vmy01g15587_Vaccinium_myrtillus_NK2018_v1	Vmy01g15587	0	0	0
Vmy01g15588_Vaccinium_myrtillus_NK2018_v1	Vmy01g15588	0	0	0.188312
Vmy01g15589_Vaccinium_myrtillus_NK2018_v1	Vmy01g15589	4.19526	3.28075	3.69877
Vmy01g15590_Vaccinium_myrtillus_NK2018_v1	Vmy01g15590	7.26846	7.86917	6.5573
Vmy01g15591_Vaccinium_myrtillus_NK2018_v1	Vmy01g15591	60.4343	60.9709	64.3123
Vmy01g15592_Vaccinium_myrtillus_NK2018_v1	Vmy01g15592	1.08445	1.67422	1.34997
Vmy01g15593_Vaccinium_myrtillus_NK2018_v1	Vmy01g15593	2.60222	2.68659	2.03219
Vmy01g15594_Vaccinium_myrtillus_NK2018_v1	Vmy01g15594	15.5016	19.3774	17.7208
Vmy01g15595_Vaccinium_myrtillus_NK2018_v1	Vmy01g15595	0.0286759	0.119273	0
Vmy01g15596_Vaccinium_myrtillus_NK2018_v1	Vmy01g15596	0	0.283593	0
Vmy01g15597_Vaccinium_myrtillus_NK2018_v1	Vmy01g15597	6.07313	6.71281	5.83866
Vmy01g15598_Vaccinium_myrtillus_NK2018_v1	Vmy01g15598	0	0	0
Vmy01g15599_Vaccinium_myrtillus_NK2018_v1	Vmy01g15599	22.7408	30.6577	33.9599
Vmy01g15600_Vaccinium_myrtillus_NK2018_v1	Vmy01g15600	241.827	99.715	208.129
Vmy01g15601_Vaccinium_myrtillus_NK2018_v1	Vmy01g15601	1723.28	948.733	959.889
Vmy01g15602_Vaccinium_myrtillus_NK2018_v1	Vmy01g15602	771.743	624.538	591.091
Vmy01g15603_Vaccinium_myrtillus_NK2018_v1	Vmy01g15603	16.083	12.3307	8.79935
Vmy01g15604_Vaccinium_myrtillus_NK2018_v1	Vmy01g15604	18.4023	19.0891	20.9094
Vmy01g15605_Vaccinium_myrtillus_NK2018_v1	Vmy01g15605	23.3483	33.0844	17.1619
Vmy01g15606_Vaccinium_myrtillus_NK2018_v1	Vmy01g15606	42.2227	32.926	37.1627
Vmy01g15607_Vaccinium_myrtillus_NK2018_v1	Vmy01g15607	0.786016	1.97591	2.41104
Vmy01g15608_Vaccinium_myrtillus_NK2018_v1	Vmy01g15608	4.74127	6.23946	5.89616
Vmy01g15609_Vaccinium_myrtillus_NK2018_v1	Vmy01g15609	23.9064	25.6773	26.9983
Vmy01g15610_Vaccinium_myrtillus_NK2018_v1	Vmy01g15610	16.6225	25.3893	23.854
Vmy01g15611_Vaccinium_myrtillus_NK2018_v1	Vmy01g15611	11.5298	9.66882	18.1308
Vmy01g15612_Vaccinium_myrtillus_NK2018_v1	Vmy01g15612	0.333968	0.23273	0.367425
Vmy01g15613_Vaccinium_myrtillus_NK2018_v1	Vmy01g15613	0.883651	0.813217	0.833254
Vmy01g15614_Vaccinium_myrtillus_NK2018_v1	Vmy01g15614	6.91694	7.09047	7.40759
Vmy01g15615_Vaccinium_myrtillus_NK2018_v1	Vmy01g15615	19.4519	16.2474	11.2659
Vmy01g15616_Vaccinium_myrtillus_NK2018_v1	Vmy01g15616	0	0	0
Vmy01g15617_Vaccinium_myrtillus_NK2018_v1	Vmy01g15617	42.8745	42.9249	57.3522
Vmy01g15618_Vaccinium_myrtillus_NK2018_v1	Vmy01g15618	15.3896	9.95892	10.6643
Vmy01g15619_Vaccinium_myrtillus_NK2018_v1	Vmy01g15619	78.6354	64.3001	78.1172
Vmy01g15620_Vaccinium_myrtillus_NK2018_v1	Vmy01g15620	0	0.618652	0
Vmy01g15621_Vaccinium_myrtillus_NK2018_v1	Vmy01g15621	19.8613	18.549	29.0361
Vmy01g15622_Vaccinium_myrtillus_NK2018_v1	Vmy01g15622	1.84908	0.999731	1.10867
Vmy01g15623_Vaccinium_myrtillus_NK2018_v1	Vmy01g15623	2.12031	2.07062	2.04315
Vmy01g15624_Vaccinium_myrtillus_NK2018_v1	Vmy01g15624	0.147297	0.080163	0.0562131
Vmy01g15625_Vaccinium_myrtillus_NK2018_v1	Vmy01g15625	0.0492476	0	0
Vmy01g15626_Vaccinium_myrtillus_NK2018_v1	Vmy01g15626	0	0	0
Vmy01g15627_Vaccinium_myrtillus_NK2018_v1	Vmy01g15627	0.180066	0.0650206	0.0869597
Vmy01g15628_Vaccinium_myrtillus_NK2018_v1	Vmy01g15628	0	0	0
Vmy01g15629_Vaccinium_myrtillus_NK2018_v1	Vmy01g15629	0.076003	0.0157986	0.0599326
Vmy01g15630_Vaccinium_myrtillus_NK2018_v1	Vmy01g15630	0.337046	0.632158	0.376487
Vmy01g15631_Vaccinium_myrtillus_NK2018_v1	Vmy01g15631	0	0	0
Vmy01g15632_Vaccinium_myrtillus_NK2018_v1	Vmy01g15632	0.555156	0.778925	0.30002
Vmy01g15633_Vaccinium_myrtillus_NK2018_v1	Vmy01g15633	10.137	13.1319	9.13754
Vmy01g15634_Vaccinium_myrtillus_NK2018_v1	Vmy01g15634	0	0	0
Vmy01g15635_Vaccinium_myrtillus_NK2018_v1	Vmy01g15635	0.0662819	0.00828209	0
Vmy01g15636_Vaccinium_myrtillus_NK2018_v1	Vmy01g15636	0.218025	0.266534	0.0571298
Vmy01g15637_Vaccinium_myrtillus_NK2018_v1	Vmy01g15637	6.07054	11.7792	12.755
Vmy01g15638_Vaccinium_myrtillus_NK2018_v1	Vmy01g15638	14.0306	14.4884	11.4577
Vmy01g15639_Vaccinium_myrtillus_NK2018_v1	Vmy01g15639	0	0	0
Vmy01g15640_Vaccinium_myrtillus_NK2018_v1	Vmy01g15640	0	0	0
Vmy01g15641_Vaccinium_myrtillus_NK2018_v1	Vmy01g15641	0	0	0
Vmy01g15642_Vaccinium_myrtillus_NK2018_v1	Vmy01g15642	0	0	0
Vmy01g15643_Vaccinium_myrtillus_NK2018_v1	Vmy01g15643	8.53004	7.91215	9.07109
Vmy01g15644_Vaccinium_myrtillus_NK2018_v1	Vmy01g15644	0	0	0
Vmy01g15645_Vaccinium_myrtillus_NK2018_v1	Vmy01g15645	2.67802	2.78957	2.9905
Vmy01g15646_Vaccinium_myrtillus_NK2018_v1	Vmy01g15646	0	0	0
Vmy01g15647_Vaccinium_myrtillus_NK2018_v1	Vmy01g15647	0.033556	0	0
Vmy01g15648_Vaccinium_myrtillus_NK2018_v1	Vmy01g15648	0.0870619	0.73912	0.677316
Vmy01g15649_Vaccinium_myrtillus_NK2018_v1	Vmy01g15649	12.3506	8.89505	9.91191
Vmy01g15650_Vaccinium_myrtillus_NK2018_v1	Vmy01g15650	0	0	0
Vmy01g15651_Vaccinium_myrtillus_NK2018_v1	Vmy01g15651	2.79335	2.24141	2.38853
Vmy01g15652_Vaccinium_myrtillus_NK2018_v1	Vmy01g15652	2.23463	1.25797	0.818255
Vmy01g15653_Vaccinium_myrtillus_NK2018_v1	Vmy01g15653	0	0	0
Vmy01g15654_Vaccinium_myrtillus_NK2018_v1	Vmy01g15654	18.9822	19.0445	17.012
Vmy01g15655_Vaccinium_myrtillus_NK2018_v1	Vmy01g15655	0	0	0
Vmy01g15656_Vaccinium_myrtillus_NK2018_v1	Vmy01g15656	2.86985	3.00474	0.182768
Vmy01g15657_Vaccinium_myrtillus_NK2018_v1	Vmy01g15657	0	0	0
Vmy01g15658_Vaccinium_myrtillus_NK2018_v1	Vmy01g15658	0	0	0
Vmy01g15659_Vaccinium_myrtillus_NK2018_v1	Vmy01g15659	0	0	0
Vmy01g15660_Vaccinium_myrtillus_NK2018_v1	Vmy01g15660	0.0131777	0	0
Vmy01g15661_Vaccinium_myrtillus_NK2018_v1	Vmy01g15661	0	0	0
Vmy01g15662_Vaccinium_myrtillus_NK2018_v1	Vmy01g15662	114.499	84.1117	188.849
Vmy01g15663_Vaccinium_myrtillus_NK2018_v1	Vmy01g15663	15.2257	21.936	24.6336
Vmy01g15664_Vaccinium_myrtillus_NK2018_v1	Vmy01g15664	8.47615	8.8364	10.2765
Vmy01g15665_Vaccinium_myrtillus_NK2018_v1	Vmy01g15665	0	0	0
Vmy01g15666_Vaccinium_myrtillus_NK2018_v1	Vmy01g15666	0.877995	3.63826	7.49914
Vmy01g15667_Vaccinium_myrtillus_NK2018_v1	Vmy01g15667	0	0	0
Vmy01g15668_Vaccinium_myrtillus_NK2018_v1	Vmy01g15668	0	0	0
Vmy01g15669_Vaccinium_myrtillus_NK2018_v1	Vmy01g15669	0.404637	0.149206	0
Vmy01g15670_Vaccinium_myrtillus_NK2018_v1	Vmy01g15670	0	0	0
Vmy01g15671_Vaccinium_myrtillus_NK2018_v1	Vmy01g15671	0	0.282208	0
Vmy01g15672_Vaccinium_myrtillus_NK2018_v1	Vmy01g15672	0	0	0
Vmy01g15673_Vaccinium_myrtillus_NK2018_v1	Vmy01g15673	1.58731	1.66395	1.68133
Vmy01g15674_Vaccinium_myrtillus_NK2018_v1	Vmy01g15674	7.0784	7.08043	8.79446
Vmy01g15675_Vaccinium_myrtillus_NK2018_v1	Vmy01g15675	93.6921	55.8744	135.103
Vmy01g15676_Vaccinium_myrtillus_NK2018_v1	Vmy01g15676	13.5426	11.2578	17.0321
Vmy01g15677_Vaccinium_myrtillus_NK2018_v1	Vmy01g15677	4.52001	5.605	4.18329
Vmy01g15678_Vaccinium_myrtillus_NK2018_v1	Vmy01g15678	8.80495	6.92539	6.54119
Vmy01g15679_Vaccinium_myrtillus_NK2018_v1	Vmy01g15679	6.87903	6.48808	8.87885
Vmy01g15680_Vaccinium_myrtillus_NK2018_v1	Vmy01g15680	8.35127	7.07725	7.665
Vmy01g15681_Vaccinium_myrtillus_NK2018_v1	Vmy01g15681	7.60403	6.86798	8.34248
Vmy01g15682_Vaccinium_myrtillus_NK2018_v1	Vmy01g15682	0	0	0
Vmy01g15683_Vaccinium_myrtillus_NK2018_v1	Vmy01g15683	0	0.0528225	0
Vmy01g15684_Vaccinium_myrtillus_NK2018_v1	Vmy01g15684	0.0466797	0.0233717	0.0204709
Vmy01g15685_Vaccinium_myrtillus_NK2018_v1	Vmy01g15685	0	0.194409	0
Vmy01g15686_Vaccinium_myrtillus_NK2018_v1	Vmy01g15686	39.007	36.7316	40.6338
Vmy01g15687_Vaccinium_myrtillus_NK2018_v1	Vmy01g15687	1.66299	2.28067	3.0474
Vmy01g15688_Vaccinium_myrtillus_NK2018_v1	Vmy01g15688	17.1763	25.1848	25.9788
Vmy01g15689_Vaccinium_myrtillus_NK2018_v1	Vmy01g15689	0	0	0
Vmy01g15690_Vaccinium_myrtillus_NK2018_v1	Vmy01g15690	5.92607	2.69143	2.3256
Vmy01g15691_Vaccinium_myrtillus_NK2018_v1	Vmy01g15691	3.50442	5.41371	5.71252
Vmy01g15692_Vaccinium_myrtillus_NK2018_v1	Vmy01g15692	51.204	34.9548	40.7626
Vmy01g15693_Vaccinium_myrtillus_NK2018_v1	Vmy01g15693	2.94329	1.42258	0.842403
Vmy01g15694_Vaccinium_myrtillus_NK2018_v1	Vmy01g15694	1.87932	2.58608	2.33181
Vmy01g15695_Vaccinium_myrtillus_NK2018_v1	Vmy01g15695	5.5196	4.68309	5.06596
Vmy01g15696_Vaccinium_myrtillus_NK2018_v1	Vmy01g15696	51.9537	20.03	28.5745
Vmy01g15697_Vaccinium_myrtillus_NK2018_v1	Vmy01g15697	24.386	21.7864	20.9515
Vmy01g15698_Vaccinium_myrtillus_NK2018_v1	Vmy01g15698	83.6916	109.931	62.1533
Vmy01g15699_Vaccinium_myrtillus_NK2018_v1	Vmy01g15699	0	0	0
Vmy01g15700_Vaccinium_myrtillus_NK2018_v1	Vmy01g15700	0	0	0
Vmy01g15701_Vaccinium_myrtillus_NK2018_v1	Vmy01g15701	0	0	0
Vmy01g15702_Vaccinium_myrtillus_NK2018_v1	Vmy01g15702	10.6074	7.7425	12.5269
Vmy01g15703_Vaccinium_myrtillus_NK2018_v1	Vmy01g15703	75.8037	57.9961	86.4018
Vmy01g15704_Vaccinium_myrtillus_NK2018_v1	Vmy01g15704	12.1361	15.4813	12.023
Vmy01g15705_Vaccinium_myrtillus_NK2018_v1	Vmy01g15705	12.3864	14.9807	16.1791
Vmy01g15706_Vaccinium_myrtillus_NK2018_v1	Vmy01g15706	0.374851	0.376453	0.611782
Vmy01g15707_Vaccinium_myrtillus_NK2018_v1	Vmy01g15707	0	0	0
Vmy01g15708_Vaccinium_myrtillus_NK2018_v1	Vmy01g15708	1.79722	0.587593	1.07186
Vmy01g15709_Vaccinium_myrtillus_NK2018_v1	Vmy01g15709	0.275115	0	0
Vmy01g15710_Vaccinium_myrtillus_NK2018_v1	Vmy01g15710	1.26012	1.09934	3.4541
Vmy01g15711_Vaccinium_myrtillus_NK2018_v1	Vmy01g15711	0	0	0
Vmy01g15712_Vaccinium_myrtillus_NK2018_v1	Vmy01g15712	0.83749	0.46366	0.31261
Vmy01g15713_Vaccinium_myrtillus_NK2018_v1	Vmy01g15713	0.962624	1.04819	1.24003
Vmy01g15714_Vaccinium_myrtillus_NK2018_v1	Vmy01g15714	0	0.0398103	0
Vmy01g15715_Vaccinium_myrtillus_NK2018_v1	Vmy01g15715	3.96757	1.98531	2.66134
Vmy01g15716_Vaccinium_myrtillus_NK2018_v1	Vmy01g15716	18.2326	10.6774	15.2054
Vmy01g15717_Vaccinium_myrtillus_NK2018_v1	Vmy01g15717	37.9522	35.7473	42.6188
Vmy01g15718_Vaccinium_myrtillus_NK2018_v1	Vmy01g15718	0.0769691	0	0.0157804
Vmy01g15719_Vaccinium_myrtillus_NK2018_v1	Vmy01g15719	1.92704	1.30149	0.876459
Vmy01g15720_Vaccinium_myrtillus_NK2018_v1	Vmy01g15720	0.321192	0.64396	0.454001
Vmy01g15721_Vaccinium_myrtillus_NK2018_v1	Vmy01g15721	98.3751	87.3097	70.5189
Vmy01g15722_Vaccinium_myrtillus_NK2018_v1	Vmy01g15722	0	0	0
Vmy01g15723_Vaccinium_myrtillus_NK2018_v1	Vmy01g15723	2.45812	2.0018	2.956
Vmy01g15724_Vaccinium_myrtillus_NK2018_v1	Vmy01g15724	0.23789	0.171251	0.233073
Vmy01g15725_Vaccinium_myrtillus_NK2018_v1	Vmy01g15725	0.347453	0.469097	0.604663
Vmy01g15726_Vaccinium_myrtillus_NK2018_v1	Vmy01g15726	0	0.0261801	0
Vmy01g15727_Vaccinium_myrtillus_NK2018_v1	Vmy01g15727	0	0.214084	0
Vmy01g15728_Vaccinium_myrtillus_NK2018_v1	Vmy01g15728	0	0.143932	0.0788365
Vmy01g15729_Vaccinium_myrtillus_NK2018_v1	Vmy01g15729	0	0	0
Vmy01g15730_Vaccinium_myrtillus_NK2018_v1	Vmy01g15730	30.8645	19.7091	20.4267
Vmy01g15731_Vaccinium_myrtillus_NK2018_v1	Vmy01g15731	29.536	35.5577	36.3107
Vmy01g15732_Vaccinium_myrtillus_NK2018_v1	Vmy01g15732	209.862	104.482	193.745
Vmy01g15733_Vaccinium_myrtillus_NK2018_v1	Vmy01g15733	0	0	0
Vmy01g15734_Vaccinium_myrtillus_NK2018_v1	Vmy01g15734	0	0	0
Vmy01g15735_Vaccinium_myrtillus_NK2018_v1	Vmy01g15735	0.131164	0.0447078	0.0476344
Vmy01g15736_Vaccinium_myrtillus_NK2018_v1	Vmy01g15736	1.61364	0.78911	1.5272
Vmy01g15737_Vaccinium_myrtillus_NK2018_v1	Vmy01g15737	27.6439	14.5903	16.2135
Vmy01g15738_Vaccinium_myrtillus_NK2018_v1	Vmy01g15738	37.4244	35.2782	50.7638
Vmy01g15739_Vaccinium_myrtillus_NK2018_v1	Vmy01g15739	0	0	0
Vmy01g15740_Vaccinium_myrtillus_NK2018_v1	Vmy01g15740	63.2871	63.5772	52.0695
Vmy01g15741_Vaccinium_myrtillus_NK2018_v1	Vmy01g15741	5.58015	5.6599	6.28341
Vmy01g15742_Vaccinium_myrtillus_NK2018_v1	Vmy01g15742	5.90756	6.23823	4.49863
Vmy01g15743_Vaccinium_myrtillus_NK2018_v1	Vmy01g15743	53.5055	147.442	135.982
Vmy01g15744_Vaccinium_myrtillus_NK2018_v1	Vmy01g15744	12.1886	9.99133	14.9614
Vmy01g15745_Vaccinium_myrtillus_NK2018_v1	Vmy01g15745	0	0	0
Vmy01g15746_Vaccinium_myrtillus_NK2018_v1	Vmy01g15746	0	0	0
Vmy01g15747_Vaccinium_myrtillus_NK2018_v1	Vmy01g15747	0	0	0
Vmy01g15748_Vaccinium_myrtillus_NK2018_v1	Vmy01g15748	0	0.166147	0
Vmy01g15749_Vaccinium_myrtillus_NK2018_v1	Vmy01g15749	0	0	0
Vmy01g15750_Vaccinium_myrtillus_NK2018_v1	Vmy01g15750	0.749794	0.288408	0.322936
Vmy01g15751_Vaccinium_myrtillus_NK2018_v1	Vmy01g15751	12.0595	13.0819	15.4632
Vmy01g15752_Vaccinium_myrtillus_NK2018_v1	Vmy01g15752	7.10078	8.5889	10.9861
Vmy01g15753_Vaccinium_myrtillus_NK2018_v1	Vmy01g15753	41.0658	43.8525	36.8794
Vmy01g15754_Vaccinium_myrtillus_NK2018_v1	Vmy01g15754	6.87998	7.17091	7.17259
Vmy01g15755_Vaccinium_myrtillus_NK2018_v1	Vmy01g15755	164.348	272.652	311.018
Vmy01g15756_Vaccinium_myrtillus_NK2018_v1	Vmy01g15756	7.54357	6.10568	6.53278
Vmy01g15757_Vaccinium_myrtillus_NK2018_v1	Vmy01g15757	42.0177	89.6425	96.9213
Vmy01g15758_Vaccinium_myrtillus_NK2018_v1	Vmy01g15758	1.94732	1.62541	1.24225
Vmy01g15759_Vaccinium_myrtillus_NK2018_v1	Vmy01g15759	3.53407	4.59389	5.81331
Vmy01g15760_Vaccinium_myrtillus_NK2018_v1	Vmy01g15760	1.29731	0.60671	1.16718
Vmy01g15761_Vaccinium_myrtillus_NK2018_v1	Vmy01g15761	4.58878	4.14688	5.33744
Vmy01g15762_Vaccinium_myrtillus_NK2018_v1	Vmy01g15762	17.6445	15.4133	14.3743
Vmy01g15763_Vaccinium_myrtillus_NK2018_v1	Vmy01g15763	23.1926	28.9149	38.3183
Vmy01g15764_Vaccinium_myrtillus_NK2018_v1	Vmy01g15764	11.7781	10.1694	11.8213
Vmy01g15765_Vaccinium_myrtillus_NK2018_v1	Vmy01g15765	0.0800698	0.00919673	0.0534288
Vmy01g15766_Vaccinium_myrtillus_NK2018_v1	Vmy01g15766	5.58991	6.35237	5.17834
Vmy01g15767_Vaccinium_myrtillus_NK2018_v1	Vmy01g15767	7.18859	6.96893	4.99661
Vmy01g15768_Vaccinium_myrtillus_NK2018_v1	Vmy01g15768	0	0	0
Vmy01g15769_Vaccinium_myrtillus_NK2018_v1	Vmy01g15769	31.8566	41.8205	53.95
Vmy01g15770_Vaccinium_myrtillus_NK2018_v1	Vmy01g15770	0	0.0522403	0.121284
Vmy01g15771_Vaccinium_myrtillus_NK2018_v1	Vmy01g15771	0	0	0
Vmy01g15772_Vaccinium_myrtillus_NK2018_v1	Vmy01g15772	0	0	0
Vmy01g15773_Vaccinium_myrtillus_NK2018_v1	Vmy01g15773	0	0	0
Vmy01g15774_Vaccinium_myrtillus_NK2018_v1	Vmy01g15774	0	0	0
Vmy01g15775_Vaccinium_myrtillus_NK2018_v1	Vmy01g15775	0	0	0
Vmy01g15776_Vaccinium_myrtillus_NK2018_v1	Vmy01g15776	0.0219348	0	0
Vmy01g15777_Vaccinium_myrtillus_NK2018_v1	Vmy01g15777	0	0	0
Vmy01g15778_Vaccinium_myrtillus_NK2018_v1	Vmy01g15778	0	0	0.0463125
Vmy01g15779_Vaccinium_myrtillus_NK2018_v1	Vmy01g15779	0	0	0
Vmy01g15780_Vaccinium_myrtillus_NK2018_v1	Vmy01g15780	0	0	0
Vmy01g15781_Vaccinium_myrtillus_NK2018_v1	Vmy01g15781	0	0	0
Vmy01g15782_Vaccinium_myrtillus_NK2018_v1	Vmy01g15782	0	0	0
Vmy01g15783_Vaccinium_myrtillus_NK2018_v1	Vmy01g15783	0	0	0
Vmy01g15784_Vaccinium_myrtillus_NK2018_v1	Vmy01g15784	86.6645	76.7923	62.9234
Vmy01g15785_Vaccinium_myrtillus_NK2018_v1	Vmy01g15785	0	0	0
Vmy01g15786_Vaccinium_myrtillus_NK2018_v1	Vmy01g15786	0	0	0
Vmy01g15787_Vaccinium_myrtillus_NK2018_v1	Vmy01g15787	0.0230938	0.0368833	0
Vmy01g15788_Vaccinium_myrtillus_NK2018_v1	Vmy01g15788	7.73878	3.47124	3.54156
Vmy01g15789_Vaccinium_myrtillus_NK2018_v1	Vmy01g15789	0	0	0
Vmy01g15790_Vaccinium_myrtillus_NK2018_v1	Vmy01g15790	0.0107568	0	0
Vmy01g15791_Vaccinium_myrtillus_NK2018_v1	Vmy01g15791	9.79965	14.227	14.0822
Vmy01g15792_Vaccinium_myrtillus_NK2018_v1	Vmy01g15792	2.31331	3.73981	3.41087
Vmy01g15793_Vaccinium_myrtillus_NK2018_v1	Vmy01g15793	0.484932	0.497302	0.432171
Vmy01g15794_Vaccinium_myrtillus_NK2018_v1	Vmy01g15794	22.7637	22.8048	19.7012
Vmy01g15795_Vaccinium_myrtillus_NK2018_v1	Vmy01g15795	6.63234	6.62263	6.514
Vmy01g15796_Vaccinium_myrtillus_NK2018_v1	Vmy01g15796	0.574883	0.132952	0.461192
Vmy01g15797_Vaccinium_myrtillus_NK2018_v1	Vmy01g15797	6.09894	4.24254	4.00347
Vmy01g15798_Vaccinium_myrtillus_NK2018_v1	Vmy01g15798	11.3076	11.4055	9.5336
Vmy01g15799_Vaccinium_myrtillus_NK2018_v1	Vmy01g15799	5.24813	3.01502	9.21033
Vmy01g15800_Vaccinium_myrtillus_NK2018_v1	Vmy01g15800	0	0	0
Vmy01g15801_Vaccinium_myrtillus_NK2018_v1	Vmy01g15801	0	0	0
Vmy01g15802_Vaccinium_myrtillus_NK2018_v1	Vmy01g15802	0.0300403	0	0.0371939
Vmy01g15803_Vaccinium_myrtillus_NK2018_v1	Vmy01g15803	0	0	0
Vmy01g15804_Vaccinium_myrtillus_NK2018_v1	Vmy01g15804	2.61425	2.77868	1.53886
Vmy01g15805_Vaccinium_myrtillus_NK2018_v1	Vmy01g15805	0	0	0
Vmy01g15806_Vaccinium_myrtillus_NK2018_v1	Vmy01g15806	0	0	0
Vmy01g15807_Vaccinium_myrtillus_NK2018_v1	Vmy01g15807	0.0191305	0	0
Vmy01g15808_Vaccinium_myrtillus_NK2018_v1	Vmy01g15808	0	0	0
Vmy01g15809_Vaccinium_myrtillus_NK2018_v1	Vmy01g15809	0	0	0
Vmy01g15810_Vaccinium_myrtillus_NK2018_v1	Vmy01g15810	0	0	0
Vmy01g15811_Vaccinium_myrtillus_NK2018_v1	Vmy01g15811	0	0	0
Vmy01g15812_Vaccinium_myrtillus_NK2018_v1	Vmy01g15812	0	0	0
Vmy01g15813_Vaccinium_myrtillus_NK2018_v1	Vmy01g15813	0	0	0
Vmy01g15814_Vaccinium_myrtillus_NK2018_v1	Vmy01g15814	0	0	0
Vmy01g15815_Vaccinium_myrtillus_NK2018_v1	Vmy01g15815	0	0	0
Vmy01g15816_Vaccinium_myrtillus_NK2018_v1	Vmy01g15816	0	0	0
Vmy01g15817_Vaccinium_myrtillus_NK2018_v1	Vmy01g15817	0	0	0
Vmy01g15818_Vaccinium_myrtillus_NK2018_v1	Vmy01g15818	0	0	0
Vmy01g15819_Vaccinium_myrtillus_NK2018_v1	Vmy01g15819	0	0	0
Vmy01g15820_Vaccinium_myrtillus_NK2018_v1	Vmy01g15820	0	0	0
Vmy01g15821_Vaccinium_myrtillus_NK2018_v1	Vmy01g15821	0	0	0
Vmy01g15822_Vaccinium_myrtillus_NK2018_v1	Vmy01g15822	0	0	0
Vmy01g15823_Vaccinium_myrtillus_NK2018_v1	Vmy01g15823	0	0	0
Vmy01g15824_Vaccinium_myrtillus_NK2018_v1	Vmy01g15824	0	0	0
Vmy01g15825_Vaccinium_myrtillus_NK2018_v1	Vmy01g15825	0	0.00595888	0.046945
Vmy01g15826_Vaccinium_myrtillus_NK2018_v1	Vmy01g15826	0	0	0
Vmy01g15827_Vaccinium_myrtillus_NK2018_v1	Vmy01g15827	2.71139	4.14011	2.92739
Vmy01g15828_Vaccinium_myrtillus_NK2018_v1	Vmy01g15828	0.41552	0.663888	0.571703
Vmy01g15829_Vaccinium_myrtillus_NK2018_v1	Vmy01g15829	24.8462	78.7341	55.3079
Vmy01g15830_Vaccinium_myrtillus_NK2018_v1	Vmy01g15830	0.0587408	0.273307	0.25289
Vmy01g15831_Vaccinium_myrtillus_NK2018_v1	Vmy01g15831	118.877	113.82	133.724
Vmy01g15832_Vaccinium_myrtillus_NK2018_v1	Vmy01g15832	0.876814	0.612957	1.0614
Vmy01g15833_Vaccinium_myrtillus_NK2018_v1	Vmy01g15833	7.57639	8.71692	10.9054
Vmy01g15834_Vaccinium_myrtillus_NK2018_v1	Vmy01g15834	0	0	0
Vmy01g15835_Vaccinium_myrtillus_NK2018_v1	Vmy01g15835	9.34998	3.75457	5.62701
Vmy01g15836_Vaccinium_myrtillus_NK2018_v1	Vmy01g15836	0	0	0
Vmy01g15837_Vaccinium_myrtillus_NK2018_v1	Vmy01g15837	27.6609	22.7531	27.4867
Vmy01g15838_Vaccinium_myrtillus_NK2018_v1	Vmy01g15838	0	0	0
Vmy01g15839_Vaccinium_myrtillus_NK2018_v1	Vmy01g15839	23.3577	19.9171	18.56
Vmy01g15840_Vaccinium_myrtillus_NK2018_v1	Vmy01g15840	0.0410692	0	0.0464919
Vmy01g15841_Vaccinium_myrtillus_NK2018_v1	Vmy01g15841	0.0704372	0.012562	0.0153943
Vmy01g15842_Vaccinium_myrtillus_NK2018_v1	Vmy01g15842	9.24362	4.83051	5.81959
Vmy01g15843_Vaccinium_myrtillus_NK2018_v1	Vmy01g15843	0.362035	0.261045	0
Vmy01g15844_Vaccinium_myrtillus_NK2018_v1	Vmy01g15844	36.1427	53.6821	71.8453
Vmy01g15845_Vaccinium_myrtillus_NK2018_v1	Vmy01g15845	7.22274	12.9783	13.3354
Vmy01g15846_Vaccinium_myrtillus_NK2018_v1	Vmy01g15846	0.0231167	0.0505871	0
Vmy01g15847_Vaccinium_myrtillus_NK2018_v1	Vmy01g15847	0.437242	0.465444	0
Vmy01g15848_Vaccinium_myrtillus_NK2018_v1	Vmy01g15848	22.8461	25.4164	28.4443
Vmy01g15849_Vaccinium_myrtillus_NK2018_v1	Vmy01g15849	0.336319	0.182875	0.447921
Vmy01g15850_Vaccinium_myrtillus_NK2018_v1	Vmy01g15850	4.33218	3.28558	3.98035
Vmy01g15851_Vaccinium_myrtillus_NK2018_v1	Vmy01g15851	0	0	0
Vmy01g15852_Vaccinium_myrtillus_NK2018_v1	Vmy01g15852	2.92126	4.10129	4.21706
Vmy01g15853_Vaccinium_myrtillus_NK2018_v1	Vmy01g15853	9.1209	7.70245	8.49354
Vmy01g15854_Vaccinium_myrtillus_NK2018_v1	Vmy01g15854	0	0.0179973	0
Vmy01g15855_Vaccinium_myrtillus_NK2018_v1	Vmy01g15855	0.535863	1.79768	1.27535
Vmy01g15856_Vaccinium_myrtillus_NK2018_v1	Vmy01g15856	0	0.10313	0
Vmy01g15857_Vaccinium_myrtillus_NK2018_v1	Vmy01g15857	0	0	0
Vmy01g15858_Vaccinium_myrtillus_NK2018_v1	Vmy01g15858	0	0	0
Vmy01g15859_Vaccinium_myrtillus_NK2018_v1	Vmy01g15859	1.00551	1.49615	0.90778
Vmy01g15860_Vaccinium_myrtillus_NK2018_v1	Vmy01g15860	0	0	0
Vmy01g15861_Vaccinium_myrtillus_NK2018_v1	Vmy01g15861	0.0531039	0	0
Vmy01g15862_Vaccinium_myrtillus_NK2018_v1	Vmy01g15862	0	0.080176	0
Vmy01g15863_Vaccinium_myrtillus_NK2018_v1	Vmy01g15863	111.731	87.3257	66.0221
Vmy01g15864_Vaccinium_myrtillus_NK2018_v1	Vmy01g15864	9.11859	6.08646	8.05713
Vmy01g15865_Vaccinium_myrtillus_NK2018_v1	Vmy01g15865	358.305	203.579	405.817
Vmy01g15866_Vaccinium_myrtillus_NK2018_v1	Vmy01g15866	18.2081	15.1501	13.582
Vmy01g15867_Vaccinium_myrtillus_NK2018_v1	Vmy01g15867	11.5843	11.589	8.92429
Vmy01g15868_Vaccinium_myrtillus_NK2018_v1	Vmy01g15868	12.2796	10.9817	10.6324
Vmy01g15869_Vaccinium_myrtillus_NK2018_v1	Vmy01g15869	0	0	0.474102
Vmy01g15870_Vaccinium_myrtillus_NK2018_v1	Vmy01g15870	1.16305	5.23996	4.55388
Vmy01g15871_Vaccinium_myrtillus_NK2018_v1	Vmy01g15871	0.246823	1.64471	1.4881
Vmy01g15872_Vaccinium_myrtillus_NK2018_v1	Vmy01g15872	2.01596	9.3154	6.67948
Vmy01g15873_Vaccinium_myrtillus_NK2018_v1	Vmy01g15873	11.3366	13.6412	17.6713
Vmy01g15874_Vaccinium_myrtillus_NK2018_v1	Vmy01g15874	0.18658	0.569001	0.348957
Vmy01g15875_Vaccinium_myrtillus_NK2018_v1	Vmy01g15875	0	0.0341867	0
Vmy01g15876_Vaccinium_myrtillus_NK2018_v1	Vmy01g15876	0	0	0
Vmy01g15877_Vaccinium_myrtillus_NK2018_v1	Vmy01g15877	0	0	0
Vmy01g15878_Vaccinium_myrtillus_NK2018_v1	Vmy01g15878	0	0	0
Vmy01g15879_Vaccinium_myrtillus_NK2018_v1	Vmy01g15879	0	0	0
Vmy01g15880_Vaccinium_myrtillus_NK2018_v1	Vmy01g15880	0.522553	0.528188	1.82657
Vmy01g15881_Vaccinium_myrtillus_NK2018_v1	Vmy01g15881	3.78105	6.8796	0.174653
Vmy01g15882_Vaccinium_myrtillus_NK2018_v1	Vmy01g15882	0	0	0.0348989
Vmy01g15883_Vaccinium_myrtillus_NK2018_v1	Vmy01g15883	0	0	0
Vmy01g15884_Vaccinium_myrtillus_NK2018_v1	Vmy01g15884	0.855697	0.498958	4.26017
Vmy01g15885_Vaccinium_myrtillus_NK2018_v1	Vmy01g15885	0.143668	0.0323259	1.09794
Vmy01g15886_Vaccinium_myrtillus_NK2018_v1	Vmy01g15886	0	0	0
Vmy01g15887_Vaccinium_myrtillus_NK2018_v1	Vmy01g15887	3.87412	17.5949	7.63889
Vmy01g15888_Vaccinium_myrtillus_NK2018_v1	Vmy01g15888	22.4881	16.4203	22.31
Vmy01g15889_Vaccinium_myrtillus_NK2018_v1	Vmy01g15889	0.504093	0	0
Vmy01g15890_Vaccinium_myrtillus_NK2018_v1	Vmy01g15890	0	0	0
Vmy01g15891_Vaccinium_myrtillus_NK2018_v1	Vmy01g15891	0	0	0
Vmy01g15892_Vaccinium_myrtillus_NK2018_v1	Vmy01g15892	8.87222	4.76202	9.34786
Vmy01g15893_Vaccinium_myrtillus_NK2018_v1	Vmy01g15893	0.640793	0.920064	0.930211
Vmy01g15894_Vaccinium_myrtillus_NK2018_v1	Vmy01g15894	1.37286	0.957563	0.736481
Vmy01g15895_Vaccinium_myrtillus_NK2018_v1	Vmy01g15895	0	0	0
Vmy01g15896_Vaccinium_myrtillus_NK2018_v1	Vmy01g15896	14.5031	12.2559	12.2267
Vmy01g15897_Vaccinium_myrtillus_NK2018_v1	Vmy01g15897	53.8453	56.428	61.5873
Vmy01g15898_Vaccinium_myrtillus_NK2018_v1	Vmy01g15898	167.948	137.134	255.74
Vmy01g15899_Vaccinium_myrtillus_NK2018_v1	Vmy01g15899	0.308463	0.379507	0.223801
Vmy01g15900_Vaccinium_myrtillus_NK2018_v1	Vmy01g15900	40.3284	136.941	200.489
Vmy01g15901_Vaccinium_myrtillus_NK2018_v1	Vmy01g15901	3.41003	6.58	3.93716
Vmy01g15902_Vaccinium_myrtillus_NK2018_v1	Vmy01g15902	1.44025	0.850535	1.10338
Vmy01g15903_Vaccinium_myrtillus_NK2018_v1	Vmy01g15903	0	1.16918	1.8306
Vmy01g15904_Vaccinium_myrtillus_NK2018_v1	Vmy01g15904	18.8619	47.0749	26.7509
Vmy01g15905_Vaccinium_myrtillus_NK2018_v1	Vmy01g15905	41.8876	32.1317	45.4651
Vmy01g15906_Vaccinium_myrtillus_NK2018_v1	Vmy01g15906	43.4533	41.9653	59.1091
Vmy01g15907_Vaccinium_myrtillus_NK2018_v1	Vmy01g15907	0	0	0
Vmy01g15908_Vaccinium_myrtillus_NK2018_v1	Vmy01g15908	1.31886	0.853287	0.932296
Vmy01g15909_Vaccinium_myrtillus_NK2018_v1	Vmy01g15909	24.6632	28.0129	26.7201
Vmy01g15910_Vaccinium_myrtillus_NK2018_v1	Vmy01g15910	2.07561	1.89085	5.75543
Vmy01g15911_Vaccinium_myrtillus_NK2018_v1	Vmy01g15911	29.2339	24.2986	33.6109
Vmy01g15912_Vaccinium_myrtillus_NK2018_v1	Vmy01g15912	0.131711	0.116692	0
Vmy01g15913_Vaccinium_myrtillus_NK2018_v1	Vmy01g15913	21.9547	24.2532	19.3457
Vmy01g15914_Vaccinium_myrtillus_NK2018_v1	Vmy01g15914	17.9365	26.0857	18.6634
Vmy01g15915_Vaccinium_myrtillus_NK2018_v1	Vmy01g15915	6.0267	3.62405	4.00343
Vmy01g15916_Vaccinium_myrtillus_NK2018_v1	Vmy01g15916	5.12943	9.406	3.64005
Vmy01g15917_Vaccinium_myrtillus_NK2018_v1	Vmy01g15917	0	0	0
Vmy01g15918_Vaccinium_myrtillus_NK2018_v1	Vmy01g15918	2.63035	2.27733	1.92652
Vmy01g15919_Vaccinium_myrtillus_NK2018_v1	Vmy01g15919	12.5983	13.6217	10.4938
Vmy01g15920_Vaccinium_myrtillus_NK2018_v1	Vmy01g15920	0.301028	0.478138	0.431141
Vmy01g15921_Vaccinium_myrtillus_NK2018_v1	Vmy01g15921	12.5906	13.4789	11.9883
Vmy01g15922_Vaccinium_myrtillus_NK2018_v1	Vmy01g15922	2.70213	2.34725	3.49796
Vmy01g15923_Vaccinium_myrtillus_NK2018_v1	Vmy01g15923	0.24511	1.07771	0
Vmy01g15924_Vaccinium_myrtillus_NK2018_v1	Vmy01g15924	4.43944	5.0511	11.9507
Vmy01g15925_Vaccinium_myrtillus_NK2018_v1	Vmy01g15925	0	0	0
Vmy01g15926_Vaccinium_myrtillus_NK2018_v1	Vmy01g15926	0	0	0
Vmy01g15927_Vaccinium_myrtillus_NK2018_v1	Vmy01g15927	0	0	0.214126
Vmy01g15928_Vaccinium_myrtillus_NK2018_v1	Vmy01g15928	0	0	0
Vmy01g15929_Vaccinium_myrtillus_NK2018_v1	Vmy01g15929	35.7745	14.7089	47.8661
Vmy01g15930_Vaccinium_myrtillus_NK2018_v1	Vmy01g15930	0	0	0
Vmy01g15931_Vaccinium_myrtillus_NK2018_v1	Vmy01g15931	0	0	0
Vmy01g15932_Vaccinium_myrtillus_NK2018_v1	Vmy01g15932	0	0	0
Vmy01g15933_Vaccinium_myrtillus_NK2018_v1	Vmy01g15933	1.76259	0.34889	0.245997
Vmy01g15934_Vaccinium_myrtillus_NK2018_v1	Vmy01g15934	0	0	0
Vmy01g15935_Vaccinium_myrtillus_NK2018_v1	Vmy01g15935	0.0223138	0	0
Vmy01g15936_Vaccinium_myrtillus_NK2018_v1	Vmy01g15936	0	0.082273	0.0255784
Vmy01g15937_Vaccinium_myrtillus_NK2018_v1	Vmy01g15937	0	0	0.019728
Vmy01g15938_Vaccinium_myrtillus_NK2018_v1	Vmy01g15938	0	0	0
Vmy01g15939_Vaccinium_myrtillus_NK2018_v1	Vmy01g15939	0	0	0
Vmy01g15940_Vaccinium_myrtillus_NK2018_v1	Vmy01g15940	0	0	0
Vmy01g15941_Vaccinium_myrtillus_NK2018_v1	Vmy01g15941	9.70308	9.72824	7.28455
Vmy01g15942_Vaccinium_myrtillus_NK2018_v1	Vmy01g15942	0	0	0
Vmy01g15943_Vaccinium_myrtillus_NK2018_v1	Vmy01g15943	0	0	0
Vmy01g15944_Vaccinium_myrtillus_NK2018_v1	Vmy01g15944	0	0	0
Vmy01g15945_Vaccinium_myrtillus_NK2018_v1	Vmy01g15945	0	0	0
Vmy01g15946_Vaccinium_myrtillus_NK2018_v1	Vmy01g15946	0.0637274	0.0231074	0.057743
Vmy01g15947_Vaccinium_myrtillus_NK2018_v1	Vmy01g15947	0	0	0
Vmy01g15948_Vaccinium_myrtillus_NK2018_v1	Vmy01g15948	0	0	0
Vmy01g15949_Vaccinium_myrtillus_NK2018_v1	Vmy01g15949	259.785	191.999	399.671
Vmy01g15950_Vaccinium_myrtillus_NK2018_v1	Vmy01g15950	7.23645	5.04963	4.59326
Vmy01g15951_Vaccinium_myrtillus_NK2018_v1	Vmy01g15951	167.794	185.956	201.822
Vmy01g15952_Vaccinium_myrtillus_NK2018_v1	Vmy01g15952	34.3535	37.9375	36.2465
Vmy01g15953_Vaccinium_myrtillus_NK2018_v1	Vmy01g15953	0	0	0
Vmy01g15954_Vaccinium_myrtillus_NK2018_v1	Vmy01g15954	0	0	0
Vmy01g15955_Vaccinium_myrtillus_NK2018_v1	Vmy01g15955	0	0	0
Vmy01g15956_Vaccinium_myrtillus_NK2018_v1	Vmy01g15956	18.0547	13.4369	13.983
Vmy01g15957_Vaccinium_myrtillus_NK2018_v1	Vmy01g15957	0.0268454	0.0605604	0.081475
Vmy01g15958_Vaccinium_myrtillus_NK2018_v1	Vmy01g15958	0.324322	0.256432	0.262065
Vmy01g15959_Vaccinium_myrtillus_NK2018_v1	Vmy01g15959	0	0	0
Vmy01g15960_Vaccinium_myrtillus_NK2018_v1	Vmy01g15960	15.3238	17.3275	13.5889
Vmy01g15961_Vaccinium_myrtillus_NK2018_v1	Vmy01g15961	0	0	0
Vmy01g15962_Vaccinium_myrtillus_NK2018_v1	Vmy01g15962	0	0	0
Vmy01g15963_Vaccinium_myrtillus_NK2018_v1	Vmy01g15963	0	0	0
Vmy01g15964_Vaccinium_myrtillus_NK2018_v1	Vmy01g15964	1.70321	1.62582	1.5888
Vmy01g15965_Vaccinium_myrtillus_NK2018_v1	Vmy01g15965	6.89108	4.04421	4.81866
Vmy01g15966_Vaccinium_myrtillus_NK2018_v1	Vmy01g15966	0	0.153611	0
Vmy01g15967_Vaccinium_myrtillus_NK2018_v1	Vmy01g15967	0.0134551	0.023633	0.0201115
Vmy01g15968_Vaccinium_myrtillus_NK2018_v1	Vmy01g15968	0.0826667	0.0572771	0.014268
Vmy01g15969_Vaccinium_myrtillus_NK2018_v1	Vmy01g15969	1.22551	3.08226	0.404977
Vmy01g15970_Vaccinium_myrtillus_NK2018_v1	Vmy01g15970	0	0	0
Vmy01g15971_Vaccinium_myrtillus_NK2018_v1	Vmy01g15971	0	0	0
Vmy01g15972_Vaccinium_myrtillus_NK2018_v1	Vmy01g15972	0.57546	0.429686	0.267501
Vmy01g15973_Vaccinium_myrtillus_NK2018_v1	Vmy01g15973	0.989101	1.05297	0.56802
Vmy01g15974_Vaccinium_myrtillus_NK2018_v1	Vmy01g15974	0.154354	0.216162	0.144381
Vmy01g15975_Vaccinium_myrtillus_NK2018_v1	Vmy01g15975	0	0	0
Vmy01g15976_Vaccinium_myrtillus_NK2018_v1	Vmy01g15976	0	0	0
Vmy01g15977_Vaccinium_myrtillus_NK2018_v1	Vmy01g15977	13.1372	9.15422	12.693
Vmy01g15978_Vaccinium_myrtillus_NK2018_v1	Vmy01g15978	0	0	0
Vmy01g15979_Vaccinium_myrtillus_NK2018_v1	Vmy01g15979	5.11967	2.38848	1.97268
Vmy01g15980_Vaccinium_myrtillus_NK2018_v1	Vmy01g15980	0	0.191813	0
Vmy01g15981_Vaccinium_myrtillus_NK2018_v1	Vmy01g15981	0.564605	0.567727	0.518466
Vmy01g15982_Vaccinium_myrtillus_NK2018_v1	Vmy01g15982	0	0.0374315	0
Vmy01g15983_Vaccinium_myrtillus_NK2018_v1	Vmy01g15983	0.247171	0.214056	0.491378
Vmy01g15984_Vaccinium_myrtillus_NK2018_v1	Vmy01g15984	0	0	0
Vmy01g15985_Vaccinium_myrtillus_NK2018_v1	Vmy01g15985	0.904066	2.12867	0.877156
Vmy01g15986_Vaccinium_myrtillus_NK2018_v1	Vmy01g15986	12.0266	8.09035	8.22461
Vmy01g15987_Vaccinium_myrtillus_NK2018_v1	Vmy01g15987	2.83175	6.08566	3.17999
Vmy01g15988_Vaccinium_myrtillus_NK2018_v1	Vmy01g15988	0.819366	0.881473	0.787536
Vmy01g15989_Vaccinium_myrtillus_NK2018_v1	Vmy01g15989	1.53546	5.51375	3.91426
Vmy01g15990_Vaccinium_myrtillus_NK2018_v1	Vmy01g15990	0.0299128	0.0801149	0
Vmy01g15991_Vaccinium_myrtillus_NK2018_v1	Vmy01g15991	0	0	0.0547932
Vmy01g15992_Vaccinium_myrtillus_NK2018_v1	Vmy01g15992	1.86545	1.57997	1.00185
Vmy01g15993_Vaccinium_myrtillus_NK2018_v1	Vmy01g15993	0.545929	2.59226	4.31277
Vmy01g15994_Vaccinium_myrtillus_NK2018_v1	Vmy01g15994	0	0	0
Vmy01g15995_Vaccinium_myrtillus_NK2018_v1	Vmy01g15995	0	0	0
Vmy01g15996_Vaccinium_myrtillus_NK2018_v1	Vmy01g15996	0.0607847	0.224886	0.311912
Vmy01g15997_Vaccinium_myrtillus_NK2018_v1	Vmy01g15997	1.39485	1.2935	1.18127
Vmy01g15998_Vaccinium_myrtillus_NK2018_v1	Vmy01g15998	0	0	0
Vmy01g15999_Vaccinium_myrtillus_NK2018_v1	Vmy01g15999	0	0	0
Vmy01g16000_Vaccinium_myrtillus_NK2018_v1	Vmy01g16000	0.999757	0.833956	0.757728
Vmy01g16001_Vaccinium_myrtillus_NK2018_v1	Vmy01g16001	0	0	0
Vmy01g16002_Vaccinium_myrtillus_NK2018_v1	Vmy01g16002	0	0	0
Vmy01g16003_Vaccinium_myrtillus_NK2018_v1	Vmy01g16003	0	0	0
Vmy01g16004_Vaccinium_myrtillus_NK2018_v1	Vmy01g16004	0	0	0
Vmy01g16005_Vaccinium_myrtillus_NK2018_v1	Vmy01g16005	0	0	0
Vmy01g16006_Vaccinium_myrtillus_NK2018_v1	Vmy01g16006	0	0	0
Vmy01g16007_Vaccinium_myrtillus_NK2018_v1	Vmy01g16007	0	0	0
Vmy01g16008_Vaccinium_myrtillus_NK2018_v1	Vmy01g16008	5.44626	5.57266	6.23138
Vmy01g16009_Vaccinium_myrtillus_NK2018_v1	Vmy01g16009	0.810026	0.396964	0.66394
Vmy01g16010_Vaccinium_myrtillus_NK2018_v1	Vmy01g16010	0.456586	0	0.417605
Vmy01g16011_Vaccinium_myrtillus_NK2018_v1	Vmy01g16011	24.9642	9.87883	30.6032
Vmy01g16012_Vaccinium_myrtillus_NK2018_v1	Vmy01g16012	73.1542	59.5526	51.7096
Vmy01g16013_Vaccinium_myrtillus_NK2018_v1	Vmy01g16013	0	0	0
Vmy01g16014_Vaccinium_myrtillus_NK2018_v1	Vmy01g16014	4.28496	4.07244	5.42726
Vmy01g16015_Vaccinium_myrtillus_NK2018_v1	Vmy01g16015	7.24866	5.65565	5.26407
Vmy01g16016_Vaccinium_myrtillus_NK2018_v1	Vmy01g16016	5.57169	8.9474	8.03005
Vmy01g16017_Vaccinium_myrtillus_NK2018_v1	Vmy01g16017	0	0	0
Vmy01g16018_Vaccinium_myrtillus_NK2018_v1	Vmy01g16018	0	0	0
Vmy01g16019_Vaccinium_myrtillus_NK2018_v1	Vmy01g16019	6.65761	4.58205	7.21659
Vmy01g16020_Vaccinium_myrtillus_NK2018_v1	Vmy01g16020	0	0	0
Vmy01g16021_Vaccinium_myrtillus_NK2018_v1	Vmy01g16021	0	0	0
Vmy01g16022_Vaccinium_myrtillus_NK2018_v1	Vmy01g16022	5.18667	4.48201	8.00517
Vmy01g16023_Vaccinium_myrtillus_NK2018_v1	Vmy01g16023	12.9881	23.2031	22.9483
Vmy01g16024_Vaccinium_myrtillus_NK2018_v1	Vmy01g16024	0.816514	0.325873	0.65659
Vmy01g16025_Vaccinium_myrtillus_NK2018_v1	Vmy01g16025	0.195679	0.0971233	0
Vmy01g16026_Vaccinium_myrtillus_NK2018_v1	Vmy01g16026	0.135268	0.238774	0.161501
Vmy01g16027_Vaccinium_myrtillus_NK2018_v1	Vmy01g16027	0	0	0
Vmy01g16028_Vaccinium_myrtillus_NK2018_v1	Vmy01g16028	0.249133	0.329953	0.235618
Vmy01g16029_Vaccinium_myrtillus_NK2018_v1	Vmy01g16029	0	0	0
Vmy01g16030_Vaccinium_myrtillus_NK2018_v1	Vmy01g16030	0	0	0
Vmy01g16031_Vaccinium_myrtillus_NK2018_v1	Vmy01g16031	0	0	0
Vmy01g16032_Vaccinium_myrtillus_NK2018_v1	Vmy01g16032	0.619004	0.673698	0.707598
Vmy01g16033_Vaccinium_myrtillus_NK2018_v1	Vmy01g16033	311.126	136.068	106.209
Vmy01g16034_Vaccinium_myrtillus_NK2018_v1	Vmy01g16034	12.4472	12.1741	13.511
Vmy01g16035_Vaccinium_myrtillus_NK2018_v1	Vmy01g16035	0	0	0
Vmy01g16036_Vaccinium_myrtillus_NK2018_v1	Vmy01g16036	12.7306	7.67251	8.0265
Vmy01g16037_Vaccinium_myrtillus_NK2018_v1	Vmy01g16037	47.1731	35.4773	59.0405
Vmy01g16038_Vaccinium_myrtillus_NK2018_v1	Vmy01g16038	21.5048	61.6403	64.8507
Vmy01g16039_Vaccinium_myrtillus_NK2018_v1	Vmy01g16039	17.7618	11.4948	18.3312
Vmy01g16040_Vaccinium_myrtillus_NK2018_v1	Vmy01g16040	0.890815	0.854736	3.94176
Vmy01g16041_Vaccinium_myrtillus_NK2018_v1	Vmy01g16041	0	0	0
Vmy01g16042_Vaccinium_myrtillus_NK2018_v1	Vmy01g16042	0	0	0
Vmy01g16043_Vaccinium_myrtillus_NK2018_v1	Vmy01g16043	0	0.0449941	0
Vmy01g16044_Vaccinium_myrtillus_NK2018_v1	Vmy01g16044	0	0	0
Vmy01g16045_Vaccinium_myrtillus_NK2018_v1	Vmy01g16045	0	0.0840913	0.0877841
Vmy01g16046_Vaccinium_myrtillus_NK2018_v1	Vmy01g16046	0.115638	0	0.0746651
Vmy01g16047_Vaccinium_myrtillus_NK2018_v1	Vmy01g16047	0	0.0824209	0.264947
Vmy01g16048_Vaccinium_myrtillus_NK2018_v1	Vmy01g16048	620.004	552.572	596.075
Vmy01g16049_Vaccinium_myrtillus_NK2018_v1	Vmy01g16049	1.89585	1.04898	1.60597
Vmy01g16050_Vaccinium_myrtillus_NK2018_v1	Vmy01g16050	0.068087	0.0573772	0.0609753
Vmy01g16051_Vaccinium_myrtillus_NK2018_v1	Vmy01g16051	0	0.0243843	0.0343204
Vmy01g16052_Vaccinium_myrtillus_NK2018_v1	Vmy01g16052	13.2755	14.4006	11.3998
Vmy01g16053_Vaccinium_myrtillus_NK2018_v1	Vmy01g16053	0.0455371	0	0.0641739
Vmy01g16054_Vaccinium_myrtillus_NK2018_v1	Vmy01g16054	5.07975	2.09211	2.52635
Vmy01g16055_Vaccinium_myrtillus_NK2018_v1	Vmy01g16055	504.438	553.423	516.8
Vmy01g16056_Vaccinium_myrtillus_NK2018_v1	Vmy01g16056	10.381	11.7805	11.9516
Vmy01g16057_Vaccinium_myrtillus_NK2018_v1	Vmy01g16057	6.85835	6.40099	11.4412
Vmy01g16058_Vaccinium_myrtillus_NK2018_v1	Vmy01g16058	5.03184	4.371	5.97848
Vmy01g16059_Vaccinium_myrtillus_NK2018_v1	Vmy01g16059	2.7664	3.37449	4.27635
Vmy01g16060_Vaccinium_myrtillus_NK2018_v1	Vmy01g16060	0.105201	0	0
Vmy01g16061_Vaccinium_myrtillus_NK2018_v1	Vmy01g16061	8.36478	1.237	5.61734
Vmy01g16062_Vaccinium_myrtillus_NK2018_v1	Vmy01g16062	0	0.450729	1.005
Vmy01g16063_Vaccinium_myrtillus_NK2018_v1	Vmy01g16063	0.334705	0.0904473	0.19705
Vmy01g16064_Vaccinium_myrtillus_NK2018_v1	Vmy01g16064	4.2917	3.49737	1.21749
Vmy01g16065_Vaccinium_myrtillus_NK2018_v1	Vmy01g16065	2.18573	1.67932	1.59897
Vmy01g16066_Vaccinium_myrtillus_NK2018_v1	Vmy01g16066	3.07158	2.4397	1.96156
Vmy01g16067_Vaccinium_myrtillus_NK2018_v1	Vmy01g16067	0.0363029	0	0
Vmy01g16068_Vaccinium_myrtillus_NK2018_v1	Vmy01g16068	19.808	20.1056	18.1865
Vmy01g16069_Vaccinium_myrtillus_NK2018_v1	Vmy01g16069	0.249916	0.0464484	0.0807085
Vmy01g16070_Vaccinium_myrtillus_NK2018_v1	Vmy01g16070	24.6312	19.9527	22.467
Vmy01g16071_Vaccinium_myrtillus_NK2018_v1	Vmy01g16071	0	0	0
Vmy01g16072_Vaccinium_myrtillus_NK2018_v1	Vmy01g16072	0	0	0.40162
Vmy01g16073_Vaccinium_myrtillus_NK2018_v1	Vmy01g16073	9.35994	6.75506	7.74173
Vmy01g16074_Vaccinium_myrtillus_NK2018_v1	Vmy01g16074	1.54797	1.3949	2.91592
Vmy01g16075_Vaccinium_myrtillus_NK2018_v1	Vmy01g16075	175.318	60.2575	118.601
Vmy01g16076_Vaccinium_myrtillus_NK2018_v1	Vmy01g16076	0.125048	0.253239	0.369422
Vmy01g16077_Vaccinium_myrtillus_NK2018_v1	Vmy01g16077	0.236166	0.338776	0.254002
Vmy01g16078_Vaccinium_myrtillus_NK2018_v1	Vmy01g16078	0	0.280865	0
Vmy01g16079_Vaccinium_myrtillus_NK2018_v1	Vmy01g16079	0.0178033	0	0
Vmy01g16080_Vaccinium_myrtillus_NK2018_v1	Vmy01g16080	0.0110929	0.018136	0.0107859
Vmy01g16081_Vaccinium_myrtillus_NK2018_v1	Vmy01g16081	0	0	0
Vmy01g16082_Vaccinium_myrtillus_NK2018_v1	Vmy01g16082	0.0333269	0	0.20997
Vmy01g16083_Vaccinium_myrtillus_NK2018_v1	Vmy01g16083	1.30175	2.653	2.65618
Vmy01g16084_Vaccinium_myrtillus_NK2018_v1	Vmy01g16084	0	0	0
Vmy01g16085_Vaccinium_myrtillus_NK2018_v1	Vmy01g16085	0	0	0
Vmy01g16086_Vaccinium_myrtillus_NK2018_v1	Vmy01g16086	8.69915	6.24794	5.05261
Vmy01g16087_Vaccinium_myrtillus_NK2018_v1	Vmy01g16087	0	0	0
Vmy01g16088_Vaccinium_myrtillus_NK2018_v1	Vmy01g16088	0	0	0
Vmy01g16089_Vaccinium_myrtillus_NK2018_v1	Vmy01g16089	38.6529	9.65966	23.8227
Vmy01g16090_Vaccinium_myrtillus_NK2018_v1	Vmy01g16090	0	0	0
Vmy01g16091_Vaccinium_myrtillus_NK2018_v1	Vmy01g16091	0	0.220077	0
Vmy01g16092_Vaccinium_myrtillus_NK2018_v1	Vmy01g16092	0	0	0
Vmy01g16093_Vaccinium_myrtillus_NK2018_v1	Vmy01g16093	0	0.0558522	0
Vmy01g16094_Vaccinium_myrtillus_NK2018_v1	Vmy01g16094	0.114778	0.385158	0.320649
Vmy01g16095_Vaccinium_myrtillus_NK2018_v1	Vmy01g16095	0	3.67892	4.20454
Vmy01g16096_Vaccinium_myrtillus_NK2018_v1	Vmy01g16096	1.92512	2.44107	1.61666
Vmy01g16097_Vaccinium_myrtillus_NK2018_v1	Vmy01g16097	34.9264	32.7321	31.4443
Vmy01g16098_Vaccinium_myrtillus_NK2018_v1	Vmy01g16098	0	0	0
Vmy01g16099_Vaccinium_myrtillus_NK2018_v1	Vmy01g16099	0	0	0
Vmy01g16100_Vaccinium_myrtillus_NK2018_v1	Vmy01g16100	0	0	0
Vmy01g16101_Vaccinium_myrtillus_NK2018_v1	Vmy01g16101	0	0	0
Vmy01g16102_Vaccinium_myrtillus_NK2018_v1	Vmy01g16102	0	0.0211804	0
Vmy01g16103_Vaccinium_myrtillus_NK2018_v1	Vmy01g16103	1.51323	1.09244	1.73522
Vmy01g16104_Vaccinium_myrtillus_NK2018_v1	Vmy01g16104	0.135055	0.592068	0.783922
Vmy01g16105_Vaccinium_myrtillus_NK2018_v1	Vmy01g16105	9.70284	6.50894	8.75701
Vmy01g16106_Vaccinium_myrtillus_NK2018_v1	Vmy01g16106	49.1725	57.431	59.5521
Vmy01g16107_Vaccinium_myrtillus_NK2018_v1	Vmy01g16107	0.147292	0.0187602	0.0385259
Vmy01g16108_Vaccinium_myrtillus_NK2018_v1	Vmy01g16108	263.4	217.647	199.985
Vmy01g16109_Vaccinium_myrtillus_NK2018_v1	Vmy01g16109	15.2696	18.9372	19.4513
Vmy01g16110_Vaccinium_myrtillus_NK2018_v1	Vmy01g16110	0.203612	0.0555587	0.200836
Vmy01g16111_Vaccinium_myrtillus_NK2018_v1	Vmy01g16111	0.409434	0.485383	0.400779
Vmy01g16112_Vaccinium_myrtillus_NK2018_v1	Vmy01g16112	11.7934	10.7983	9.00048
Vmy01g16113_Vaccinium_myrtillus_NK2018_v1	Vmy01g16113	0.0156345	0.450172	0.0566904
Vmy01g16114_Vaccinium_myrtillus_NK2018_v1	Vmy01g16114	3.04446	1.91356	1.00203
Vmy01g16115_Vaccinium_myrtillus_NK2018_v1	Vmy01g16115	0	0	0
Vmy01g16116_Vaccinium_myrtillus_NK2018_v1	Vmy01g16116	0	0	0
Vmy01g16117_Vaccinium_myrtillus_NK2018_v1	Vmy01g16117	0	0	0
Vmy01g16118_Vaccinium_myrtillus_NK2018_v1	Vmy01g16118	0.0900751	0.0724525	0.0610496
Vmy01g16119_Vaccinium_myrtillus_NK2018_v1	Vmy01g16119	0	0	0
Vmy01g16120_Vaccinium_myrtillus_NK2018_v1	Vmy01g16120	280.458	243.734	310.124
Vmy01g16121_Vaccinium_myrtillus_NK2018_v1	Vmy01g16121	0.0195255	0.00744237	0.0275337
Vmy01g16122_Vaccinium_myrtillus_NK2018_v1	Vmy01g16122	2.32544	1.63797	1.83007
Vmy01g16123_Vaccinium_myrtillus_NK2018_v1	Vmy01g16123	10.7386	11.2218	9.73937
Vmy01g16124_Vaccinium_myrtillus_NK2018_v1	Vmy01g16124	25.4497	22.1885	23.892
Vmy01g16125_Vaccinium_myrtillus_NK2018_v1	Vmy01g16125	23.4272	22.1005	25.2648
Vmy01g16126_Vaccinium_myrtillus_NK2018_v1	Vmy01g16126	4.34733	7.85585	3.43677
Vmy01g16127_Vaccinium_myrtillus_NK2018_v1	Vmy01g16127	6.73424	16.7883	7.9346
Vmy01g16128_Vaccinium_myrtillus_NK2018_v1	Vmy01g16128	0.951351	1.97951	1.7527
Vmy01g16129_Vaccinium_myrtillus_NK2018_v1	Vmy01g16129	0	0.398345	0.414515
Vmy01g16130_Vaccinium_myrtillus_NK2018_v1	Vmy01g16130	5.64013	5.16412	5.43277
Vmy01g16131_Vaccinium_myrtillus_NK2018_v1	Vmy01g16131	0	0	0
Vmy01g16132_Vaccinium_myrtillus_NK2018_v1	Vmy01g16132	4.51962	1.78298	2.92575
Vmy01g16133_Vaccinium_myrtillus_NK2018_v1	Vmy01g16133	0	0	0
Vmy01g16134_Vaccinium_myrtillus_NK2018_v1	Vmy01g16134	37.3758	46.4766	44.3798
Vmy01g16135_Vaccinium_myrtillus_NK2018_v1	Vmy01g16135	169.363	237.496	282.963
Vmy01g16136_Vaccinium_myrtillus_NK2018_v1	Vmy01g16136	0.150668	0.130217	0.197712
Vmy01g16137_Vaccinium_myrtillus_NK2018_v1	Vmy01g16137	4.99108	8.32614	3.88808
Vmy01g16138_Vaccinium_myrtillus_NK2018_v1	Vmy01g16138	0.707824	2.69142	0.66303
Vmy01g16139_Vaccinium_myrtillus_NK2018_v1	Vmy01g16139	0	0	0.168444
Vmy01g16140_Vaccinium_myrtillus_NK2018_v1	Vmy01g16140	0.124891	0.180052	0.116168
Vmy01g16141_Vaccinium_myrtillus_NK2018_v1	Vmy01g16141	0.0337281	0.127806	0.680345
Vmy01g16142_Vaccinium_myrtillus_NK2018_v1	Vmy01g16142	0	0.0249652	0
Vmy01g16143_Vaccinium_myrtillus_NK2018_v1	Vmy01g16143	10.287	7.7255	6.53821
Vmy01g16144_Vaccinium_myrtillus_NK2018_v1	Vmy01g16144	0	0	0
Vmy01g16145_Vaccinium_myrtillus_NK2018_v1	Vmy01g16145	0	0	0
Vmy01g16146_Vaccinium_myrtillus_NK2018_v1	Vmy01g16146	13.4665	8.68777	11.1729
Vmy01g16147_Vaccinium_myrtillus_NK2018_v1	Vmy01g16147	0.0784325	0.065972	0.0352305
Vmy01g16148_Vaccinium_myrtillus_NK2018_v1	Vmy01g16148	0	0	0
Vmy01g16149_Vaccinium_myrtillus_NK2018_v1	Vmy01g16149	42.0374	23.276	26.3419
Vmy01g16150_Vaccinium_myrtillus_NK2018_v1	Vmy01g16150	13.1849	15.0119	12.4381
Vmy01g16151_Vaccinium_myrtillus_NK2018_v1	Vmy01g16151	12.7796	3.24855	4.90345
Vmy01g16152_Vaccinium_myrtillus_NK2018_v1	Vmy01g16152	0	0	0
Vmy01g16153_Vaccinium_myrtillus_NK2018_v1	Vmy01g16153	0.180772	2.30105	8.06906
Vmy01g16154_Vaccinium_myrtillus_NK2018_v1	Vmy01g16154	3.13864	2.78189	1.85003
Vmy01g16155_Vaccinium_myrtillus_NK2018_v1	Vmy01g16155	0	33.6816	19.9428
Vmy01g16156_Vaccinium_myrtillus_NK2018_v1	Vmy01g16156	0.825994	8.91403	4.22098
Vmy01g16157_Vaccinium_myrtillus_NK2018_v1	Vmy01g16157	24.4739	28.38	71.4057
Vmy01g16158_Vaccinium_myrtillus_NK2018_v1	Vmy01g16158	15.2676	13.3943	13.1288
Vmy01g16159_Vaccinium_myrtillus_NK2018_v1	Vmy01g16159	0.787725	0.968266	0.785848
Vmy01g16160_Vaccinium_myrtillus_NK2018_v1	Vmy01g16160	0.907679	0.785512	1.03437
Vmy01g16161_Vaccinium_myrtillus_NK2018_v1	Vmy01g16161	3.46153	3.12273	3.0419
Vmy01g16162_Vaccinium_myrtillus_NK2018_v1	Vmy01g16162	0.5225	0.655069	0
Vmy01g16163_Vaccinium_myrtillus_NK2018_v1	Vmy01g16163	0	0	0
Vmy01g16164_Vaccinium_myrtillus_NK2018_v1	Vmy01g16164	0	0	0
Vmy01g16165_Vaccinium_myrtillus_NK2018_v1	Vmy01g16165	0.576018	0.190832	0
Vmy01g16166_Vaccinium_myrtillus_NK2018_v1	Vmy01g16166	0	0	0
Vmy01g16167_Vaccinium_myrtillus_NK2018_v1	Vmy01g16167	2.76091	3.13353	2.77223
Vmy01g16168_Vaccinium_myrtillus_NK2018_v1	Vmy01g16168	0	0	0.0307606
Vmy01g16169_Vaccinium_myrtillus_NK2018_v1	Vmy01g16169	0	0	0
Vmy01g16170_Vaccinium_myrtillus_NK2018_v1	Vmy01g16170	0	0	0.0291717
Vmy01g16171_Vaccinium_myrtillus_NK2018_v1	Vmy01g16171	0	0	0
Vmy01g16172_Vaccinium_myrtillus_NK2018_v1	Vmy01g16172	0	0	0.033803
Vmy01g16173_Vaccinium_myrtillus_NK2018_v1	Vmy01g16173	0	0	0
Vmy01g16174_Vaccinium_myrtillus_NK2018_v1	Vmy01g16174	0	0	0.0269
Vmy01g16175_Vaccinium_myrtillus_NK2018_v1	Vmy01g16175	0.257186	0.288189	0.127098
Vmy01g16176_Vaccinium_myrtillus_NK2018_v1	Vmy01g16176	0	0	0
Vmy01g16177_Vaccinium_myrtillus_NK2018_v1	Vmy01g16177	0.0804469	0.86994	1.00805
Vmy01g16178_Vaccinium_myrtillus_NK2018_v1	Vmy01g16178	0.00747118	0	0
Vmy01g16179_Vaccinium_myrtillus_NK2018_v1	Vmy01g16179	0	0.0355249	0
Vmy01g16180_Vaccinium_myrtillus_NK2018_v1	Vmy01g16180	0.0630684	0.0724141	0.035831
Vmy01g16181_Vaccinium_myrtillus_NK2018_v1	Vmy01g16181	0	0	0
Vmy01g16182_Vaccinium_myrtillus_NK2018_v1	Vmy01g16182	372.575	367.288	239.604
Vmy01g16183_Vaccinium_myrtillus_NK2018_v1	Vmy01g16183	1.44469	1.79203	1.63885
Vmy01g16184_Vaccinium_myrtillus_NK2018_v1	Vmy01g16184	0	0	0
Vmy01g16185_Vaccinium_myrtillus_NK2018_v1	Vmy01g16185	0	0	0
Vmy01g16186_Vaccinium_myrtillus_NK2018_v1	Vmy01g16186	15.4444	26.8748	26.1335
Vmy01g16187_Vaccinium_myrtillus_NK2018_v1	Vmy01g16187	15.3111	14.7797	14.0779
Vmy01g16188_Vaccinium_myrtillus_NK2018_v1	Vmy01g16188	6.5031	2.9467	7.62884
Vmy01g16189_Vaccinium_myrtillus_NK2018_v1	Vmy01g16189	8.2621	13.6127	8.95049
Vmy01g16190_Vaccinium_myrtillus_NK2018_v1	Vmy01g16190	13.6755	4.11939	7.00444
Vmy01g16191_Vaccinium_myrtillus_NK2018_v1	Vmy01g16191	5.42321	5.10457	5.91736
Vmy01g16192_Vaccinium_myrtillus_NK2018_v1	Vmy01g16192	0.0297013	0.110443	0.19686
Vmy01g16193_Vaccinium_myrtillus_NK2018_v1	Vmy01g16193	0.953666	0.266445	0.649612
Vmy01g16194_Vaccinium_myrtillus_NK2018_v1	Vmy01g16194	0	0	0
Vmy01g16195_Vaccinium_myrtillus_NK2018_v1	Vmy01g16195	55.1125	68.5315	54.5492
Vmy01g16196_Vaccinium_myrtillus_NK2018_v1	Vmy01g16196	0.184433	0.0340317	0
Vmy01g16197_Vaccinium_myrtillus_NK2018_v1	Vmy01g16197	0	0	0
Vmy01g16198_Vaccinium_myrtillus_NK2018_v1	Vmy01g16198	0.728902	0.314714	1.92348
Vmy01g16199_Vaccinium_myrtillus_NK2018_v1	Vmy01g16199	15.368	18.6183	21.7921
Vmy01g16200_Vaccinium_myrtillus_NK2018_v1	Vmy01g16200	12.4847	5.31199	11.1678
Vmy01g16201_Vaccinium_myrtillus_NK2018_v1	Vmy01g16201	2.6356	0.987466	2.77029
Vmy01g16202_Vaccinium_myrtillus_NK2018_v1	Vmy01g16202	0.186253	0.120768	0.177015
Vmy01g16203_Vaccinium_myrtillus_NK2018_v1	Vmy01g16203	0.193858	0.199752	0.341544
Vmy01g16204_Vaccinium_myrtillus_NK2018_v1	Vmy01g16204	0.241879	0.176347	0.306254
Vmy01g16205_Vaccinium_myrtillus_NK2018_v1	Vmy01g16205	0	0	0
Vmy01g16206_Vaccinium_myrtillus_NK2018_v1	Vmy01g16206	0	0	0
Vmy01g16207_Vaccinium_myrtillus_NK2018_v1	Vmy01g16207	0	0	0
Vmy01g16208_Vaccinium_myrtillus_NK2018_v1	Vmy01g16208	0	0	0
Vmy01g16209_Vaccinium_myrtillus_NK2018_v1	Vmy01g16209	2.18845	1.03232	1.65194
Vmy01g16210_Vaccinium_myrtillus_NK2018_v1	Vmy01g16210	0	0	0
Vmy01g16211_Vaccinium_myrtillus_NK2018_v1	Vmy01g16211	0.0806898	0	0
Vmy01g16212_Vaccinium_myrtillus_NK2018_v1	Vmy01g16212	0.841516	0.701902	0.704015
Vmy01g16213_Vaccinium_myrtillus_NK2018_v1	Vmy01g16213	0	0.0762964	0.0872654
Vmy01g16214_Vaccinium_myrtillus_NK2018_v1	Vmy01g16214	6.76007	5.28413	6.3816
Vmy01g16215_Vaccinium_myrtillus_NK2018_v1	Vmy01g16215	0	0	0
Vmy01g16216_Vaccinium_myrtillus_NK2018_v1	Vmy01g16216	1.56962	3.97925	0
Vmy01g16217_Vaccinium_myrtillus_NK2018_v1	Vmy01g16217	0	0	0
Vmy01g16218_Vaccinium_myrtillus_NK2018_v1	Vmy01g16218	151.509	119.983	104.556
Vmy01g16219_Vaccinium_myrtillus_NK2018_v1	Vmy01g16219	1.3635	0.557538	0.525996
Vmy01g16220_Vaccinium_myrtillus_NK2018_v1	Vmy01g16220	21.0569	37.4173	33.6342
Vmy01g16221_Vaccinium_myrtillus_NK2018_v1	Vmy01g16221	32.6703	26.1448	30.016
Vmy01g16222_Vaccinium_myrtillus_NK2018_v1	Vmy01g16222	0	0	0.0463125
Vmy01g16223_Vaccinium_myrtillus_NK2018_v1	Vmy01g16223	16.7821	6.51794	8.5178
Vmy01g16224_Vaccinium_myrtillus_NK2018_v1	Vmy01g16224	8.07716	7.78386	7.15367
Vmy01g16225_Vaccinium_myrtillus_NK2018_v1	Vmy01g16225	0	0	0.0200813
Vmy01g16226_Vaccinium_myrtillus_NK2018_v1	Vmy01g16226	3.08273	2.92298	3.86053
Vmy01g16227_Vaccinium_myrtillus_NK2018_v1	Vmy01g16227	10.4476	22.9356	20.9651
Vmy01g16228_Vaccinium_myrtillus_NK2018_v1	Vmy01g16228	8.07181	8.59784	9.13831
Vmy01g16229_Vaccinium_myrtillus_NK2018_v1	Vmy01g16229	0.58186	0.327898	0.244616
Vmy01g16230_Vaccinium_myrtillus_NK2018_v1	Vmy01g16230	14.6978	18.2021	20.1798
Vmy01g16231_Vaccinium_myrtillus_NK2018_v1	Vmy01g16231	56.2894	27.442	28.0476
Vmy01g16232_Vaccinium_myrtillus_NK2018_v1	Vmy01g16232	8.48484	11.1135	8.88079
Vmy01g16233_Vaccinium_myrtillus_NK2018_v1	Vmy01g16233	21.7984	23.0055	22.4949
Vmy01g16234_Vaccinium_myrtillus_NK2018_v1	Vmy01g16234	23.1534	15.6154	15.0224
Vmy01g16235_Vaccinium_myrtillus_NK2018_v1	Vmy01g16235	8.86349	15.4259	8.12
Vmy01g16236_Vaccinium_myrtillus_NK2018_v1	Vmy01g16236	663.289	961.067	1059.11
Vmy01g16237_Vaccinium_myrtillus_NK2018_v1	Vmy01g16237	0	0	0
Vmy01g16238_Vaccinium_myrtillus_NK2018_v1	Vmy01g16238	19.5221	31.2116	47.9171
Vmy01g16239_Vaccinium_myrtillus_NK2018_v1	Vmy01g16239	15.6882	4.09079	21.3579
Vmy01g16240_Vaccinium_myrtillus_NK2018_v1	Vmy01g16240	0	0	0
Vmy01g16241_Vaccinium_myrtillus_NK2018_v1	Vmy01g16241	0	0	0
Vmy01g16242_Vaccinium_myrtillus_NK2018_v1	Vmy01g16242	0	0	1.21975
Vmy01g16243_Vaccinium_myrtillus_NK2018_v1	Vmy01g16243	1.61807	0.8819	0.583171
Vmy01g16244_Vaccinium_myrtillus_NK2018_v1	Vmy01g16244	0	0	0
Vmy01g16245_Vaccinium_myrtillus_NK2018_v1	Vmy01g16245	25.5987	28.607	30.925
Vmy01g16246_Vaccinium_myrtillus_NK2018_v1	Vmy01g16246	6.47431	5.36108	8.07412
Vmy01g16247_Vaccinium_myrtillus_NK2018_v1	Vmy01g16247	0	0	0
Vmy01g16248_Vaccinium_myrtillus_NK2018_v1	Vmy01g16248	0	0	0
Vmy01g16249_Vaccinium_myrtillus_NK2018_v1	Vmy01g16249	0	0	0
Vmy01g16250_Vaccinium_myrtillus_NK2018_v1	Vmy01g16250	0.0769015	0.0382966	0.0721185
Vmy01g16251_Vaccinium_myrtillus_NK2018_v1	Vmy01g16251	0	0	0
Vmy01g16252_Vaccinium_myrtillus_NK2018_v1	Vmy01g16252	0.194693	0.0823056	0.0886896
Vmy01g16253_Vaccinium_myrtillus_NK2018_v1	Vmy01g16253	0	0	0
Vmy01g16254_Vaccinium_myrtillus_NK2018_v1	Vmy01g16254	3.93956	2.41483	2.61765
Vmy01g16255_Vaccinium_myrtillus_NK2018_v1	Vmy01g16255	31.5879	35.7726	32.0762
Vmy01g16256_Vaccinium_myrtillus_NK2018_v1	Vmy01g16256	10.5937	10.2021	10.2115
Vmy01g16257_Vaccinium_myrtillus_NK2018_v1	Vmy01g16257	0.0526006	0	0.0912067
Vmy01g16258_Vaccinium_myrtillus_NK2018_v1	Vmy01g16258	2.6453	2.76874	2.76727
Vmy01g16259_Vaccinium_myrtillus_NK2018_v1	Vmy01g16259	42.3741	31.4432	23.6273
Vmy01g16260_Vaccinium_myrtillus_NK2018_v1	Vmy01g16260	0.290722	0.127315	0.199505
Vmy01g16261_Vaccinium_myrtillus_NK2018_v1	Vmy01g16261	0	0	0
Vmy01g16262_Vaccinium_myrtillus_NK2018_v1	Vmy01g16262	0	0	0
Vmy01g16263_Vaccinium_myrtillus_NK2018_v1	Vmy01g16263	7.82498	8.56683	14.4576
Vmy01g16264_Vaccinium_myrtillus_NK2018_v1	Vmy01g16264	0	0.0616061	0
Vmy01g16265_Vaccinium_myrtillus_NK2018_v1	Vmy01g16265	0.0920717	0.190132	0
Vmy01g16266_Vaccinium_myrtillus_NK2018_v1	Vmy01g16266	13.3742	13.1277	10.3066
Vmy01g16267_Vaccinium_myrtillus_NK2018_v1	Vmy01g16267	4.07812	3.93185	3.99006
Vmy01g16268_Vaccinium_myrtillus_NK2018_v1	Vmy01g16268	182.041	96.5217	95.1502
Vmy01g16269_Vaccinium_myrtillus_NK2018_v1	Vmy01g16269	22.8355	18.8825	11.5296
Vmy01g16270_Vaccinium_myrtillus_NK2018_v1	Vmy01g16270	2.53902	2.16239	2.80566
Vmy01g16271_Vaccinium_myrtillus_NK2018_v1	Vmy01g16271	0	0	0
Vmy01g16272_Vaccinium_myrtillus_NK2018_v1	Vmy01g16272	0	0	0
Vmy01g16273_Vaccinium_myrtillus_NK2018_v1	Vmy01g16273	0	0	0
Vmy01g16274_Vaccinium_myrtillus_NK2018_v1	Vmy01g16274	0	0	0
Vmy01g16275_Vaccinium_myrtillus_NK2018_v1	Vmy01g16275	2.67078	1.43465	1.99815
Vmy01g16276_Vaccinium_myrtillus_NK2018_v1	Vmy01g16276	1.41167	0.88146	0.276085
Vmy01g16277_Vaccinium_myrtillus_NK2018_v1	Vmy01g16277	22.0557	25.8746	27.0964
Vmy01g16278_Vaccinium_myrtillus_NK2018_v1	Vmy01g16278	14.471	13.3876	13.7498
Vmy01g16279_Vaccinium_myrtillus_NK2018_v1	Vmy01g16279	0.476927	1.38191	1.21427
Vmy01g16280_Vaccinium_myrtillus_NK2018_v1	Vmy01g16280	0.87576	0.525045	0.205952
Vmy01g16281_Vaccinium_myrtillus_NK2018_v1	Vmy01g16281	3.88022	4.09535	4.80066
Vmy01g16282_Vaccinium_myrtillus_NK2018_v1	Vmy01g16282	0	0	0
Vmy01g16283_Vaccinium_myrtillus_NK2018_v1	Vmy01g16283	1.08914	0.608619	0.775987
Vmy01g16284_Vaccinium_myrtillus_NK2018_v1	Vmy01g16284	0	0	0
Vmy01g16285_Vaccinium_myrtillus_NK2018_v1	Vmy01g16285	0	0	0
Vmy01g16286_Vaccinium_myrtillus_NK2018_v1	Vmy01g16286	0.0306118	0	0.0275727
Vmy01g16287_Vaccinium_myrtillus_NK2018_v1	Vmy01g16287	40.8053	43.9759	49.9186
Vmy01g16288_Vaccinium_myrtillus_NK2018_v1	Vmy01g16288	103.8	78.6359	130.763
Vmy01g16289_Vaccinium_myrtillus_NK2018_v1	Vmy01g16289	8.58746	9.43876	8.8577
Vmy01g16290_Vaccinium_myrtillus_NK2018_v1	Vmy01g16290	0.186877	0.043353	0.0729161
Vmy01g16291_Vaccinium_myrtillus_NK2018_v1	Vmy01g16291	9.12678	7.79002	8.02925
Vmy01g16292_Vaccinium_myrtillus_NK2018_v1	Vmy01g16292	0.733269	0.327889	0.324492
Vmy01g16293_Vaccinium_myrtillus_NK2018_v1	Vmy01g16293	1.69143	1.01054	1.28529
Vmy01g16294_Vaccinium_myrtillus_NK2018_v1	Vmy01g16294	0	0	0
Vmy01g16295_Vaccinium_myrtillus_NK2018_v1	Vmy01g16295	0	0	0
Vmy01g16296_Vaccinium_myrtillus_NK2018_v1	Vmy01g16296	126.067	140.197	130.04
Vmy01g16297_Vaccinium_myrtillus_NK2018_v1	Vmy01g16297	0	0	0
Vmy01g16298_Vaccinium_myrtillus_NK2018_v1	Vmy01g16298	0.07685	0.0589515	0.0520481
Vmy01g16299_Vaccinium_myrtillus_NK2018_v1	Vmy01g16299	0.749581	1.39598	0.356123
Vmy01g16300_Vaccinium_myrtillus_NK2018_v1	Vmy01g16300	0	0	0
Vmy01g16301_Vaccinium_myrtillus_NK2018_v1	Vmy01g16301	0	0	0
Vmy01g16302_Vaccinium_myrtillus_NK2018_v1	Vmy01g16302	0	0	0
Vmy01g16303_Vaccinium_myrtillus_NK2018_v1	Vmy01g16303	0.144293	0.0266007	0.165126
Vmy01g16304_Vaccinium_myrtillus_NK2018_v1	Vmy01g16304	0.0124972	0.0560295	0.0259744
Vmy01g16305_Vaccinium_myrtillus_NK2018_v1	Vmy01g16305	0	0	0
Vmy01g16306_Vaccinium_myrtillus_NK2018_v1	Vmy01g16306	0.450139	0.444146	0.521811
Vmy01g16307_Vaccinium_myrtillus_NK2018_v1	Vmy01g16307	0.322407	0.167139	0.229117
Vmy01g16308_Vaccinium_myrtillus_NK2018_v1	Vmy01g16308	4.60534	4.61321	4.83328
Vmy01g16309_Vaccinium_myrtillus_NK2018_v1	Vmy01g16309	0.850498	0.834743	0.554357
Vmy01g16310_Vaccinium_myrtillus_NK2018_v1	Vmy01g16310	10.9878	8.01547	6.58859
Vmy01g16311_Vaccinium_myrtillus_NK2018_v1	Vmy01g16311	7.32972	10.1501	8.94367
Vmy01g16312_Vaccinium_myrtillus_NK2018_v1	Vmy01g16312	107.467	101.605	98.6228
Vmy01g16313_Vaccinium_myrtillus_NK2018_v1	Vmy01g16313	3.56867	4.4685	3.54754
Vmy01g16314_Vaccinium_myrtillus_NK2018_v1	Vmy01g16314	29.8904	73.2402	122.152
Vmy01g16315_Vaccinium_myrtillus_NK2018_v1	Vmy01g16315	5.36635	2.12229	3.75847
Vmy01g16316_Vaccinium_myrtillus_NK2018_v1	Vmy01g16316	0.0389356	0	0.01067
Vmy01g16317_Vaccinium_myrtillus_NK2018_v1	Vmy01g16317	17.0695	15.0964	13.2245
Vmy01g16318_Vaccinium_myrtillus_NK2018_v1	Vmy01g16318	1.61131	0.183973	0.554665
Vmy01g16319_Vaccinium_myrtillus_NK2018_v1	Vmy01g16319	1.07211	4.75589	1.37597
Vmy01g16320_Vaccinium_myrtillus_NK2018_v1	Vmy01g16320	1.42515	6.18456	6.28952
Vmy01g16321_Vaccinium_myrtillus_NK2018_v1	Vmy01g16321	0.279345	0.425721	0.243985
Vmy01g16322_Vaccinium_myrtillus_NK2018_v1	Vmy01g16322	0	0.0153309	0
Vmy01g16323_Vaccinium_myrtillus_NK2018_v1	Vmy01g16323	5.48989	2.69597	3.22096
Vmy01g16324_Vaccinium_myrtillus_NK2018_v1	Vmy01g16324	0.321503	0.14074	0.181772
Vmy01g16325_Vaccinium_myrtillus_NK2018_v1	Vmy01g16325	56.3134	36.6045	41.4822
Vmy01g16326_Vaccinium_myrtillus_NK2018_v1	Vmy01g16326	1.95432	3.23693	0.946315
Vmy01g16327_Vaccinium_myrtillus_NK2018_v1	Vmy01g16327	4.2407	2.91567	2.96341
Vmy01g16328_Vaccinium_myrtillus_NK2018_v1	Vmy01g16328	2.88412	3.89858	2.44654
Vmy01g16329_Vaccinium_myrtillus_NK2018_v1	Vmy01g16329	49.0846	42.4526	42.2144
Vmy01g16330_Vaccinium_myrtillus_NK2018_v1	Vmy01g16330	0.815369	1.39624	0.891714
Vmy01g16331_Vaccinium_myrtillus_NK2018_v1	Vmy01g16331	0	0	0
Vmy01g16332_Vaccinium_myrtillus_NK2018_v1	Vmy01g16332	3.30772	2.2537	2.41667
Vmy01g16333_Vaccinium_myrtillus_NK2018_v1	Vmy01g16333	0.283187	0.112519	0.184674
Vmy01g16334_Vaccinium_myrtillus_NK2018_v1	Vmy01g16334	0	0	0
Vmy01g16335_Vaccinium_myrtillus_NK2018_v1	Vmy01g16335	0	0	0
Vmy01g16336_Vaccinium_myrtillus_NK2018_v1	Vmy01g16336	15.3407	16.3213	12.3676
Vmy01g16337_Vaccinium_myrtillus_NK2018_v1	Vmy01g16337	134.221	166.876	133.79
Vmy01g16338_Vaccinium_myrtillus_NK2018_v1	Vmy01g16338	5.463	4.81594	7.09928
Vmy01g16339_Vaccinium_myrtillus_NK2018_v1	Vmy01g16339	7.24288	9.79985	5.28612
Vmy01g16340_Vaccinium_myrtillus_NK2018_v1	Vmy01g16340	16.7086	12.8777	13.7236
Vmy01g16341_Vaccinium_myrtillus_NK2018_v1	Vmy01g16341	14.3068	7.84663	11.5256
Vmy01g16342_Vaccinium_myrtillus_NK2018_v1	Vmy01g16342	0.01157	0	0.0206364
Vmy01g16343_Vaccinium_myrtillus_NK2018_v1	Vmy01g16343	0	0	0
Vmy01g16344_Vaccinium_myrtillus_NK2018_v1	Vmy01g16344	72.7642	98.4501	102.864
Vmy01g16345_Vaccinium_myrtillus_NK2018_v1	Vmy01g16345	5.0332	8.54216	6.9793
Vmy01g16346_Vaccinium_myrtillus_NK2018_v1	Vmy01g16346	0.12552	0.27881	0.97687
Vmy01g16347_Vaccinium_myrtillus_NK2018_v1	Vmy01g16347	0	0	0.155114
Vmy01g16348_Vaccinium_myrtillus_NK2018_v1	Vmy01g16348	101.603	97.189	79.6607
Vmy01g16349_Vaccinium_myrtillus_NK2018_v1	Vmy01g16349	11.9788	10.9437	9.70426
Vmy01g16350_Vaccinium_myrtillus_NK2018_v1	Vmy01g16350	0	0	0
Vmy01g16351_Vaccinium_myrtillus_NK2018_v1	Vmy01g16351	0.0282849	0.427125	0.0539246
Vmy01g16352_Vaccinium_myrtillus_NK2018_v1	Vmy01g16352	5.94632	6.56472	8.68294
Vmy01g16353_Vaccinium_myrtillus_NK2018_v1	Vmy01g16353	49.6603	64.5356	62.9142
Vmy01g16354_Vaccinium_myrtillus_NK2018_v1	Vmy01g16354	17.5861	20.5128	14.6656
Vmy01g16355_Vaccinium_myrtillus_NK2018_v1	Vmy01g16355	0	0	0
Vmy01g16356_Vaccinium_myrtillus_NK2018_v1	Vmy01g16356	2.3787	2.39014	2.90323
Vmy01g16357_Vaccinium_myrtillus_NK2018_v1	Vmy01g16357	0.569963	0.554	0.400302
Vmy01g16358_Vaccinium_myrtillus_NK2018_v1	Vmy01g16358	31.9862	28.9658	27.8864
Vmy01g16359_Vaccinium_myrtillus_NK2018_v1	Vmy01g16359	0	0	0
Vmy01g16360_Vaccinium_myrtillus_NK2018_v1	Vmy01g16360	0.0392815	0	0
Vmy01g16361_Vaccinium_myrtillus_NK2018_v1	Vmy01g16361	8.61618	9.58556	10.078
Vmy01g16362_Vaccinium_myrtillus_NK2018_v1	Vmy01g16362	0.684306	1.06516	1.93666
Vmy01g16363_Vaccinium_myrtillus_NK2018_v1	Vmy01g16363	36.5251	38.3559	41.1971
Vmy01g16364_Vaccinium_myrtillus_NK2018_v1	Vmy01g16364	53.2867	42.7111	49.8086
Vmy01g16365_Vaccinium_myrtillus_NK2018_v1	Vmy01g16365	47.8766	61.2771	47.6968
Vmy01g16366_Vaccinium_myrtillus_NK2018_v1	Vmy01g16366	60.6173	44.9019	69.5777
Vmy01g16367_Vaccinium_myrtillus_NK2018_v1	Vmy01g16367	15.3109	21.0987	12.6861
Vmy01g16368_Vaccinium_myrtillus_NK2018_v1	Vmy01g16368	0	1.63443	0
Vmy01g16369_Vaccinium_myrtillus_NK2018_v1	Vmy01g16369	9.04277	10.2985	10.3531
Vmy01g16370_Vaccinium_myrtillus_NK2018_v1	Vmy01g16370	8.2445	14.4559	16.1147
Vmy01g16371_Vaccinium_myrtillus_NK2018_v1	Vmy01g16371	2.15042	2.58922	2.88552
Vmy01g16372_Vaccinium_myrtillus_NK2018_v1	Vmy01g16372	0	0	0
Vmy01g16373_Vaccinium_myrtillus_NK2018_v1	Vmy01g16373	0.421798	0.100587	0.477314
Vmy01g16374_Vaccinium_myrtillus_NK2018_v1	Vmy01g16374	0	0	0.0434958
Vmy01g16375_Vaccinium_myrtillus_NK2018_v1	Vmy01g16375	0	0	0
Vmy01g16376_Vaccinium_myrtillus_NK2018_v1	Vmy01g16376	0	0	0
Vmy01g16377_Vaccinium_myrtillus_NK2018_v1	Vmy01g16377	1.66402	2.4709	2.19522
Vmy01g16378_Vaccinium_myrtillus_NK2018_v1	Vmy01g16378	0	0	0.0111268
Vmy01g16379_Vaccinium_myrtillus_NK2018_v1	Vmy01g16379	0	0	0
Vmy01g16380_Vaccinium_myrtillus_NK2018_v1	Vmy01g16380	10.1311	36.7036	17.0086
Vmy01g16381_Vaccinium_myrtillus_NK2018_v1	Vmy01g16381	40.5442	55.3137	51.8964
Vmy01g16382_Vaccinium_myrtillus_NK2018_v1	Vmy01g16382	0.63563	0	0
Vmy01g16383_Vaccinium_myrtillus_NK2018_v1	Vmy01g16383	124.022	127.95	165.857
Vmy01g16384_Vaccinium_myrtillus_NK2018_v1	Vmy01g16384	17.1206	15.08	17.0941
Vmy01g16385_Vaccinium_myrtillus_NK2018_v1	Vmy01g16385	10.1764	10.3041	11.0065
Vmy01g16386_Vaccinium_myrtillus_NK2018_v1	Vmy01g16386	38.5845	39.4009	52.9383
Vmy01g16387_Vaccinium_myrtillus_NK2018_v1	Vmy01g16387	82.2066	125.757	87.3384
Vmy01g16388_Vaccinium_myrtillus_NK2018_v1	Vmy01g16388	278.898	283.622	387.458
Vmy01g16389_Vaccinium_myrtillus_NK2018_v1	Vmy01g16389	6.72694	6.8688	7.33577
Vmy01g16390_Vaccinium_myrtillus_NK2018_v1	Vmy01g16390	0	0	0
Vmy01g16391_Vaccinium_myrtillus_NK2018_v1	Vmy01g16391	0	0	0
Vmy01g16392_Vaccinium_myrtillus_NK2018_v1	Vmy01g16392	3.86158	5.20372	6.43338
Vmy01g16393_Vaccinium_myrtillus_NK2018_v1	Vmy01g16393	0	0	0
Vmy01g16394_Vaccinium_myrtillus_NK2018_v1	Vmy01g16394	43.4173	60.3584	50.4423
Vmy01g16395_Vaccinium_myrtillus_NK2018_v1	Vmy01g16395	4.52441	3.84863	3.85997
Vmy01g16396_Vaccinium_myrtillus_NK2018_v1	Vmy01g16396	7.13661	7.60688	6.05892
Vmy01g16397_Vaccinium_myrtillus_NK2018_v1	Vmy01g16397	0	0	0
Vmy01g16398_Vaccinium_myrtillus_NK2018_v1	Vmy01g16398	163.888	73.4187	89.2289
Vmy01g16399_Vaccinium_myrtillus_NK2018_v1	Vmy01g16399	1.07381	0.633366	1.04727
Vmy01g16400_Vaccinium_myrtillus_NK2018_v1	Vmy01g16400	0.0101308	0.00802132	0.0367438
Vmy01g16401_Vaccinium_myrtillus_NK2018_v1	Vmy01g16401	21.3502	17.6919	16.0371
Vmy01g16402_Vaccinium_myrtillus_NK2018_v1	Vmy01g16402	69.4923	73.9386	81.1108
Vmy01g16403_Vaccinium_myrtillus_NK2018_v1	Vmy01g16403	0.382887	0.207041	0.349257
Vmy01g16404_Vaccinium_myrtillus_NK2018_v1	Vmy01g16404	0	0	0
Vmy01g16405_Vaccinium_myrtillus_NK2018_v1	Vmy01g16405	270.269	344.295	433.948
Vmy01g16406_Vaccinium_myrtillus_NK2018_v1	Vmy01g16406	0	0	0
Vmy01g16407_Vaccinium_myrtillus_NK2018_v1	Vmy01g16407	14.9436	16.9123	17.7595
Vmy01g16408_Vaccinium_myrtillus_NK2018_v1	Vmy01g16408	5.37566	8.51855	5.89552
Vmy01g16409_Vaccinium_myrtillus_NK2018_v1	Vmy01g16409	0	0.0408378	0.0494261
Vmy01g16410_Vaccinium_myrtillus_NK2018_v1	Vmy01g16410	2.37622	1.89859	2.47223
Vmy01g16411_Vaccinium_myrtillus_NK2018_v1	Vmy01g16411	0.0266266	0.0460393	0.0129302
Vmy01g16412_Vaccinium_myrtillus_NK2018_v1	Vmy01g16412	7.90286	5.83075	11.6513
Vmy01g16413_Vaccinium_myrtillus_NK2018_v1	Vmy01g16413	0	0	0
Vmy01g16414_Vaccinium_myrtillus_NK2018_v1	Vmy01g16414	0	0	0
Vmy01g16415_Vaccinium_myrtillus_NK2018_v1	Vmy01g16415	0	0	0
Vmy01g16416_Vaccinium_myrtillus_NK2018_v1	Vmy01g16416	59.7044	32.6172	31.4402
Vmy01g16417_Vaccinium_myrtillus_NK2018_v1	Vmy01g16417	0	0	0
Vmy01g16418_Vaccinium_myrtillus_NK2018_v1	Vmy01g16418	16.3179	13.6149	12.5918
Vmy01g16419_Vaccinium_myrtillus_NK2018_v1	Vmy01g16419	0	0	0
Vmy01g16420_Vaccinium_myrtillus_NK2018_v1	Vmy01g16420	4.18839	3.36138	3.87779
Vmy01g16421_Vaccinium_myrtillus_NK2018_v1	Vmy01g16421	0	0	0
Vmy01g16422_Vaccinium_myrtillus_NK2018_v1	Vmy01g16422	0	0	0
Vmy01g16423_Vaccinium_myrtillus_NK2018_v1	Vmy01g16423	0.0712287	0.0603704	0.0268921
Vmy01g16424_Vaccinium_myrtillus_NK2018_v1	Vmy01g16424	7.35452	5.2652	5.34445
Vmy01g16425_Vaccinium_myrtillus_NK2018_v1	Vmy01g16425	23.5035	30.3598	32.679
Vmy01g16426_Vaccinium_myrtillus_NK2018_v1	Vmy01g16426	0	0	0
Vmy01g16427_Vaccinium_myrtillus_NK2018_v1	Vmy01g16427	0.184007	0	0
Vmy01g16428_Vaccinium_myrtillus_NK2018_v1	Vmy01g16428	0	0	0
Vmy01g16429_Vaccinium_myrtillus_NK2018_v1	Vmy01g16429	0.0175215	0	0
Vmy01g16430_Vaccinium_myrtillus_NK2018_v1	Vmy01g16430	0	0.0636563	0.0168308
Vmy01g16431_Vaccinium_myrtillus_NK2018_v1	Vmy01g16431	122.389	133.102	135.738
Vmy01g16432_Vaccinium_myrtillus_NK2018_v1	Vmy01g16432	18.3231	22.512	21.6638
Vmy01g16433_Vaccinium_myrtillus_NK2018_v1	Vmy01g16433	9.50769	8.13725	6.67034
Vmy01g16434_Vaccinium_myrtillus_NK2018_v1	Vmy01g16434	0.0527444	0.0137723	0.0170791
Vmy01g16435_Vaccinium_myrtillus_NK2018_v1	Vmy01g16435	3.93266	3.95809	5.24731
Vmy01g16436_Vaccinium_myrtillus_NK2018_v1	Vmy01g16436	1.81751	2.23301	1.29742
Vmy01g16437_Vaccinium_myrtillus_NK2018_v1	Vmy01g16437	35.6677	50.4029	64.5524
Vmy01g16438_Vaccinium_myrtillus_NK2018_v1	Vmy01g16438	0.914637	1.7579	1.7315
Vmy01g16439_Vaccinium_myrtillus_NK2018_v1	Vmy01g16439	11.9757	11.3329	11.9391
Vmy01g16440_Vaccinium_myrtillus_NK2018_v1	Vmy01g16440	20.2502	22.1221	23.3608
Vmy01g16441_Vaccinium_myrtillus_NK2018_v1	Vmy01g16441	2.81985	1.9483	1.27099
Vmy01g16442_Vaccinium_myrtillus_NK2018_v1	Vmy01g16442	16.0764	13.8174	14.6746
Vmy01g16443_Vaccinium_myrtillus_NK2018_v1	Vmy01g16443	0	0	0
Vmy01g16444_Vaccinium_myrtillus_NK2018_v1	Vmy01g16444	53.2779	37.6646	40.5841
Vmy01g16445_Vaccinium_myrtillus_NK2018_v1	Vmy01g16445	2.43564	1.90492	1.59063
Vmy01g16446_Vaccinium_myrtillus_NK2018_v1	Vmy01g16446	5.08746	6.68987	7.99729
Vmy01g16447_Vaccinium_myrtillus_NK2018_v1	Vmy01g16447	0	0	0
Vmy01g16448_Vaccinium_myrtillus_NK2018_v1	Vmy01g16448	0	0	0.127448
Vmy01g16449_Vaccinium_myrtillus_NK2018_v1	Vmy01g16449	0.0175215	0.01588	0
Vmy01g16450_Vaccinium_myrtillus_NK2018_v1	Vmy01g16450	0.0192047	0.897642	3.77678
Vmy01g16451_Vaccinium_myrtillus_NK2018_v1	Vmy01g16451	0.012101	0.00975338	0
Vmy01g16452_Vaccinium_myrtillus_NK2018_v1	Vmy01g16452	0.0220546	0.0510436	0.0851874
Vmy01g16453_Vaccinium_myrtillus_NK2018_v1	Vmy01g16453	0.0674643	0.13074	0.206801
Vmy01g16454_Vaccinium_myrtillus_NK2018_v1	Vmy01g16454	0.0421991	0.069669	0
Vmy01g16455_Vaccinium_myrtillus_NK2018_v1	Vmy01g16455	4.09165	2.47914	2.84873
Vmy01g16456_Vaccinium_myrtillus_NK2018_v1	Vmy01g16456	0	0.0411511	0.0421736
Vmy01g16457_Vaccinium_myrtillus_NK2018_v1	Vmy01g16457	35.7694	23.8971	28.1942
Vmy01g16458_Vaccinium_myrtillus_NK2018_v1	Vmy01g16458	21.1038	17.1255	13.8464
Vmy01g16459_Vaccinium_myrtillus_NK2018_v1	Vmy01g16459	397	372.963	432.616
Vmy01g16460_Vaccinium_myrtillus_NK2018_v1	Vmy01g16460	0.685385	0.521404	1.03631
Vmy01g16461_Vaccinium_myrtillus_NK2018_v1	Vmy01g16461	2.45555	1.34407	1.97119
Vmy01g16462_Vaccinium_myrtillus_NK2018_v1	Vmy01g16462	3.64998	4.05773	6.01213
Vmy01g16463_Vaccinium_myrtillus_NK2018_v1	Vmy01g16463	23.1983	28.0669	26.8128
Vmy01g16464_Vaccinium_myrtillus_NK2018_v1	Vmy01g16464	0.226426	0.276782	0.11736
Vmy01g16465_Vaccinium_myrtillus_NK2018_v1	Vmy01g16465	0	0	0.0594661
Vmy01g16466_Vaccinium_myrtillus_NK2018_v1	Vmy01g16466	1.95145	2.51407	1.29374
Vmy01g16467_Vaccinium_myrtillus_NK2018_v1	Vmy01g16467	10.5964	13.1673	9.19597
Vmy01g16468_Vaccinium_myrtillus_NK2018_v1	Vmy01g16468	29.1279	26.5305	31.0124
Vmy01g16469_Vaccinium_myrtillus_NK2018_v1	Vmy01g16469	7.16064	6.89879	6.12853
Vmy01g16470_Vaccinium_myrtillus_NK2018_v1	Vmy01g16470	6.34367	5.75294	5.74363
Vmy01g16471_Vaccinium_myrtillus_NK2018_v1	Vmy01g16471	0	0	0
Vmy01g16472_Vaccinium_myrtillus_NK2018_v1	Vmy01g16472	19.4909	34.577	28.8025
Vmy01g16473_Vaccinium_myrtillus_NK2018_v1	Vmy01g16473	0.733448	0.886008	0.511174
Vmy01g16474_Vaccinium_myrtillus_NK2018_v1	Vmy01g16474	0.674808	4.28205	6.08115
Vmy01g16475_Vaccinium_myrtillus_NK2018_v1	Vmy01g16475	49.213	50.3296	44.5868
Vmy01g16476_Vaccinium_myrtillus_NK2018_v1	Vmy01g16476	0	0	0
Vmy01g16477_Vaccinium_myrtillus_NK2018_v1	Vmy01g16477	0	0.131034	0.697883
Vmy01g16478_Vaccinium_myrtillus_NK2018_v1	Vmy01g16478	0	0	0
Vmy01g16479_Vaccinium_myrtillus_NK2018_v1	Vmy01g16479	0.16378	0.619643	0.59566
Vmy01g16480_Vaccinium_myrtillus_NK2018_v1	Vmy01g16480	0	0	0
Vmy01g16481_Vaccinium_myrtillus_NK2018_v1	Vmy01g16481	0.13477	0.238048	0.590923
Vmy01g16482_Vaccinium_myrtillus_NK2018_v1	Vmy01g16482	0	0.13329	0.268016
Vmy01g16483_Vaccinium_myrtillus_NK2018_v1	Vmy01g16483	357.015	627.035	643.473
Vmy01g16484_Vaccinium_myrtillus_NK2018_v1	Vmy01g16484	0	0	0
Vmy01g16485_Vaccinium_myrtillus_NK2018_v1	Vmy01g16485	0	0.0106652	0
Vmy01g16486_Vaccinium_myrtillus_NK2018_v1	Vmy01g16486	0	0	0
Vmy01g16487_Vaccinium_myrtillus_NK2018_v1	Vmy01g16487	2.90312	3.3872	7.48028
Vmy01g16488_Vaccinium_myrtillus_NK2018_v1	Vmy01g16488	0	0	0
Vmy01g16489_Vaccinium_myrtillus_NK2018_v1	Vmy01g16489	374.038	338.114	430.044
Vmy01g16490_Vaccinium_myrtillus_NK2018_v1	Vmy01g16490	33.3197	30.33	31.3004
Vmy01g16491_Vaccinium_myrtillus_NK2018_v1	Vmy01g16491	2.37988	1.16046	0.74437
Vmy01g16492_Vaccinium_myrtillus_NK2018_v1	Vmy01g16492	0	0.476012	0.283457
Vmy01g16493_Vaccinium_myrtillus_NK2018_v1	Vmy01g16493	32.4679	39.2541	28.3145
Vmy01g16494_Vaccinium_myrtillus_NK2018_v1	Vmy01g16494	0	0	0
Vmy01g16495_Vaccinium_myrtillus_NK2018_v1	Vmy01g16495	1.94248	0.613254	0.376455
Vmy01g16496_Vaccinium_myrtillus_NK2018_v1	Vmy01g16496	50.1003	15.666	28.0041
Vmy01g16497_Vaccinium_myrtillus_NK2018_v1	Vmy01g16497	23.0731	23.8926	27.6512
Vmy01g16498_Vaccinium_myrtillus_NK2018_v1	Vmy01g16498	1.32624	4.5792	0
Vmy01g16499_Vaccinium_myrtillus_NK2018_v1	Vmy01g16499	2.43022	3.09881	2.14858
Vmy01g16500_Vaccinium_myrtillus_NK2018_v1	Vmy01g16500	0.0829685	0.0786306	0
Vmy01g16501_Vaccinium_myrtillus_NK2018_v1	Vmy01g16501	0.311628	0.13379	0.212429
Vmy01g16502_Vaccinium_myrtillus_NK2018_v1	Vmy01g16502	0.307582	0.470731	0.356598
Vmy01g16503_Vaccinium_myrtillus_NK2018_v1	Vmy01g16503	21.0272	25.1993	28.7104
Vmy01g16504_Vaccinium_myrtillus_NK2018_v1	Vmy01g16504	0	0	0
Vmy01g16505_Vaccinium_myrtillus_NK2018_v1	Vmy01g16505	0	0	0
Vmy01g16506_Vaccinium_myrtillus_NK2018_v1	Vmy01g16506	0	0.012055	0.11562
Vmy01g16507_Vaccinium_myrtillus_NK2018_v1	Vmy01g16507	0.60236	0.309208	0.0921625
Vmy01g16508_Vaccinium_myrtillus_NK2018_v1	Vmy01g16508	0.446654	0.334325	0.467267
Vmy01g16509_Vaccinium_myrtillus_NK2018_v1	Vmy01g16509	5.97364	1.90808	0.339815
Vmy01g16510_Vaccinium_myrtillus_NK2018_v1	Vmy01g16510	0	0	0
Vmy01g16511_Vaccinium_myrtillus_NK2018_v1	Vmy01g16511	11.0886	10.62	9.53428
Vmy01g16512_Vaccinium_myrtillus_NK2018_v1	Vmy01g16512	6.52444	5.63768	7.33108
Vmy01g16513_Vaccinium_myrtillus_NK2018_v1	Vmy01g16513	2.00679	2.12638	0
Vmy01g16514_Vaccinium_myrtillus_NK2018_v1	Vmy01g16514	0	0.0377421	0.00418846
Vmy01g16515_Vaccinium_myrtillus_NK2018_v1	Vmy01g16515	0	0	0
Vmy01g16516_Vaccinium_myrtillus_NK2018_v1	Vmy01g16516	0.00985256	0.0133865	0
Vmy01g16517_Vaccinium_myrtillus_NK2018_v1	Vmy01g16517	0.18541	0.23278	0.050513
Vmy01g16518_Vaccinium_myrtillus_NK2018_v1	Vmy01g16518	2.75958	4.04931	2.51703
Vmy01g16519_Vaccinium_myrtillus_NK2018_v1	Vmy01g16519	0	0	0
Vmy01g16520_Vaccinium_myrtillus_NK2018_v1	Vmy01g16520	1.54551	1.01367	1.41864
Vmy01g16521_Vaccinium_myrtillus_NK2018_v1	Vmy01g16521	76.5627	87.9418	95.5093
Vmy01g16522_Vaccinium_myrtillus_NK2018_v1	Vmy01g16522	129.343	148.301	175.738
Vmy01g16523_Vaccinium_myrtillus_NK2018_v1	Vmy01g16523	3.66629	4.90436	3.41722
Vmy01g16524_Vaccinium_myrtillus_NK2018_v1	Vmy01g16524	14.6978	16.8703	17.7712
Vmy01g16525_Vaccinium_myrtillus_NK2018_v1	Vmy01g16525	0	2.08302	3.621
Vmy01g16526_Vaccinium_myrtillus_NK2018_v1	Vmy01g16526	4.18656	1.12957	0.560486
Vmy01g16527_Vaccinium_myrtillus_NK2018_v1	Vmy01g16527	16.7996	38.7316	22.8995
Vmy01g16528_Vaccinium_myrtillus_NK2018_v1	Vmy01g16528	0	0.0226195	0.00754892
Vmy01g16529_Vaccinium_myrtillus_NK2018_v1	Vmy01g16529	0	0	0.020721
Vmy01g16530_Vaccinium_myrtillus_NK2018_v1	Vmy01g16530	15.9377	25.9825	22.8167
Vmy01g16531_Vaccinium_myrtillus_NK2018_v1	Vmy01g16531	0	0	0
Vmy01g16532_Vaccinium_myrtillus_NK2018_v1	Vmy01g16532	16.1459	16.7116	14.9202
Vmy01g16533_Vaccinium_myrtillus_NK2018_v1	Vmy01g16533	6.52689	6.99907	7.11234
Vmy01g16534_Vaccinium_myrtillus_NK2018_v1	Vmy01g16534	21.5599	23.0242	20.8551
Vmy01g16535_Vaccinium_myrtillus_NK2018_v1	Vmy01g16535	0	0	0
Vmy01g16536_Vaccinium_myrtillus_NK2018_v1	Vmy01g16536	0	0	0
Vmy01g16537_Vaccinium_myrtillus_NK2018_v1	Vmy01g16537	2.56572	2.18738	2.79221
Vmy01g16538_Vaccinium_myrtillus_NK2018_v1	Vmy01g16538	0.145497	0.241029	0.198892
Vmy01g16539_Vaccinium_myrtillus_NK2018_v1	Vmy01g16539	41.5472	10.0928	23.0615
Vmy01g16540_Vaccinium_myrtillus_NK2018_v1	Vmy01g16540	251.455	276.791	337.496
Vmy01g16541_Vaccinium_myrtillus_NK2018_v1	Vmy01g16541	1.76726	2.45812	1.75466
Vmy01g16542_Vaccinium_myrtillus_NK2018_v1	Vmy01g16542	0	0	0
Vmy01g16543_Vaccinium_myrtillus_NK2018_v1	Vmy01g16543	0.118021	0	0
Vmy01g16544_Vaccinium_myrtillus_NK2018_v1	Vmy01g16544	0.65659	0	0.367843
Vmy01g16545_Vaccinium_myrtillus_NK2018_v1	Vmy01g16545	12.9692	9.11313	6.81379
Vmy01g16546_Vaccinium_myrtillus_NK2018_v1	Vmy01g16546	0	0	0
Vmy01g16547_Vaccinium_myrtillus_NK2018_v1	Vmy01g16547	37.3042	26.192	25.0859
Vmy01g16548_Vaccinium_myrtillus_NK2018_v1	Vmy01g16548	0	0	0
Vmy01g16549_Vaccinium_myrtillus_NK2018_v1	Vmy01g16549	0	0	0
Vmy01g16550_Vaccinium_myrtillus_NK2018_v1	Vmy01g16550	0	0	0
Vmy01g16551_Vaccinium_myrtillus_NK2018_v1	Vmy01g16551	0	0	0
Vmy01g16552_Vaccinium_myrtillus_NK2018_v1	Vmy01g16552	11.7772	14.1304	14.257
Vmy01g16553_Vaccinium_myrtillus_NK2018_v1	Vmy01g16553	1.43748	0.582211	0.810651
Vmy01g16554_Vaccinium_myrtillus_NK2018_v1	Vmy01g16554	0	0	0
Vmy01g16555_Vaccinium_myrtillus_NK2018_v1	Vmy01g16555	0.378232	0.305287	0.220844
Vmy01g16556_Vaccinium_myrtillus_NK2018_v1	Vmy01g16556	26.7815	38.5708	36.2383
Vmy01g16557_Vaccinium_myrtillus_NK2018_v1	Vmy01g16557	4.93572	5.02369	8.10869
Vmy01g16558_Vaccinium_myrtillus_NK2018_v1	Vmy01g16558	11.8273	14.6808	20.0862
Vmy01g16559_Vaccinium_myrtillus_NK2018_v1	Vmy01g16559	13.1954	10.1574	10.9209
Vmy01g16560_Vaccinium_myrtillus_NK2018_v1	Vmy01g16560	0	0	0
Vmy01g16561_Vaccinium_myrtillus_NK2018_v1	Vmy01g16561	0	0	0
Vmy01g16562_Vaccinium_myrtillus_NK2018_v1	Vmy01g16562	0	0	0
Vmy01g16563_Vaccinium_myrtillus_NK2018_v1	Vmy01g16563	2.61083	0.192188	1.55009
Vmy01g16564_Vaccinium_myrtillus_NK2018_v1	Vmy01g16564	0	0	0
Vmy01g16565_Vaccinium_myrtillus_NK2018_v1	Vmy01g16565	0	3.68927	3.03765
Vmy01g16566_Vaccinium_myrtillus_NK2018_v1	Vmy01g16566	0.608799	0.0509113	0.388967
Vmy01g16567_Vaccinium_myrtillus_NK2018_v1	Vmy01g16567	0	0	0
Vmy01g16568_Vaccinium_myrtillus_NK2018_v1	Vmy01g16568	0	0	0
Vmy01g16569_Vaccinium_myrtillus_NK2018_v1	Vmy01g16569	0	0	0
Vmy01g16570_Vaccinium_myrtillus_NK2018_v1	Vmy01g16570	0	0	0
Vmy01g16571_Vaccinium_myrtillus_NK2018_v1	Vmy01g16571	0	0	0
Vmy01g16572_Vaccinium_myrtillus_NK2018_v1	Vmy01g16572	1.09865	0	0
Vmy01g16573_Vaccinium_myrtillus_NK2018_v1	Vmy01g16573	0	2.77399	24.8934
Vmy01g16574_Vaccinium_myrtillus_NK2018_v1	Vmy01g16574	0.102974	0	0.488931
Vmy01g16575_Vaccinium_myrtillus_NK2018_v1	Vmy01g16575	7.78537	7.44054	4.78788
Vmy01g16576_Vaccinium_myrtillus_NK2018_v1	Vmy01g16576	0	0	0
Vmy01g16577_Vaccinium_myrtillus_NK2018_v1	Vmy01g16577	0	0	0
Vmy01g16578_Vaccinium_myrtillus_NK2018_v1	Vmy01g16578	0.28345	0.0733865	0.229625
Vmy01g16579_Vaccinium_myrtillus_NK2018_v1	Vmy01g16579	0	0	0
Vmy01g16580_Vaccinium_myrtillus_NK2018_v1	Vmy01g16580	0	0	0
Vmy01g16581_Vaccinium_myrtillus_NK2018_v1	Vmy01g16581	0	0	0
Vmy01g16582_Vaccinium_myrtillus_NK2018_v1	Vmy01g16582	0.714242	0.0828445	0.216577
Vmy01g16583_Vaccinium_myrtillus_NK2018_v1	Vmy01g16583	0.518145	0.22404	0.102827
Vmy01g16584_Vaccinium_myrtillus_NK2018_v1	Vmy01g16584	2.6979	3.01732	4.81841
Vmy01g16585_Vaccinium_myrtillus_NK2018_v1	Vmy01g16585	0	0	0
Vmy01g16586_Vaccinium_myrtillus_NK2018_v1	Vmy01g16586	14.1404	13.7584	13.5598
Vmy01g16587_Vaccinium_myrtillus_NK2018_v1	Vmy01g16587	0.115701	0.0952443	0.343294
Vmy01g16588_Vaccinium_myrtillus_NK2018_v1	Vmy01g16588	0.488131	0.717524	0.552275
Vmy01g16589_Vaccinium_myrtillus_NK2018_v1	Vmy01g16589	0.245274	0.352248	0.164861
Vmy01g16590_Vaccinium_myrtillus_NK2018_v1	Vmy01g16590	0	0.316715	0
Vmy01g16591_Vaccinium_myrtillus_NK2018_v1	Vmy01g16591	10.5689	10.0338	15.6446
Vmy01g16592_Vaccinium_myrtillus_NK2018_v1	Vmy01g16592	30.918	17.693	22.7305
Vmy01g16593_Vaccinium_myrtillus_NK2018_v1	Vmy01g16593	21.0093	18.21	18.1768
Vmy01g16594_Vaccinium_myrtillus_NK2018_v1	Vmy01g16594	1.24814	2.0889	2.43157
Vmy01g16595_Vaccinium_myrtillus_NK2018_v1	Vmy01g16595	0.0274738	0.0194876	0.0283808
Vmy01g16596_Vaccinium_myrtillus_NK2018_v1	Vmy01g16596	0	0	0
Vmy01g16597_Vaccinium_myrtillus_NK2018_v1	Vmy01g16597	0.903738	1.55598	0.954512
Vmy01g16598_Vaccinium_myrtillus_NK2018_v1	Vmy01g16598	0.41642	2.13005	0
Vmy01g16599_Vaccinium_myrtillus_NK2018_v1	Vmy01g16599	0	0	0
Vmy01g16600_Vaccinium_myrtillus_NK2018_v1	Vmy01g16600	6.01604	6.97684	7.55656
Vmy01g16601_Vaccinium_myrtillus_NK2018_v1	Vmy01g16601	6.01152	6.31932	6.28599
Vmy01g16602_Vaccinium_myrtillus_NK2018_v1	Vmy01g16602	10.989	14.4144	12.7794
Vmy01g16603_Vaccinium_myrtillus_NK2018_v1	Vmy01g16603	2.11872	1.87614	1.64252
Vmy01g16604_Vaccinium_myrtillus_NK2018_v1	Vmy01g16604	0	0	0
Vmy01g16605_Vaccinium_myrtillus_NK2018_v1	Vmy01g16605	14.3776	16.8663	19.2768
Vmy01g16606_Vaccinium_myrtillus_NK2018_v1	Vmy01g16606	3.53833	5.98152	6.68834
Vmy01g16607_Vaccinium_myrtillus_NK2018_v1	Vmy01g16607	0	0	0.0632183
Vmy01g16608_Vaccinium_myrtillus_NK2018_v1	Vmy01g16608	29.5116	20.546	42.218
Vmy01g16609_Vaccinium_myrtillus_NK2018_v1	Vmy01g16609	13.908	9.44925	10.858
Vmy01g16610_Vaccinium_myrtillus_NK2018_v1	Vmy01g16610	8.56645	6.4143	5.72848
Vmy01g16611_Vaccinium_myrtillus_NK2018_v1	Vmy01g16611	16.8764	21.3611	18.7083
Vmy01g16612_Vaccinium_myrtillus_NK2018_v1	Vmy01g16612	101.135	109.579	72.0383
Vmy01g16613_Vaccinium_myrtillus_NK2018_v1	Vmy01g16613	0	0	0
Vmy01g16614_Vaccinium_myrtillus_NK2018_v1	Vmy01g16614	0	0	0
Vmy01g16615_Vaccinium_myrtillus_NK2018_v1	Vmy01g16615	0	0	0.430579
Vmy01g16616_Vaccinium_myrtillus_NK2018_v1	Vmy01g16616	0.274455	0.468313	0
Vmy01g16617_Vaccinium_myrtillus_NK2018_v1	Vmy01g16617	63.3901	58.1998	65.0353
Vmy01g16618_Vaccinium_myrtillus_NK2018_v1	Vmy01g16618	60.6656	48.958	42.5793
Vmy01g16619_Vaccinium_myrtillus_NK2018_v1	Vmy01g16619	4.82291	3.94397	3.997
Vmy01g16620_Vaccinium_myrtillus_NK2018_v1	Vmy01g16620	0	0.0365213	0
Vmy01g16621_Vaccinium_myrtillus_NK2018_v1	Vmy01g16621	0.378086	0.982341	0.148413
Vmy01g16622_Vaccinium_myrtillus_NK2018_v1	Vmy01g16622	0	0	0
Vmy01g16623_Vaccinium_myrtillus_NK2018_v1	Vmy01g16623	0.010742	0	0
Vmy01g16624_Vaccinium_myrtillus_NK2018_v1	Vmy01g16624	0	0	0
Vmy01g16625_Vaccinium_myrtillus_NK2018_v1	Vmy01g16625	0	0	0
Vmy01g16626_Vaccinium_myrtillus_NK2018_v1	Vmy01g16626	0	0.0115466	0
Vmy01g16627_Vaccinium_myrtillus_NK2018_v1	Vmy01g16627	0	0	0.022848
Vmy01g16628_Vaccinium_myrtillus_NK2018_v1	Vmy01g16628	4.89634	1.43766	3.49789
Vmy01g16629_Vaccinium_myrtillus_NK2018_v1	Vmy01g16629	0.137955	0	0
Vmy01g16630_Vaccinium_myrtillus_NK2018_v1	Vmy01g16630	0.00933257	0	0
Vmy01g16631_Vaccinium_myrtillus_NK2018_v1	Vmy01g16631	0	0	0
Vmy01g16632_Vaccinium_myrtillus_NK2018_v1	Vmy01g16632	0	0	0
Vmy01g16633_Vaccinium_myrtillus_NK2018_v1	Vmy01g16633	1.37039	0.262301	0.312278
Vmy01g16634_Vaccinium_myrtillus_NK2018_v1	Vmy01g16634	0	0	0
Vmy01g16635_Vaccinium_myrtillus_NK2018_v1	Vmy01g16635	2.5023	2.1582	2.13028
Vmy01g16636_Vaccinium_myrtillus_NK2018_v1	Vmy01g16636	11.8348	0	0
Vmy01g16637_Vaccinium_myrtillus_NK2018_v1	Vmy01g16637	7.19423	2.67687	6.014
Vmy01g16638_Vaccinium_myrtillus_NK2018_v1	Vmy01g16638	21.9004	10.5317	12.5748
Vmy01g16639_Vaccinium_myrtillus_NK2018_v1	Vmy01g16639	0	0	0
Vmy01g16640_Vaccinium_myrtillus_NK2018_v1	Vmy01g16640	0	0	0
Vmy01g16641_Vaccinium_myrtillus_NK2018_v1	Vmy01g16641	16.6014	17.6234	23.6302
Vmy01g16642_Vaccinium_myrtillus_NK2018_v1	Vmy01g16642	0	0	0
Vmy01g16643_Vaccinium_myrtillus_NK2018_v1	Vmy01g16643	0	0	0
Vmy01g16644_Vaccinium_myrtillus_NK2018_v1	Vmy01g16644	0	0	0
Vmy01g16645_Vaccinium_myrtillus_NK2018_v1	Vmy01g16645	0	0	0
Vmy01g16646_Vaccinium_myrtillus_NK2018_v1	Vmy01g16646	0	0	0
Vmy01g16647_Vaccinium_myrtillus_NK2018_v1	Vmy01g16647	80.3498	64.987	82.2282
Vmy01g16648_Vaccinium_myrtillus_NK2018_v1	Vmy01g16648	0.36072	1.66806	1.84993
Vmy01g16649_Vaccinium_myrtillus_NK2018_v1	Vmy01g16649	0	0	0
Vmy01g16650_Vaccinium_myrtillus_NK2018_v1	Vmy01g16650	0.0212175	0	0
Vmy01g16651_Vaccinium_myrtillus_NK2018_v1	Vmy01g16651	0	0	0
Vmy01g16652_Vaccinium_myrtillus_NK2018_v1	Vmy01g16652	56.2984	38.6784	28.187
Vmy01g16653_Vaccinium_myrtillus_NK2018_v1	Vmy01g16653	5.34406	3.49635	5.90388
Vmy01g16654_Vaccinium_myrtillus_NK2018_v1	Vmy01g16654	0	0.0941819	0
Vmy01g16655_Vaccinium_myrtillus_NK2018_v1	Vmy01g16655	19.6987	17.5477	19.2504
Vmy01g16656_Vaccinium_myrtillus_NK2018_v1	Vmy01g16656	3.20641	3.46854	3.77906
Vmy01g16657_Vaccinium_myrtillus_NK2018_v1	Vmy01g16657	1.22255	0.378738	0.669086
Vmy01g16658_Vaccinium_myrtillus_NK2018_v1	Vmy01g16658	10.866	8.88798	13.0007
Vmy01g16659_Vaccinium_myrtillus_NK2018_v1	Vmy01g16659	45.996	26.568	33.3751
Vmy01g16660_Vaccinium_myrtillus_NK2018_v1	Vmy01g16660	51.6499	38.8205	32.8482
Vmy01g16661_Vaccinium_myrtillus_NK2018_v1	Vmy01g16661	10.4684	9.68862	9.90728
Vmy01g16662_Vaccinium_myrtillus_NK2018_v1	Vmy01g16662	0	0	0
Vmy01g16663_Vaccinium_myrtillus_NK2018_v1	Vmy01g16663	21.9322	16.9863	32.7591
Vmy01g16664_Vaccinium_myrtillus_NK2018_v1	Vmy01g16664	0.405976	0.0700755	0.28025
Vmy01g16665_Vaccinium_myrtillus_NK2018_v1	Vmy01g16665	151.662	180.002	222.22
Vmy01g16666_Vaccinium_myrtillus_NK2018_v1	Vmy01g16666	0.204918	0.342136	0.0486377
Vmy01g16667_Vaccinium_myrtillus_NK2018_v1	Vmy01g16667	0.3812	0.285586	0.380904
Vmy01g16668_Vaccinium_myrtillus_NK2018_v1	Vmy01g16668	61.1605	64.7701	72.1122
Vmy01g16669_Vaccinium_myrtillus_NK2018_v1	Vmy01g16669	0	0	0
Vmy01g16670_Vaccinium_myrtillus_NK2018_v1	Vmy01g16670	0.0777808	0.13662	0.0344089
Vmy01g16671_Vaccinium_myrtillus_NK2018_v1	Vmy01g16671	5.06464	4.2919	3.59191
Vmy01g16672_Vaccinium_myrtillus_NK2018_v1	Vmy01g16672	0.0171132	0	0
Vmy01g16673_Vaccinium_myrtillus_NK2018_v1	Vmy01g16673	0	0	0
Vmy01g16674_Vaccinium_myrtillus_NK2018_v1	Vmy01g16674	0	4.00395	0
Vmy01g16675_Vaccinium_myrtillus_NK2018_v1	Vmy01g16675	0	0	0
Vmy01g16676_Vaccinium_myrtillus_NK2018_v1	Vmy01g16676	0	0	0
Vmy01g16677_Vaccinium_myrtillus_NK2018_v1	Vmy01g16677	10.8302	9.34265	8.18012
Vmy01g16678_Vaccinium_myrtillus_NK2018_v1	Vmy01g16678	18.2203	18.8325	21.7579
Vmy01g16679_Vaccinium_myrtillus_NK2018_v1	Vmy01g16679	52.1491	41.1722	39.8794
Vmy01g16680_Vaccinium_myrtillus_NK2018_v1	Vmy01g16680	0.304873	0.312195	1.76083
Vmy01g16681_Vaccinium_myrtillus_NK2018_v1	Vmy01g16681	0.702284	0.797441	0.599291
Vmy01g16682_Vaccinium_myrtillus_NK2018_v1	Vmy01g16682	89.4439	64.7616	102.047
Vmy01g16683_Vaccinium_myrtillus_NK2018_v1	Vmy01g16683	0.0805459	0.0639085	0.0853673
Vmy01g16684_Vaccinium_myrtillus_NK2018_v1	Vmy01g16684	1.76724	0.762624	0.680397
Vmy01g16685_Vaccinium_myrtillus_NK2018_v1	Vmy01g16685	27.6753	28.8988	28.0743
Vmy01g16686_Vaccinium_myrtillus_NK2018_v1	Vmy01g16686	0.247177	0	3.51162
Vmy01g16687_Vaccinium_myrtillus_NK2018_v1	Vmy01g16687	22.1733	24.7187	25.924
Vmy01g16688_Vaccinium_myrtillus_NK2018_v1	Vmy01g16688	2.68599	0.470614	0.879207
Vmy01g16689_Vaccinium_myrtillus_NK2018_v1	Vmy01g16689	10.5699	10.4947	12.8885
Vmy01g16690_Vaccinium_myrtillus_NK2018_v1	Vmy01g16690	0	0	0
Vmy01g16691_Vaccinium_myrtillus_NK2018_v1	Vmy01g16691	4.40938	2.97908	3.08693
Vmy01g16692_Vaccinium_myrtillus_NK2018_v1	Vmy01g16692	6.13019	5.37887	7.1212
Vmy01g16693_Vaccinium_myrtillus_NK2018_v1	Vmy01g16693	31.3503	59.0414	57.4747
Vmy01g16694_Vaccinium_myrtillus_NK2018_v1	Vmy01g16694	11.4034	13.3186	13.2642
Vmy01g16695_Vaccinium_myrtillus_NK2018_v1	Vmy01g16695	0	0.143018	0
Vmy01g16696_Vaccinium_myrtillus_NK2018_v1	Vmy01g16696	1.32038	1.01922	0.562188
Vmy01g16697_Vaccinium_myrtillus_NK2018_v1	Vmy01g16697	0	0	0
Vmy01g16698_Vaccinium_myrtillus_NK2018_v1	Vmy01g16698	0	0	0
Vmy01g16699_Vaccinium_myrtillus_NK2018_v1	Vmy01g16699	2.03502	1.53655	2.50793
Vmy01g16700_Vaccinium_myrtillus_NK2018_v1	Vmy01g16700	44.1357	69.6676	52.6207
Vmy01g16701_Vaccinium_myrtillus_NK2018_v1	Vmy01g16701	0.849642	0.775378	1.09648
Vmy01g16702_Vaccinium_myrtillus_NK2018_v1	Vmy01g16702	12.9594	32.2148	24.819
Vmy01g16703_Vaccinium_myrtillus_NK2018_v1	Vmy01g16703	0.180157	0.448469	0.149738
Vmy01g16704_Vaccinium_myrtillus_NK2018_v1	Vmy01g16704	0	0	0
Vmy01g16705_Vaccinium_myrtillus_NK2018_v1	Vmy01g16705	32.1547	22.2511	26.3947
Vmy01g16706_Vaccinium_myrtillus_NK2018_v1	Vmy01g16706	0.562756	0.23053	0.467216
Vmy01g16707_Vaccinium_myrtillus_NK2018_v1	Vmy01g16707	0	0.0664429	0.304559
Vmy01g16708_Vaccinium_myrtillus_NK2018_v1	Vmy01g16708	7.49451	5.98357	7.72196
Vmy01g16709_Vaccinium_myrtillus_NK2018_v1	Vmy01g16709	12.2947	13.4826	11.6798
Vmy01g16710_Vaccinium_myrtillus_NK2018_v1	Vmy01g16710	19.2994	8.90599	9.70619
Vmy01g16711_Vaccinium_myrtillus_NK2018_v1	Vmy01g16711	18.0192	20.8196	20.5243
Vmy01g16712_Vaccinium_myrtillus_NK2018_v1	Vmy01g16712	3.66058	3.05072	2.47651
Vmy01g16713_Vaccinium_myrtillus_NK2018_v1	Vmy01g16713	0.137832	0.0750354	4.24974
Vmy01g16714_Vaccinium_myrtillus_NK2018_v1	Vmy01g16714	0	0	0
Vmy01g16715_Vaccinium_myrtillus_NK2018_v1	Vmy01g16715	0.219228	0.0364657	0.444361
Vmy01g16716_Vaccinium_myrtillus_NK2018_v1	Vmy01g16716	0.346584	0.401833	0.105302
Vmy01g16717_Vaccinium_myrtillus_NK2018_v1	Vmy01g16717	0.135113	0.0815913	2.59938
Vmy01g16718_Vaccinium_myrtillus_NK2018_v1	Vmy01g16718	2.95678	2.46364	2.96007
Vmy01g16719_Vaccinium_myrtillus_NK2018_v1	Vmy01g16719	2.39496	2.66098	3.47866
Vmy01g16720_Vaccinium_myrtillus_NK2018_v1	Vmy01g16720	19.2828	18.4039	20.0598
Vmy01g16721_Vaccinium_myrtillus_NK2018_v1	Vmy01g16721	0.307766	0.291166	0.0524886
Vmy01g16722_Vaccinium_myrtillus_NK2018_v1	Vmy01g16722	3.78009	2.65858	3.85355
Vmy01g16723_Vaccinium_myrtillus_NK2018_v1	Vmy01g16723	0	0	0
Vmy01g16724_Vaccinium_myrtillus_NK2018_v1	Vmy01g16724	0.886495	0.79882	1.00304
Vmy01g16725_Vaccinium_myrtillus_NK2018_v1	Vmy01g16725	0	0	0
Vmy01g16726_Vaccinium_myrtillus_NK2018_v1	Vmy01g16726	21069.8	15355.4	30615.6
Vmy01g16727_Vaccinium_myrtillus_NK2018_v1	Vmy01g16727	13.8855	80.8333	11.8916
Vmy01g16728_Vaccinium_myrtillus_NK2018_v1	Vmy01g16728	100.626	72.8926	43.5832
Vmy01g16729_Vaccinium_myrtillus_NK2018_v1	Vmy01g16729	1547.15	931.385	2154.39
Vmy01g16730_Vaccinium_myrtillus_NK2018_v1	Vmy01g16730	0.0786153	0	0
Vmy01g16731_Vaccinium_myrtillus_NK2018_v1	Vmy01g16731	1.18593	0	0.491735
Vmy01g16732_Vaccinium_myrtillus_NK2018_v1	Vmy01g16732	0.0248095	0	0.0464848
Vmy01g16733_Vaccinium_myrtillus_NK2018_v1	Vmy01g16733	0	0	0
Vmy01g16734_Vaccinium_myrtillus_NK2018_v1	Vmy01g16734	0	0	0
Vmy01g16735_Vaccinium_myrtillus_NK2018_v1	Vmy01g16735	7.30115	8.00414	6.59779
Vmy01g16736_Vaccinium_myrtillus_NK2018_v1	Vmy01g16736	1.01246	0.502585	0.253217
Vmy01g16737_Vaccinium_myrtillus_NK2018_v1	Vmy01g16737	0	0	0
Vmy01g16738_Vaccinium_myrtillus_NK2018_v1	Vmy01g16738	0	0	0
Vmy01g16739_Vaccinium_myrtillus_NK2018_v1	Vmy01g16739	13.5846	10.0953	10.7418
Vmy01g16740_Vaccinium_myrtillus_NK2018_v1	Vmy01g16740	22.672	14.3049	15.1284
Vmy01g16741_Vaccinium_myrtillus_NK2018_v1	Vmy01g16741	0	0	0
Vmy01g16742_Vaccinium_myrtillus_NK2018_v1	Vmy01g16742	0	0	0
Vmy01g16743_Vaccinium_myrtillus_NK2018_v1	Vmy01g16743	15.5478	56.991	37.4944
Vmy01g16744_Vaccinium_myrtillus_NK2018_v1	Vmy01g16744	20.4354	31.9222	24.6223
Vmy01g16745_Vaccinium_myrtillus_NK2018_v1	Vmy01g16745	0.285163	1.16963	0.424749
Vmy01g16746_Vaccinium_myrtillus_NK2018_v1	Vmy01g16746	8.04173	5.504	6.92089
Vmy01g16747_Vaccinium_myrtillus_NK2018_v1	Vmy01g16747	0.172378	0.0423002	0.0302377
Vmy01g16748_Vaccinium_myrtillus_NK2018_v1	Vmy01g16748	8.82707	9.14975	9.27456
Vmy01g16749_Vaccinium_myrtillus_NK2018_v1	Vmy01g16749	16.6842	17.8104	14.2657
Vmy01g16750_Vaccinium_myrtillus_NK2018_v1	Vmy01g16750	0	0	0
Vmy01g16751_Vaccinium_myrtillus_NK2018_v1	Vmy01g16751	2.12043	1.83199	1.61311
Vmy01g16752_Vaccinium_myrtillus_NK2018_v1	Vmy01g16752	0	0	0
Vmy01g16753_Vaccinium_myrtillus_NK2018_v1	Vmy01g16753	20.8142	23.6776	18.1381
Vmy01g16754_Vaccinium_myrtillus_NK2018_v1	Vmy01g16754	0	0	0
Vmy01g16755_Vaccinium_myrtillus_NK2018_v1	Vmy01g16755	2.81458	4.47477	1.94406
Vmy01g16756_Vaccinium_myrtillus_NK2018_v1	Vmy01g16756	4.22599	2.67156	1.74599
Vmy01g16757_Vaccinium_myrtillus_NK2018_v1	Vmy01g16757	4.8492	3.6884	4.45393
Vmy01g16758_Vaccinium_myrtillus_NK2018_v1	Vmy01g16758	6.91518	5.08414	5.57013
Vmy01g16759_Vaccinium_myrtillus_NK2018_v1	Vmy01g16759	0	0	0
Vmy01g16760_Vaccinium_myrtillus_NK2018_v1	Vmy01g16760	0	0	0
Vmy01g16761_Vaccinium_myrtillus_NK2018_v1	Vmy01g16761	10.0759	4.00999	12.2091
Vmy01g16762_Vaccinium_myrtillus_NK2018_v1	Vmy01g16762	0	0	0
Vmy01g16763_Vaccinium_myrtillus_NK2018_v1	Vmy01g16763	0	0	0
Vmy01g16764_Vaccinium_myrtillus_NK2018_v1	Vmy01g16764	0.256558	0.0675189	0.140987
Vmy01g16765_Vaccinium_myrtillus_NK2018_v1	Vmy01g16765	15.1555	12.1207	13.9392
Vmy01g16766_Vaccinium_myrtillus_NK2018_v1	Vmy01g16766	69.0493	9.88579	16.8744
Vmy01g16767_Vaccinium_myrtillus_NK2018_v1	Vmy01g16767	0	1.53742	1.18558
Vmy01g16768_Vaccinium_myrtillus_NK2018_v1	Vmy01g16768	0	0	0
Vmy01g16769_Vaccinium_myrtillus_NK2018_v1	Vmy01g16769	140.829	114.275	121.698
Vmy01g16770_Vaccinium_myrtillus_NK2018_v1	Vmy01g16770	0.170884	0.187844	0.116827
Vmy01g16771_Vaccinium_myrtillus_NK2018_v1	Vmy01g16771	0.475675	1.59584	3.27992
Vmy01g16772_Vaccinium_myrtillus_NK2018_v1	Vmy01g16772	0.358718	0.537108	0.249079
Vmy01g16773_Vaccinium_myrtillus_NK2018_v1	Vmy01g16773	1.42748	1.22215	0.801622
Vmy01g16774_Vaccinium_myrtillus_NK2018_v1	Vmy01g16774	0	0	0
Vmy01g16775_Vaccinium_myrtillus_NK2018_v1	Vmy01g16775	0	0	0
Vmy01g16776_Vaccinium_myrtillus_NK2018_v1	Vmy01g16776	0	0	0
Vmy01g16777_Vaccinium_myrtillus_NK2018_v1	Vmy01g16777	0	0	0
Vmy01g16778_Vaccinium_myrtillus_NK2018_v1	Vmy01g16778	0	0	0
Vmy01g16779_Vaccinium_myrtillus_NK2018_v1	Vmy01g16779	0.0124262	0.0506678	0
Vmy01g16780_Vaccinium_myrtillus_NK2018_v1	Vmy01g16780	0	0.0703596	0
Vmy01g16781_Vaccinium_myrtillus_NK2018_v1	Vmy01g16781	0.327273	0.167636	0.0230391
Vmy01g16782_Vaccinium_myrtillus_NK2018_v1	Vmy01g16782	0	0	0
Vmy01g16783_Vaccinium_myrtillus_NK2018_v1	Vmy01g16783	1.03584	0.359893	0
Vmy01g16784_Vaccinium_myrtillus_NK2018_v1	Vmy01g16784	0	0	0
Vmy01g16785_Vaccinium_myrtillus_NK2018_v1	Vmy01g16785	2.02017	1.3756	2.64908
Vmy01g16786_Vaccinium_myrtillus_NK2018_v1	Vmy01g16786	5.16903	27.1575	28.4396
Vmy01g16787_Vaccinium_myrtillus_NK2018_v1	Vmy01g16787	30.3631	28.769	40.0946
Vmy01g16788_Vaccinium_myrtillus_NK2018_v1	Vmy01g16788	7.79132	20.1604	13.8755
Vmy01g16789_Vaccinium_myrtillus_NK2018_v1	Vmy01g16789	0.704461	0.495196	1.81582
Vmy01g16790_Vaccinium_myrtillus_NK2018_v1	Vmy01g16790	0	0.28556	0
Vmy01g16791_Vaccinium_myrtillus_NK2018_v1	Vmy01g16791	0.0329312	0.777264	0.633757
Vmy01g16792_Vaccinium_myrtillus_NK2018_v1	Vmy01g16792	0	0	0
Vmy01g16793_Vaccinium_myrtillus_NK2018_v1	Vmy01g16793	0	0	0
Vmy01g16794_Vaccinium_myrtillus_NK2018_v1	Vmy01g16794	9.56237	5.7675	14.8685
Vmy01g16795_Vaccinium_myrtillus_NK2018_v1	Vmy01g16795	0	0	0.076961
Vmy01g16796_Vaccinium_myrtillus_NK2018_v1	Vmy01g16796	1.77196	0.67418	0.808357
Vmy01g16797_Vaccinium_myrtillus_NK2018_v1	Vmy01g16797	13.128	11.5443	13.2059
Vmy01g16798_Vaccinium_myrtillus_NK2018_v1	Vmy01g16798	0	0.0559978	0.0595261
Vmy01g16799_Vaccinium_myrtillus_NK2018_v1	Vmy01g16799	6.00407	10.1693	7.12474
Vmy01g16800_Vaccinium_myrtillus_NK2018_v1	Vmy01g16800	1.77247	0	0
Vmy01g16801_Vaccinium_myrtillus_NK2018_v1	Vmy01g16801	0.0407232	0	0
Vmy01g16802_Vaccinium_myrtillus_NK2018_v1	Vmy01g16802	0	0	0
Vmy01g16803_Vaccinium_myrtillus_NK2018_v1	Vmy01g16803	0	0	0
Vmy01g16804_Vaccinium_myrtillus_NK2018_v1	Vmy01g16804	3.4343	5.4071	6.92782
Vmy01g16805_Vaccinium_myrtillus_NK2018_v1	Vmy01g16805	16.1537	18.2272	20.6817
Vmy01g16806_Vaccinium_myrtillus_NK2018_v1	Vmy01g16806	0	0	0
Vmy01g16807_Vaccinium_myrtillus_NK2018_v1	Vmy01g16807	0	0	0.127114
Vmy01g16808_Vaccinium_myrtillus_NK2018_v1	Vmy01g16808	15.1778	13.0074	15.6625
Vmy01g16809_Vaccinium_myrtillus_NK2018_v1	Vmy01g16809	0	0	0
Vmy01g16810_Vaccinium_myrtillus_NK2018_v1	Vmy01g16810	2.12364	1.43685	1.48566
Vmy01g16811_Vaccinium_myrtillus_NK2018_v1	Vmy01g16811	2.14383	4.95771	4.22464
Vmy01g16812_Vaccinium_myrtillus_NK2018_v1	Vmy01g16812	0	0	0
Vmy01g16813_Vaccinium_myrtillus_NK2018_v1	Vmy01g16813	0	0	0
Vmy01g16814_Vaccinium_myrtillus_NK2018_v1	Vmy01g16814	0	0	0
Vmy01g16815_Vaccinium_myrtillus_NK2018_v1	Vmy01g16815	0	0	0
Vmy01g16816_Vaccinium_myrtillus_NK2018_v1	Vmy01g16816	0	0	0
Vmy01g16817_Vaccinium_myrtillus_NK2018_v1	Vmy01g16817	0.0489627	0.0214153	0.052329
Vmy01g16818_Vaccinium_myrtillus_NK2018_v1	Vmy01g16818	0	0	0
Vmy01g16819_Vaccinium_myrtillus_NK2018_v1	Vmy01g16819	0	0	0
Vmy01g16820_Vaccinium_myrtillus_NK2018_v1	Vmy01g16820	25.4298	24.0095	19.6456
Vmy01g16821_Vaccinium_myrtillus_NK2018_v1	Vmy01g16821	12.6771	12.5007	17.4507
Vmy01g16822_Vaccinium_myrtillus_NK2018_v1	Vmy01g16822	0	0	0
Vmy01g16823_Vaccinium_myrtillus_NK2018_v1	Vmy01g16823	0.0756217	0.0380456	0.0552918
Vmy01g16824_Vaccinium_myrtillus_NK2018_v1	Vmy01g16824	21.1409	18.7108	25.8343
Vmy01g16825_Vaccinium_myrtillus_NK2018_v1	Vmy01g16825	0.33149	0.337816	0.473737
Vmy01g16826_Vaccinium_myrtillus_NK2018_v1	Vmy01g16826	0	0	0
Vmy01g16827_Vaccinium_myrtillus_NK2018_v1	Vmy01g16827	0	0.612899	0
Vmy01g16828_Vaccinium_myrtillus_NK2018_v1	Vmy01g16828	0.507493	0.84323	0.497334
Vmy01g16829_Vaccinium_myrtillus_NK2018_v1	Vmy01g16829	0.510875	0.833411	0.403017
Vmy01g16830_Vaccinium_myrtillus_NK2018_v1	Vmy01g16830	0	0.197776	0.128192
Vmy01g16831_Vaccinium_myrtillus_NK2018_v1	Vmy01g16831	35.5969	36.3998	42.807
Vmy01g16832_Vaccinium_myrtillus_NK2018_v1	Vmy01g16832	3.18861	1.37842	0.662399
Vmy01g16833_Vaccinium_myrtillus_NK2018_v1	Vmy01g16833	1.25408	0.59453	0.297445
Vmy01g16834_Vaccinium_myrtillus_NK2018_v1	Vmy01g16834	2.29266	3.72602	3.54922
Vmy01g16835_Vaccinium_myrtillus_NK2018_v1	Vmy01g16835	0	0	0
Vmy01g16836_Vaccinium_myrtillus_NK2018_v1	Vmy01g16836	0	0.0211492	0
Vmy01g16837_Vaccinium_myrtillus_NK2018_v1	Vmy01g16837	0	0	0
Vmy01g16838_Vaccinium_myrtillus_NK2018_v1	Vmy01g16838	0	0	0
Vmy01g16839_Vaccinium_myrtillus_NK2018_v1	Vmy01g16839	0	0	0
Vmy01g16840_Vaccinium_myrtillus_NK2018_v1	Vmy01g16840	0	0	0
Vmy01g16841_Vaccinium_myrtillus_NK2018_v1	Vmy01g16841	11.9201	14.4107	12.3976
Vmy01g16842_Vaccinium_myrtillus_NK2018_v1	Vmy01g16842	28.3624	28.8827	28.1593
Vmy01g16843_Vaccinium_myrtillus_NK2018_v1	Vmy01g16843	0	0	0
Vmy01g16844_Vaccinium_myrtillus_NK2018_v1	Vmy01g16844	0	0	0
Vmy01g16845_Vaccinium_myrtillus_NK2018_v1	Vmy01g16845	0	0	0
Vmy01g16846_Vaccinium_myrtillus_NK2018_v1	Vmy01g16846	0	0	0
Vmy01g16847_Vaccinium_myrtillus_NK2018_v1	Vmy01g16847	0	0	0
Vmy01g16848_Vaccinium_myrtillus_NK2018_v1	Vmy01g16848	0	0	0.531699
Vmy01g16849_Vaccinium_myrtillus_NK2018_v1	Vmy01g16849	0	0	0
Vmy01g16850_Vaccinium_myrtillus_NK2018_v1	Vmy01g16850	0	0	0
Vmy01g16851_Vaccinium_myrtillus_NK2018_v1	Vmy01g16851	0	0	0
Vmy01g16852_Vaccinium_myrtillus_NK2018_v1	Vmy01g16852	0	0	0
Vmy01g16853_Vaccinium_myrtillus_NK2018_v1	Vmy01g16853	0.185911	0.0385765	0.0206474
Vmy01g16854_Vaccinium_myrtillus_NK2018_v1	Vmy01g16854	0	0.030399	0
Vmy01g16855_Vaccinium_myrtillus_NK2018_v1	Vmy01g16855	0	0	0
Vmy01g16856_Vaccinium_myrtillus_NK2018_v1	Vmy01g16856	0	0	0
Vmy01g16857_Vaccinium_myrtillus_NK2018_v1	Vmy01g16857	0	0	0
Vmy01g16858_Vaccinium_myrtillus_NK2018_v1	Vmy01g16858	0	0	0.0493383
Vmy01g16859_Vaccinium_myrtillus_NK2018_v1	Vmy01g16859	0	0	0
Vmy01g16860_Vaccinium_myrtillus_NK2018_v1	Vmy01g16860	0	0	0
Vmy01g16861_Vaccinium_myrtillus_NK2018_v1	Vmy01g16861	0	0	0
Vmy01g16862_Vaccinium_myrtillus_NK2018_v1	Vmy01g16862	0	0.0134872	0.0855736
Vmy01g16863_Vaccinium_myrtillus_NK2018_v1	Vmy01g16863	0	0	0
Vmy01g16864_Vaccinium_myrtillus_NK2018_v1	Vmy01g16864	0.0519785	0	0.068499
Vmy01g16865_Vaccinium_myrtillus_NK2018_v1	Vmy01g16865	0	0	0
Vmy01g16866_Vaccinium_myrtillus_NK2018_v1	Vmy01g16866	0	0	0
Vmy01g16867_Vaccinium_myrtillus_NK2018_v1	Vmy01g16867	0	0	0.128736
Vmy01g16868_Vaccinium_myrtillus_NK2018_v1	Vmy01g16868	0	0	0.267649
Vmy01g16869_Vaccinium_myrtillus_NK2018_v1	Vmy01g16869	0	0	0
Vmy01g16870_Vaccinium_myrtillus_NK2018_v1	Vmy01g16870	0	0	0
Vmy01g16871_Vaccinium_myrtillus_NK2018_v1	Vmy01g16871	0	0	0
Vmy01g16872_Vaccinium_myrtillus_NK2018_v1	Vmy01g16872	0	0	0
Vmy01g16873_Vaccinium_myrtillus_NK2018_v1	Vmy01g16873	0	0	0
Vmy01g16874_Vaccinium_myrtillus_NK2018_v1	Vmy01g16874	0	0	0
Vmy01g16875_Vaccinium_myrtillus_NK2018_v1	Vmy01g16875	0	0	0
Vmy01g16876_Vaccinium_myrtillus_NK2018_v1	Vmy01g16876	0	0	0
Vmy01g16877_Vaccinium_myrtillus_NK2018_v1	Vmy01g16877	0	0	0
Vmy01g16878_Vaccinium_myrtillus_NK2018_v1	Vmy01g16878	0	0	0
Vmy01g16879_Vaccinium_myrtillus_NK2018_v1	Vmy01g16879	19.3613	22.3255	21.4966
Vmy01g16880_Vaccinium_myrtillus_NK2018_v1	Vmy01g16880	0	0	0
Vmy01g16881_Vaccinium_myrtillus_NK2018_v1	Vmy01g16881	0	0	0
Vmy01g16882_Vaccinium_myrtillus_NK2018_v1	Vmy01g16882	0	0	0
Vmy01g16883_Vaccinium_myrtillus_NK2018_v1	Vmy01g16883	0	0	0
Vmy01g16884_Vaccinium_myrtillus_NK2018_v1	Vmy01g16884	0	0	0
Vmy01g16885_Vaccinium_myrtillus_NK2018_v1	Vmy01g16885	5.35423	4.28674	3.3095
Vmy01g16886_Vaccinium_myrtillus_NK2018_v1	Vmy01g16886	449.597	449.802	592.116
Vmy01g16887_Vaccinium_myrtillus_NK2018_v1	Vmy01g16887	4.43108	3.30485	2.28791
Vmy01g16888_Vaccinium_myrtillus_NK2018_v1	Vmy01g16888	0	0	0
Vmy01g16889_Vaccinium_myrtillus_NK2018_v1	Vmy01g16889	0	0	0
Vmy01g16890_Vaccinium_myrtillus_NK2018_v1	Vmy01g16890	0.142431	0.0504657	0.0395366
Vmy01g16891_Vaccinium_myrtillus_NK2018_v1	Vmy01g16891	23.5567	22.6707	25.7326
Vmy01g16892_Vaccinium_myrtillus_NK2018_v1	Vmy01g16892	8.42824	6.51555	8.97396
Vmy01g16893_Vaccinium_myrtillus_NK2018_v1	Vmy01g16893	2.34423	1.50955	1.26853
Vmy01g16894_Vaccinium_myrtillus_NK2018_v1	Vmy01g16894	0.321647	0.122025	0
Vmy01g16895_Vaccinium_myrtillus_NK2018_v1	Vmy01g16895	15.4869	19.5523	23.3497
Vmy01g16896_Vaccinium_myrtillus_NK2018_v1	Vmy01g16896	0.047228	0	0.169563
Vmy01g16897_Vaccinium_myrtillus_NK2018_v1	Vmy01g16897	1.25374	1.61896	1.48954
Vmy01g16898_Vaccinium_myrtillus_NK2018_v1	Vmy01g16898	0.063435	0	0.0316924
Vmy01g16899_Vaccinium_myrtillus_NK2018_v1	Vmy01g16899	0	0.156735	0
Vmy01g16900_Vaccinium_myrtillus_NK2018_v1	Vmy01g16900	0.0165872	0.0231449	0
Vmy01g16901_Vaccinium_myrtillus_NK2018_v1	Vmy01g16901	0.942769	4.63118	5.8749
Vmy01g16902_Vaccinium_myrtillus_NK2018_v1	Vmy01g16902	0	0	0
Vmy01g16903_Vaccinium_myrtillus_NK2018_v1	Vmy01g16903	0	0	0
Vmy01g16904_Vaccinium_myrtillus_NK2018_v1	Vmy01g16904	12.7639	10.106	11.5064
Vmy01g16905_Vaccinium_myrtillus_NK2018_v1	Vmy01g16905	0	0	0
Vmy01g16906_Vaccinium_myrtillus_NK2018_v1	Vmy01g16906	3.33853	5.36097	9.12079
Vmy01g16907_Vaccinium_myrtillus_NK2018_v1	Vmy01g16907	0	0	0
Vmy01g16908_Vaccinium_myrtillus_NK2018_v1	Vmy01g16908	0	0.0210304	0
Vmy01g16909_Vaccinium_myrtillus_NK2018_v1	Vmy01g16909	0	0	0
Vmy01g16910_Vaccinium_myrtillus_NK2018_v1	Vmy01g16910	0	0	0.30919
Vmy01g16911_Vaccinium_myrtillus_NK2018_v1	Vmy01g16911	0	0	0
Vmy01g16912_Vaccinium_myrtillus_NK2018_v1	Vmy01g16912	118.32	107.287	124.021
Vmy01g16913_Vaccinium_myrtillus_NK2018_v1	Vmy01g16913	45.9167	49.9162	34.0908
Vmy01g16914_Vaccinium_myrtillus_NK2018_v1	Vmy01g16914	0	0	0
Vmy01g16915_Vaccinium_myrtillus_NK2018_v1	Vmy01g16915	0	0	0
Vmy01g16916_Vaccinium_myrtillus_NK2018_v1	Vmy01g16916	7.08584	12.577	10.3347
Vmy01g16917_Vaccinium_myrtillus_NK2018_v1	Vmy01g16917	371.9	185.344	383.744
Vmy01g16918_Vaccinium_myrtillus_NK2018_v1	Vmy01g16918	3.49749	3.38632	4.70858
Vmy01g16919_Vaccinium_myrtillus_NK2018_v1	Vmy01g16919	6.05656	1.00126	2.22818
Vmy01g16920_Vaccinium_myrtillus_NK2018_v1	Vmy01g16920	1.06219	1.41462	1.89898
Vmy01g16921_Vaccinium_myrtillus_NK2018_v1	Vmy01g16921	8.09464	6.90796	5.74422
Vmy01g16922_Vaccinium_myrtillus_NK2018_v1	Vmy01g16922	0.286466	0	0
Vmy01g16923_Vaccinium_myrtillus_NK2018_v1	Vmy01g16923	21.2499	17.3129	21.4877
Vmy01g16924_Vaccinium_myrtillus_NK2018_v1	Vmy01g16924	0	0	0
Vmy01g16925_Vaccinium_myrtillus_NK2018_v1	Vmy01g16925	54.8975	54.5801	51.144
Vmy01g16926_Vaccinium_myrtillus_NK2018_v1	Vmy01g16926	27.3097	52.9367	18.1755
Vmy01g16927_Vaccinium_myrtillus_NK2018_v1	Vmy01g16927	0	0	0
Vmy01g16928_Vaccinium_myrtillus_NK2018_v1	Vmy01g16928	12.7919	14.0696	14.7494
Vmy01g16929_Vaccinium_myrtillus_NK2018_v1	Vmy01g16929	0	0	0
Vmy01g16930_Vaccinium_myrtillus_NK2018_v1	Vmy01g16930	13.8208	10.9496	16.0027
Vmy01g16931_Vaccinium_myrtillus_NK2018_v1	Vmy01g16931	16.3534	18.1372	19.7322
Vmy01g16932_Vaccinium_myrtillus_NK2018_v1	Vmy01g16932	0	0	0
Vmy01g16933_Vaccinium_myrtillus_NK2018_v1	Vmy01g16933	2.79905	2.34346	2.26796
Vmy01g16934_Vaccinium_myrtillus_NK2018_v1	Vmy01g16934	0	0	0
Vmy01g16935_Vaccinium_myrtillus_NK2018_v1	Vmy01g16935	0	0	0
Vmy01g16936_Vaccinium_myrtillus_NK2018_v1	Vmy01g16936	0	0	0
Vmy01g16937_Vaccinium_myrtillus_NK2018_v1	Vmy01g16937	42.54	294.583	212.959
Vmy01g16938_Vaccinium_myrtillus_NK2018_v1	Vmy01g16938	0.446721	0.113266	18.6153
Vmy01g16939_Vaccinium_myrtillus_NK2018_v1	Vmy01g16939	11.7438	14.1183	12.9636
Vmy01g16940_Vaccinium_myrtillus_NK2018_v1	Vmy01g16940	0	0	0
Vmy01g16941_Vaccinium_myrtillus_NK2018_v1	Vmy01g16941	276.864	247.981	224.155
Vmy01g16942_Vaccinium_myrtillus_NK2018_v1	Vmy01g16942	0	0	0
Vmy01g16943_Vaccinium_myrtillus_NK2018_v1	Vmy01g16943	0	0	0
Vmy01g16944_Vaccinium_myrtillus_NK2018_v1	Vmy01g16944	0	0	0
Vmy01g16945_Vaccinium_myrtillus_NK2018_v1	Vmy01g16945	0	0.0509304	0
Vmy01g16946_Vaccinium_myrtillus_NK2018_v1	Vmy01g16946	0	0	0
Vmy01g16947_Vaccinium_myrtillus_NK2018_v1	Vmy01g16947	0	0	0
Vmy01g16948_Vaccinium_myrtillus_NK2018_v1	Vmy01g16948	149.799	91.5635	105.781
Vmy01g16949_Vaccinium_myrtillus_NK2018_v1	Vmy01g16949	1.65098	2.03201	1.68107
Vmy01g16950_Vaccinium_myrtillus_NK2018_v1	Vmy01g16950	0	0	0
Vmy01g16951_Vaccinium_myrtillus_NK2018_v1	Vmy01g16951	20.8138	26.8803	6.52479
Vmy01g16952_Vaccinium_myrtillus_NK2018_v1	Vmy01g16952	0	0	0
Vmy01g16953_Vaccinium_myrtillus_NK2018_v1	Vmy01g16953	11.6485	13.956	8.15267
Vmy01g16954_Vaccinium_myrtillus_NK2018_v1	Vmy01g16954	13.4229	17.1536	11.2067
Vmy01g16955_Vaccinium_myrtillus_NK2018_v1	Vmy01g16955	1.379	4.33719	3.9094
Vmy01g16956_Vaccinium_myrtillus_NK2018_v1	Vmy01g16956	0.0691358	0.0675693	0.178443
Vmy01g16957_Vaccinium_myrtillus_NK2018_v1	Vmy01g16957	42.7511	50.1373	47.161
Vmy01g16958_Vaccinium_myrtillus_NK2018_v1	Vmy01g16958	0	0	0
Vmy01g16959_Vaccinium_myrtillus_NK2018_v1	Vmy01g16959	0.016095	0.0975783	0.0625536
Vmy01g16960_Vaccinium_myrtillus_NK2018_v1	Vmy01g16960	13.3309	15.5414	12.3259
Vmy01g16961_Vaccinium_myrtillus_NK2018_v1	Vmy01g16961	0	0	0
Vmy01g16962_Vaccinium_myrtillus_NK2018_v1	Vmy01g16962	61.0107	63.2466	64.4217
Vmy01g16963_Vaccinium_myrtillus_NK2018_v1	Vmy01g16963	0	0	0
Vmy01g16964_Vaccinium_myrtillus_NK2018_v1	Vmy01g16964	6.54842	9.41586	8.76736
Vmy01g16965_Vaccinium_myrtillus_NK2018_v1	Vmy01g16965	0	0.285185	0
Vmy01g16966_Vaccinium_myrtillus_NK2018_v1	Vmy01g16966	0	0	0
Vmy01g16967_Vaccinium_myrtillus_NK2018_v1	Vmy01g16967	0	0	0
Vmy01g16968_Vaccinium_myrtillus_NK2018_v1	Vmy01g16968	0	0	0
Vmy01g16969_Vaccinium_myrtillus_NK2018_v1	Vmy01g16969	0.234615	0.0563001	0.308149
Vmy01g16970_Vaccinium_myrtillus_NK2018_v1	Vmy01g16970	0	0.0440328	0.183587
Vmy01g16971_Vaccinium_myrtillus_NK2018_v1	Vmy01g16971	0	0	0
Vmy01g16972_Vaccinium_myrtillus_NK2018_v1	Vmy01g16972	1098.09	1561.67	2063.6
Vmy01g16973_Vaccinium_myrtillus_NK2018_v1	Vmy01g16973	0	0	0.634466
Vmy01g16974_Vaccinium_myrtillus_NK2018_v1	Vmy01g16974	0.34531	0.332605	0.444094
Vmy01g16975_Vaccinium_myrtillus_NK2018_v1	Vmy01g16975	8.01188	8.02515	6.55916
Vmy01g16976_Vaccinium_myrtillus_NK2018_v1	Vmy01g16976	25.0821	24.8559	19.0217
Vmy01g16977_Vaccinium_myrtillus_NK2018_v1	Vmy01g16977	0	0	0
Vmy01g16978_Vaccinium_myrtillus_NK2018_v1	Vmy01g16978	43.011	46.5758	43.9557
Vmy01g16979_Vaccinium_myrtillus_NK2018_v1	Vmy01g16979	0	0	0
Vmy01g16980_Vaccinium_myrtillus_NK2018_v1	Vmy01g16980	0	0	0.218935
Vmy01g16981_Vaccinium_myrtillus_NK2018_v1	Vmy01g16981	20.9622	25.0103	34.5867
Vmy01g16982_Vaccinium_myrtillus_NK2018_v1	Vmy01g16982	2.68154	10.8517	17.5633
Vmy01g16983_Vaccinium_myrtillus_NK2018_v1	Vmy01g16983	6.37171	7.10126	7.9445
Vmy01g16984_Vaccinium_myrtillus_NK2018_v1	Vmy01g16984	37.789	32.6111	41.3978
Vmy01g16985_Vaccinium_myrtillus_NK2018_v1	Vmy01g16985	0	0	0
Vmy01g16986_Vaccinium_myrtillus_NK2018_v1	Vmy01g16986	3.03095	1.86168	2.06213
Vmy01g16987_Vaccinium_myrtillus_NK2018_v1	Vmy01g16987	7.58465	10.4208	8.64908
Vmy01g16988_Vaccinium_myrtillus_NK2018_v1	Vmy01g16988	0	0	0
Vmy01g16989_Vaccinium_myrtillus_NK2018_v1	Vmy01g16989	0	0	0
Vmy01g16990_Vaccinium_myrtillus_NK2018_v1	Vmy01g16990	0	0	0
Vmy01g16991_Vaccinium_myrtillus_NK2018_v1	Vmy01g16991	0.511259	0.393644	0.287733
Vmy01g16992_Vaccinium_myrtillus_NK2018_v1	Vmy01g16992	0.28154	0.06039	0.0625403
Vmy01g16993_Vaccinium_myrtillus_NK2018_v1	Vmy01g16993	28.938	32.5046	28.5214
Vmy01g16994_Vaccinium_myrtillus_NK2018_v1	Vmy01g16994	0	0	0
Vmy01g16995_Vaccinium_myrtillus_NK2018_v1	Vmy01g16995	9.82295	14.8525	14.9167
Vmy01g16996_Vaccinium_myrtillus_NK2018_v1	Vmy01g16996	4.54677	7.11181	5.43214
Vmy01g16997_Vaccinium_myrtillus_NK2018_v1	Vmy01g16997	0	0	0
Vmy01g16998_Vaccinium_myrtillus_NK2018_v1	Vmy01g16998	0	0	0
Vmy01g16999_Vaccinium_myrtillus_NK2018_v1	Vmy01g16999	6.76235	6.9407	8.02819
Vmy01g17000_Vaccinium_myrtillus_NK2018_v1	Vmy01g17000	0.642754	0.791453	0.490191
Vmy01g17001_Vaccinium_myrtillus_NK2018_v1	Vmy01g17001	0	0	0
Vmy01g17002_Vaccinium_myrtillus_NK2018_v1	Vmy01g17002	0	0	0
Vmy01g17003_Vaccinium_myrtillus_NK2018_v1	Vmy01g17003	0.176661	0.756926	0.336973
Vmy01g17004_Vaccinium_myrtillus_NK2018_v1	Vmy01g17004	8.50473	9.04134	11.0524
Vmy01g17005_Vaccinium_myrtillus_NK2018_v1	Vmy01g17005	14.6619	32.1049	12.283
Vmy01g17006_Vaccinium_myrtillus_NK2018_v1	Vmy01g17006	0	0	0
Vmy01g17007_Vaccinium_myrtillus_NK2018_v1	Vmy01g17007	105.731	190.074	146.89
Vmy01g17008_Vaccinium_myrtillus_NK2018_v1	Vmy01g17008	0.131542	0.0228664	0.0122661
Vmy01g17009_Vaccinium_myrtillus_NK2018_v1	Vmy01g17009	0	0	0.0369795
Vmy01g17010_Vaccinium_myrtillus_NK2018_v1	Vmy01g17010	3.63383	4.11571	4.82513
Vmy01g17011_Vaccinium_myrtillus_NK2018_v1	Vmy01g17011	0	0	0
Vmy01g17012_Vaccinium_myrtillus_NK2018_v1	Vmy01g17012	65.5339	49.2261	59.6641
Vmy01g17013_Vaccinium_myrtillus_NK2018_v1	Vmy01g17013	14.6876	16.2794	15.7199
Vmy01g17014_Vaccinium_myrtillus_NK2018_v1	Vmy01g17014	51.2124	55.5332	61.4727
Vmy01g17015_Vaccinium_myrtillus_NK2018_v1	Vmy01g17015	0	0	0
Vmy01g17016_Vaccinium_myrtillus_NK2018_v1	Vmy01g17016	8.79812	11.0272	7.20504
Vmy01g17017_Vaccinium_myrtillus_NK2018_v1	Vmy01g17017	0.192909	0.158043	0.280905
Vmy01g17018_Vaccinium_myrtillus_NK2018_v1	Vmy01g17018	0.381032	0	0
Vmy01g17019_Vaccinium_myrtillus_NK2018_v1	Vmy01g17019	0.269554	0.377067	0.527966
Vmy01g17020_Vaccinium_myrtillus_NK2018_v1	Vmy01g17020	70.2739	88.6717	100.902
Vmy01g17021_Vaccinium_myrtillus_NK2018_v1	Vmy01g17021	0	0	0
Vmy01g17022_Vaccinium_myrtillus_NK2018_v1	Vmy01g17022	0	0	0
Vmy01g17023_Vaccinium_myrtillus_NK2018_v1	Vmy01g17023	0	2.46331	0
Vmy01g17024_Vaccinium_myrtillus_NK2018_v1	Vmy01g17024	62.0055	77.0712	95.4573
Vmy01g17025_Vaccinium_myrtillus_NK2018_v1	Vmy01g17025	6.95933	6.96002	6.36387
Vmy01g17026_Vaccinium_myrtillus_NK2018_v1	Vmy01g17026	0	0	0
Vmy01g17027_Vaccinium_myrtillus_NK2018_v1	Vmy01g17027	99.3406	99.4278	143.64
Vmy01g17028_Vaccinium_myrtillus_NK2018_v1	Vmy01g17028	14.9731	13.0737	18.8706
Vmy01g17029_Vaccinium_myrtillus_NK2018_v1	Vmy01g17029	14.6608	11.818	16.4772
Vmy01g17030_Vaccinium_myrtillus_NK2018_v1	Vmy01g17030	1.95504	3.95554	5.93898
Vmy01g17031_Vaccinium_myrtillus_NK2018_v1	Vmy01g17031	0.14347	0.408025	0
Vmy01g17032_Vaccinium_myrtillus_NK2018_v1	Vmy01g17032	5.94512	11.008	11.8044
Vmy01g17033_Vaccinium_myrtillus_NK2018_v1	Vmy01g17033	0.532457	0.317734	0.238998
Vmy01g17034_Vaccinium_myrtillus_NK2018_v1	Vmy01g17034	1.4682	1.4324	1.09147
Vmy01g17035_Vaccinium_myrtillus_NK2018_v1	Vmy01g17035	14.5054	6.98363	0
Vmy01g17036_Vaccinium_myrtillus_NK2018_v1	Vmy01g17036	0.151258	0.354188	0.134598
Vmy01g17037_Vaccinium_myrtillus_NK2018_v1	Vmy01g17037	2.66796	2.8497	2.63301
Vmy01g17038_Vaccinium_myrtillus_NK2018_v1	Vmy01g17038	0	0	0
Vmy01g17039_Vaccinium_myrtillus_NK2018_v1	Vmy01g17039	0	0	0.163279
Vmy01g17040_Vaccinium_myrtillus_NK2018_v1	Vmy01g17040	0	0	0
Vmy01g17041_Vaccinium_myrtillus_NK2018_v1	Vmy01g17041	15.0312	9.21908	8.60461
Vmy01g17042_Vaccinium_myrtillus_NK2018_v1	Vmy01g17042	9.90768	9.51448	7.92711
Vmy01g17043_Vaccinium_myrtillus_NK2018_v1	Vmy01g17043	15.2218	17.6334	13.5585
Vmy01g17044_Vaccinium_myrtillus_NK2018_v1	Vmy01g17044	32.1783	42.8145	42.3646
Vmy01g17045_Vaccinium_myrtillus_NK2018_v1	Vmy01g17045	5.79316	74.9003	92.3224
Vmy01g17046_Vaccinium_myrtillus_NK2018_v1	Vmy01g17046	0.279401	0.60757	0.0907386
Vmy01g17047_Vaccinium_myrtillus_NK2018_v1	Vmy01g17047	35.1931	236.392	293.621
Vmy01g17048_Vaccinium_myrtillus_NK2018_v1	Vmy01g17048	30.2729	22.5237	23.5022
Vmy01g17049_Vaccinium_myrtillus_NK2018_v1	Vmy01g17049	21.4882	16.4566	10.9095
Vmy01g17050_Vaccinium_myrtillus_NK2018_v1	Vmy01g17050	0	0	0
Vmy01g17051_Vaccinium_myrtillus_NK2018_v1	Vmy01g17051	0	0	0
Vmy01g17052_Vaccinium_myrtillus_NK2018_v1	Vmy01g17052	0	0	0
Vmy01g17053_Vaccinium_myrtillus_NK2018_v1	Vmy01g17053	0	0	0
Vmy01g17054_Vaccinium_myrtillus_NK2018_v1	Vmy01g17054	69.8213	207.265	29.6747
Vmy01g17055_Vaccinium_myrtillus_NK2018_v1	Vmy01g17055	0.110367	0.0710141	0.131782
Vmy01g17056_Vaccinium_myrtillus_NK2018_v1	Vmy01g17056	3.00545	2.56205	1.90408
Vmy01g17057_Vaccinium_myrtillus_NK2018_v1	Vmy01g17057	0	0	0
Vmy01g17058_Vaccinium_myrtillus_NK2018_v1	Vmy01g17058	8.00267	15.0734	13.751
Vmy01g17059_Vaccinium_myrtillus_NK2018_v1	Vmy01g17059	6.94251	9.53797	5.08961
Vmy01g17060_Vaccinium_myrtillus_NK2018_v1	Vmy01g17060	0	0	0
Vmy01g17061_Vaccinium_myrtillus_NK2018_v1	Vmy01g17061	3.36801	3.24276	15.6224
Vmy01g17062_Vaccinium_myrtillus_NK2018_v1	Vmy01g17062	0.43328	0.398817	0.0781697
Vmy01g17063_Vaccinium_myrtillus_NK2018_v1	Vmy01g17063	19.9469	19.5102	14.5955
Vmy01g17064_Vaccinium_myrtillus_NK2018_v1	Vmy01g17064	0	0	0
Vmy01g17065_Vaccinium_myrtillus_NK2018_v1	Vmy01g17065	10.4882	9.99547	10.9067
Vmy01g17066_Vaccinium_myrtillus_NK2018_v1	Vmy01g17066	34.8125	54.8966	45.9335
Vmy01g17067_Vaccinium_myrtillus_NK2018_v1	Vmy01g17067	13.7948	17.0732	12.4174
Vmy01g17068_Vaccinium_myrtillus_NK2018_v1	Vmy01g17068	12.2266	10.6066	37.885
Vmy01g17069_Vaccinium_myrtillus_NK2018_v1	Vmy01g17069	0	0	0.558197
Vmy01g17070_Vaccinium_myrtillus_NK2018_v1	Vmy01g17070	0.511752	0.514026	0.520342
Vmy01g17071_Vaccinium_myrtillus_NK2018_v1	Vmy01g17071	157.748	174.55	213.384
Vmy01g17072_Vaccinium_myrtillus_NK2018_v1	Vmy01g17072	372.694	325.469	455.569
Vmy01g17073_Vaccinium_myrtillus_NK2018_v1	Vmy01g17073	0.234307	0.0817881	0.022727
Vmy01g17074_Vaccinium_myrtillus_NK2018_v1	Vmy01g17074	0.633061	0.413993	0.39115
Vmy01g17075_Vaccinium_myrtillus_NK2018_v1	Vmy01g17075	0	0.044714	0.0472716
Vmy01g17076_Vaccinium_myrtillus_NK2018_v1	Vmy01g17076	42.5014	45.0195	45.9028
Vmy01g17077_Vaccinium_myrtillus_NK2018_v1	Vmy01g17077	6.3288	7.71631	21.0818
Vmy01g17078_Vaccinium_myrtillus_NK2018_v1	Vmy01g17078	3.14299	1.1977	4.14496
Vmy01g17079_Vaccinium_myrtillus_NK2018_v1	Vmy01g17079	0.420666	0.523553	1.27809
Vmy01g17080_Vaccinium_myrtillus_NK2018_v1	Vmy01g17080	0.746671	0.196194	0.342887
Vmy01g17081_Vaccinium_myrtillus_NK2018_v1	Vmy01g17081	3.96099	4.3293	4.12815
Vmy01g17082_Vaccinium_myrtillus_NK2018_v1	Vmy01g17082	4.50585	4.08548	5.36274
Vmy01g17083_Vaccinium_myrtillus_NK2018_v1	Vmy01g17083	40.027	51.4526	55.5405
Vmy01g17084_Vaccinium_myrtillus_NK2018_v1	Vmy01g17084	19.6542	14.4238	15.8641
Vmy01g17085_Vaccinium_myrtillus_NK2018_v1	Vmy01g17085	2.50011	8.58712	6.72303
Vmy01g17086_Vaccinium_myrtillus_NK2018_v1	Vmy01g17086	0	0	0
Vmy01g17087_Vaccinium_myrtillus_NK2018_v1	Vmy01g17087	0.755923	0.29484	0.614647
Vmy01g17088_Vaccinium_myrtillus_NK2018_v1	Vmy01g17088	0	0	0
Vmy01g17089_Vaccinium_myrtillus_NK2018_v1	Vmy01g17089	1.24102	1.22877	0.669797
Vmy01g17090_Vaccinium_myrtillus_NK2018_v1	Vmy01g17090	8.13373	12.0952	6.46604
Vmy01g17091_Vaccinium_myrtillus_NK2018_v1	Vmy01g17091	1.91799	2.37749	1.36131
Vmy01g17092_Vaccinium_myrtillus_NK2018_v1	Vmy01g17092	24.0049	16.4529	11.2233
Vmy01g17093_Vaccinium_myrtillus_NK2018_v1	Vmy01g17093	73.9678	125.529	149.351
Vmy01g17094_Vaccinium_myrtillus_NK2018_v1	Vmy01g17094	0	0	0
Vmy01g17095_Vaccinium_myrtillus_NK2018_v1	Vmy01g17095	9.1573	15.9065	18.7939
Vmy01g17096_Vaccinium_myrtillus_NK2018_v1	Vmy01g17096	1.8341	1.39337	1.60875
Vmy01g17097_Vaccinium_myrtillus_NK2018_v1	Vmy01g17097	0	0	0
Vmy01g17098_Vaccinium_myrtillus_NK2018_v1	Vmy01g17098	3.34987	3.46264	2.81845
Vmy01g17099_Vaccinium_myrtillus_NK2018_v1	Vmy01g17099	6.20054	7.45035	8.97911
Vmy01g17100_Vaccinium_myrtillus_NK2018_v1	Vmy01g17100	0	0.0322699	0.0410167
Vmy01g17101_Vaccinium_myrtillus_NK2018_v1	Vmy01g17101	0.420822	0	0
Vmy01g17102_Vaccinium_myrtillus_NK2018_v1	Vmy01g17102	26.2247	24.3438	25.9828
Vmy01g17103_Vaccinium_myrtillus_NK2018_v1	Vmy01g17103	5.10921	6.83442	6.02756
Vmy01g17104_Vaccinium_myrtillus_NK2018_v1	Vmy01g17104	18.8969	17.9007	19.4123
Vmy01g17105_Vaccinium_myrtillus_NK2018_v1	Vmy01g17105	0	0	0
Vmy01g17106_Vaccinium_myrtillus_NK2018_v1	Vmy01g17106	1.12311	0.738994	0.839091
Vmy01g17107_Vaccinium_myrtillus_NK2018_v1	Vmy01g17107	5.79727	5.15194	5.41007
Vmy01g17108_Vaccinium_myrtillus_NK2018_v1	Vmy01g17108	2.15202	0.916299	1.98146
Vmy01g17109_Vaccinium_myrtillus_NK2018_v1	Vmy01g17109	0.251201	0.167366	1.42839
Vmy01g17110_Vaccinium_myrtillus_NK2018_v1	Vmy01g17110	7.20464	7.90469	8.01556
Vmy01g17111_Vaccinium_myrtillus_NK2018_v1	Vmy01g17111	0	0	0.209827
Vmy01g17112_Vaccinium_myrtillus_NK2018_v1	Vmy01g17112	6.72798	5.626	7.88783
Vmy01g17113_Vaccinium_myrtillus_NK2018_v1	Vmy01g17113	1.0411	0.443927	0.449063
Vmy01g17114_Vaccinium_myrtillus_NK2018_v1	Vmy01g17114	0.304385	0.389226	0.393882
Vmy01g17115_Vaccinium_myrtillus_NK2018_v1	Vmy01g17115	1.08639	0.640221	0.87787
Vmy01g17116_Vaccinium_myrtillus_NK2018_v1	Vmy01g17116	0	0.436421	0.699181
Vmy01g17117_Vaccinium_myrtillus_NK2018_v1	Vmy01g17117	110.307	94.6916	87.059
Vmy01g17118_Vaccinium_myrtillus_NK2018_v1	Vmy01g17118	0	0.0178262	0
Vmy01g17119_Vaccinium_myrtillus_NK2018_v1	Vmy01g17119	0.824208	0.483091	0.279549
Vmy01g17120_Vaccinium_myrtillus_NK2018_v1	Vmy01g17120	18.2966	11.7094	16.7885
Vmy01g17121_Vaccinium_myrtillus_NK2018_v1	Vmy01g17121	9.54178	4.93899	6.65362
Vmy01g17122_Vaccinium_myrtillus_NK2018_v1	Vmy01g17122	69.5539	113.323	153.538
Vmy01g17123_Vaccinium_myrtillus_NK2018_v1	Vmy01g17123	1.49438	1.7346	3.22033
Vmy01g17124_Vaccinium_myrtillus_NK2018_v1	Vmy01g17124	8.34375	19.4935	2.8043
Vmy01g17125_Vaccinium_myrtillus_NK2018_v1	Vmy01g17125	29.884	33.436	32.1425
Vmy01g17126_Vaccinium_myrtillus_NK2018_v1	Vmy01g17126	212.181	273.141	210.042
Vmy01g17127_Vaccinium_myrtillus_NK2018_v1	Vmy01g17127	70.0577	49.6487	60.1642
Vmy01g17128_Vaccinium_myrtillus_NK2018_v1	Vmy01g17128	0	0	0
Vmy01g17129_Vaccinium_myrtillus_NK2018_v1	Vmy01g17129	0	0	0
Vmy01g17130_Vaccinium_myrtillus_NK2018_v1	Vmy01g17130	20.9057	31.347	27.3748
Vmy01g17131_Vaccinium_myrtillus_NK2018_v1	Vmy01g17131	33.387	29.3798	40.6813
Vmy01g17132_Vaccinium_myrtillus_NK2018_v1	Vmy01g17132	10.0415	7.11335	12.5723
Vmy01g17133_Vaccinium_myrtillus_NK2018_v1	Vmy01g17133	0.0170779	0.00841524	0.0859178
Vmy01g17134_Vaccinium_myrtillus_NK2018_v1	Vmy01g17134	0.498129	0.302809	0
Vmy01g17135_Vaccinium_myrtillus_NK2018_v1	Vmy01g17135	0.73533	4.60584	0
Vmy01g17136_Vaccinium_myrtillus_NK2018_v1	Vmy01g17136	22.4395	21.7478	15.4692
Vmy01g17137_Vaccinium_myrtillus_NK2018_v1	Vmy01g17137	1.70276	1.79472	0.794858
Vmy01g17138_Vaccinium_myrtillus_NK2018_v1	Vmy01g17138	1305.9	979.054	985.369
Vmy01g17139_Vaccinium_myrtillus_NK2018_v1	Vmy01g17139	6.4926	4.88204	5.22171
Vmy01g17140_Vaccinium_myrtillus_NK2018_v1	Vmy01g17140	0.0620034	0	0
Vmy01g17141_Vaccinium_myrtillus_NK2018_v1	Vmy01g17141	4.14648	2.76581	2.73163
Vmy01g17142_Vaccinium_myrtillus_NK2018_v1	Vmy01g17142	0.868436	0.376713	1.02055
Vmy01g17143_Vaccinium_myrtillus_NK2018_v1	Vmy01g17143	2.34717	1.04787	1.35159
Vmy01g17144_Vaccinium_myrtillus_NK2018_v1	Vmy01g17144	0	0	0
Vmy01g17145_Vaccinium_myrtillus_NK2018_v1	Vmy01g17145	0	0	0
Vmy01g17146_Vaccinium_myrtillus_NK2018_v1	Vmy01g17146	26.2363	26.5339	22.7631
Vmy01g17147_Vaccinium_myrtillus_NK2018_v1	Vmy01g17147	0.73208	0.31512	0
Vmy01g17148_Vaccinium_myrtillus_NK2018_v1	Vmy01g17148	18.5172	9.74711	12.897
Vmy01g17149_Vaccinium_myrtillus_NK2018_v1	Vmy01g17149	7.19052	5.99926	9.81264
Vmy01g17150_Vaccinium_myrtillus_NK2018_v1	Vmy01g17150	246.499	205.566	281.193
Vmy01g17151_Vaccinium_myrtillus_NK2018_v1	Vmy01g17151	905.054	728.885	541.734
Vmy01g17152_Vaccinium_myrtillus_NK2018_v1	Vmy01g17152	20.2564	17.4046	18.9581
Vmy01g17153_Vaccinium_myrtillus_NK2018_v1	Vmy01g17153	1.29886	2.30962	2.113
Vmy01g17154_Vaccinium_myrtillus_NK2018_v1	Vmy01g17154	0.0446925	0.0389197	0.054524
Vmy01g17155_Vaccinium_myrtillus_NK2018_v1	Vmy01g17155	0.841497	0.880149	0.742359
Vmy01g17156_Vaccinium_myrtillus_NK2018_v1	Vmy01g17156	4.14622	2.69703	2.27381
Vmy01g17157_Vaccinium_myrtillus_NK2018_v1	Vmy01g17157	2.05425	0.786304	1.63883
Vmy01g17158_Vaccinium_myrtillus_NK2018_v1	Vmy01g17158	16.2517	20.3375	18.7434
Vmy01g17159_Vaccinium_myrtillus_NK2018_v1	Vmy01g17159	0	0	0
Vmy01g17160_Vaccinium_myrtillus_NK2018_v1	Vmy01g17160	10.1124	14.6878	19.1473
Vmy01g17161_Vaccinium_myrtillus_NK2018_v1	Vmy01g17161	16.8275	50.5284	48.3146
Vmy01g17162_Vaccinium_myrtillus_NK2018_v1	Vmy01g17162	8.73214	5.33255	4.67505
Vmy01g17163_Vaccinium_myrtillus_NK2018_v1	Vmy01g17163	2.10306	2.20248	1.82125
Vmy01g17164_Vaccinium_myrtillus_NK2018_v1	Vmy01g17164	64.7243	36.1298	39.6305
Vmy01g17165_Vaccinium_myrtillus_NK2018_v1	Vmy01g17165	0	0	0
Vmy01g17166_Vaccinium_myrtillus_NK2018_v1	Vmy01g17166	0	0	0
Vmy01g17167_Vaccinium_myrtillus_NK2018_v1	Vmy01g17167	26.9988	30.177	28.4618
Vmy01g17168_Vaccinium_myrtillus_NK2018_v1	Vmy01g17168	38.3806	42.1734	27.8688
Vmy01g17169_Vaccinium_myrtillus_NK2018_v1	Vmy01g17169	0	0	0
Vmy01g17170_Vaccinium_myrtillus_NK2018_v1	Vmy01g17170	0	0	0
Vmy01g17171_Vaccinium_myrtillus_NK2018_v1	Vmy01g17171	0.453144	0.645236	0.146413
Vmy01g17172_Vaccinium_myrtillus_NK2018_v1	Vmy01g17172	20.5037	21.8052	20.6427
Vmy01g17173_Vaccinium_myrtillus_NK2018_v1	Vmy01g17173	0	0	0
Vmy01g17174_Vaccinium_myrtillus_NK2018_v1	Vmy01g17174	0	0	0
Vmy01g17175_Vaccinium_myrtillus_NK2018_v1	Vmy01g17175	0	0	0
Vmy01g17176_Vaccinium_myrtillus_NK2018_v1	Vmy01g17176	2.7557	1.54974	1.07546
Vmy01g17177_Vaccinium_myrtillus_NK2018_v1	Vmy01g17177	0.0913768	0.100982	0.0514708
Vmy01g17178_Vaccinium_myrtillus_NK2018_v1	Vmy01g17178	0	0	0
Vmy01g17179_Vaccinium_myrtillus_NK2018_v1	Vmy01g17179	0	0	0
Vmy01g17180_Vaccinium_myrtillus_NK2018_v1	Vmy01g17180	0	0	0
Vmy01g17181_Vaccinium_myrtillus_NK2018_v1	Vmy01g17181	0	0	0
Vmy01g17182_Vaccinium_myrtillus_NK2018_v1	Vmy01g17182	0	0	0
Vmy01g17183_Vaccinium_myrtillus_NK2018_v1	Vmy01g17183	4.43192	3.28316	1.49298
Vmy01g17184_Vaccinium_myrtillus_NK2018_v1	Vmy01g17184	8.34958	6.3897	6.35082
Vmy01g17185_Vaccinium_myrtillus_NK2018_v1	Vmy01g17185	0	0	0
Vmy01g17186_Vaccinium_myrtillus_NK2018_v1	Vmy01g17186	0	2.77399	0
Vmy01g17187_Vaccinium_myrtillus_NK2018_v1	Vmy01g17187	0	0	0
Vmy01g17188_Vaccinium_myrtillus_NK2018_v1	Vmy01g17188	0.282556	2.76469	4.38465
Vmy01g17189_Vaccinium_myrtillus_NK2018_v1	Vmy01g17189	0	0	0
Vmy01g17190_Vaccinium_myrtillus_NK2018_v1	Vmy01g17190	0	0	0
Vmy01g17191_Vaccinium_myrtillus_NK2018_v1	Vmy01g17191	0	0	0
Vmy01g17192_Vaccinium_myrtillus_NK2018_v1	Vmy01g17192	0	0	0
Vmy01g17193_Vaccinium_myrtillus_NK2018_v1	Vmy01g17193	12.5772	14.1897	18.4727
Vmy01g17194_Vaccinium_myrtillus_NK2018_v1	Vmy01g17194	0	0	0.022499
Vmy01g17195_Vaccinium_myrtillus_NK2018_v1	Vmy01g17195	0.186838	0.142932	0.0963638
Vmy01g17196_Vaccinium_myrtillus_NK2018_v1	Vmy01g17196	12.5731	15.532	18.1133
Vmy01g17197_Vaccinium_myrtillus_NK2018_v1	Vmy01g17197	46.0432	55.5445	51.3176
Vmy01g17198_Vaccinium_myrtillus_NK2018_v1	Vmy01g17198	7.32779	6.57637	6.58185
Vmy01g17199_Vaccinium_myrtillus_NK2018_v1	Vmy01g17199	0	0	0
Vmy01g17200_Vaccinium_myrtillus_NK2018_v1	Vmy01g17200	1.77509	1.88386	1.6683
Vmy01g17201_Vaccinium_myrtillus_NK2018_v1	Vmy01g17201	0	0	0
Vmy01g17202_Vaccinium_myrtillus_NK2018_v1	Vmy01g17202	12.0534	11.2169	19.7672
Vmy01g17203_Vaccinium_myrtillus_NK2018_v1	Vmy01g17203	0	0	0.886981
Vmy01g17204_Vaccinium_myrtillus_NK2018_v1	Vmy01g17204	0	0	0
Vmy01g17205_Vaccinium_myrtillus_NK2018_v1	Vmy01g17205	21.588	23.2958	29.81
Vmy01g17206_Vaccinium_myrtillus_NK2018_v1	Vmy01g17206	0	0	0
Vmy01g17207_Vaccinium_myrtillus_NK2018_v1	Vmy01g17207	0	0	0
Vmy01g17208_Vaccinium_myrtillus_NK2018_v1	Vmy01g17208	0	0	0
Vmy01g17209_Vaccinium_myrtillus_NK2018_v1	Vmy01g17209	0	0	0
Vmy01g17210_Vaccinium_myrtillus_NK2018_v1	Vmy01g17210	0	0	0
Vmy01g17211_Vaccinium_myrtillus_NK2018_v1	Vmy01g17211	4.0855	6.20662	5.64817
Vmy01g17212_Vaccinium_myrtillus_NK2018_v1	Vmy01g17212	4.57873	5.99618	3.57722
Vmy01g17213_Vaccinium_myrtillus_NK2018_v1	Vmy01g17213	5.08541	9.10359	7.0621
Vmy01g17214_Vaccinium_myrtillus_NK2018_v1	Vmy01g17214	18.6311	73.8282	55.7368
Vmy01g17215_Vaccinium_myrtillus_NK2018_v1	Vmy01g17215	71.4523	245.477	243.055
Vmy01g17216_Vaccinium_myrtillus_NK2018_v1	Vmy01g17216	1.04536	3.23924	2.19369
Vmy01g17217_Vaccinium_myrtillus_NK2018_v1	Vmy01g17217	0	0.304666	0.55627
Vmy01g17218_Vaccinium_myrtillus_NK2018_v1	Vmy01g17218	5.82964	4.49815	0.613511
Vmy01g17219_Vaccinium_myrtillus_NK2018_v1	Vmy01g17219	2.29897	2.14052	2.07072
Vmy01g17220_Vaccinium_myrtillus_NK2018_v1	Vmy01g17220	0	0	0
Vmy01g17221_Vaccinium_myrtillus_NK2018_v1	Vmy01g17221	2.19551	3.47359	4.74151
Vmy01g17222_Vaccinium_myrtillus_NK2018_v1	Vmy01g17222	0.280914	0.353147	0.386813
Vmy01g17223_Vaccinium_myrtillus_NK2018_v1	Vmy01g17223	0.22084	0	0.170474
Vmy01g17224_Vaccinium_myrtillus_NK2018_v1	Vmy01g17224	0	0	0
Vmy01g17225_Vaccinium_myrtillus_NK2018_v1	Vmy01g17225	0	0.166223	0.0963363
Vmy01g17226_Vaccinium_myrtillus_NK2018_v1	Vmy01g17226	0	0.825004	0.290567
Vmy01g17227_Vaccinium_myrtillus_NK2018_v1	Vmy01g17227	2.8257	2.32203	2.66505
Vmy01g17228_Vaccinium_myrtillus_NK2018_v1	Vmy01g17228	17.1698	25.2309	31.5424
Vmy01g17229_Vaccinium_myrtillus_NK2018_v1	Vmy01g17229	2.00082	0.797675	1.32982
Vmy01g17230_Vaccinium_myrtillus_NK2018_v1	Vmy01g17230	0.129758	0.113624	0.0842585
Vmy01g17231_Vaccinium_myrtillus_NK2018_v1	Vmy01g17231	2.87317	3.00283	3.88642
Vmy01g17232_Vaccinium_myrtillus_NK2018_v1	Vmy01g17232	0.844333	0.703217	0.447567
Vmy01g17233_Vaccinium_myrtillus_NK2018_v1	Vmy01g17233	2.90101	0.514349	0
Vmy01g17234_Vaccinium_myrtillus_NK2018_v1	Vmy01g17234	2.73257	13.6244	9.2456
Vmy01g17235_Vaccinium_myrtillus_NK2018_v1	Vmy01g17235	7.77274	7.42985	5.47964
Vmy01g17236_Vaccinium_myrtillus_NK2018_v1	Vmy01g17236	44.8116	23.5473	38.7268
Vmy01g17237_Vaccinium_myrtillus_NK2018_v1	Vmy01g17237	0.0602125	0.0858418	0.0208441
Vmy01g17238_Vaccinium_myrtillus_NK2018_v1	Vmy01g17238	0.485004	1.90291	1.779
Vmy01g17239_Vaccinium_myrtillus_NK2018_v1	Vmy01g17239	46.1566	23.6323	20.2364
Vmy01g17240_Vaccinium_myrtillus_NK2018_v1	Vmy01g17240	42.8934	53.8911	33.2448
Vmy01g17241_Vaccinium_myrtillus_NK2018_v1	Vmy01g17241	81.9088	35.5603	60.9326
Vmy01g17242_Vaccinium_myrtillus_NK2018_v1	Vmy01g17242	19.7006	23.1774	19.0094
Vmy01g17243_Vaccinium_myrtillus_NK2018_v1	Vmy01g17243	9.41668	9.09818	9.0702
Vmy01g17244_Vaccinium_myrtillus_NK2018_v1	Vmy01g17244	4.04035	2.63257	1.74007
Vmy01g17245_Vaccinium_myrtillus_NK2018_v1	Vmy01g17245	11.2326	77.4422	81.3877
Vmy01g17246_Vaccinium_myrtillus_NK2018_v1	Vmy01g17246	0.409208	0.965468	0.262568
Vmy01g17247_Vaccinium_myrtillus_NK2018_v1	Vmy01g17247	0	0	0
Vmy01g17248_Vaccinium_myrtillus_NK2018_v1	Vmy01g17248	2.54839	2.20459	1.92393
Vmy01g17249_Vaccinium_myrtillus_NK2018_v1	Vmy01g17249	11.6104	9.16871	9.24857
Vmy01g17250_Vaccinium_myrtillus_NK2018_v1	Vmy01g17250	0.0793982	0.131244	0.0735914
Vmy01g17251_Vaccinium_myrtillus_NK2018_v1	Vmy01g17251	0.0439245	0.0386725	0.0308291
Vmy01g17252_Vaccinium_myrtillus_NK2018_v1	Vmy01g17252	10.4349	10.5561	9.67881
Vmy01g17253_Vaccinium_myrtillus_NK2018_v1	Vmy01g17253	17.3114	16.1524	18.4701
Vmy01g17254_Vaccinium_myrtillus_NK2018_v1	Vmy01g17254	0.445537	0.913008	0.52668
Vmy01g17255_Vaccinium_myrtillus_NK2018_v1	Vmy01g17255	0	0	0
Vmy01g17256_Vaccinium_myrtillus_NK2018_v1	Vmy01g17256	0.247886	0.215708	0.47225
Vmy01g17257_Vaccinium_myrtillus_NK2018_v1	Vmy01g17257	9.46762	5.78985	10.6531
Vmy01g17258_Vaccinium_myrtillus_NK2018_v1	Vmy01g17258	9.63774	6.60913	11.6446
Vmy01g17259_Vaccinium_myrtillus_NK2018_v1	Vmy01g17259	4.08195	2.20892	2.03308
Vmy01g17260_Vaccinium_myrtillus_NK2018_v1	Vmy01g17260	2.39881	2.60225	2.45647
Vmy01g17261_Vaccinium_myrtillus_NK2018_v1	Vmy01g17261	4.58219	3.86853	3.81474
Vmy01g17262_Vaccinium_myrtillus_NK2018_v1	Vmy01g17262	2.95418	3.81339	4.34378
Vmy01g17263_Vaccinium_myrtillus_NK2018_v1	Vmy01g17263	1.77284	1.20723	1.17504
Vmy01g17264_Vaccinium_myrtillus_NK2018_v1	Vmy01g17264	39.9672	44.2531	39.1441
Vmy01g17265_Vaccinium_myrtillus_NK2018_v1	Vmy01g17265	4.00073	2.89932	4.29087
Vmy01g17266_Vaccinium_myrtillus_NK2018_v1	Vmy01g17266	4.26538	2.06466	2.9815
Vmy01g17267_Vaccinium_myrtillus_NK2018_v1	Vmy01g17267	60.2224	57.1094	68.6344
Vmy01g17268_Vaccinium_myrtillus_NK2018_v1	Vmy01g17268	43.5346	54.0729	58.4008
Vmy01g17269_Vaccinium_myrtillus_NK2018_v1	Vmy01g17269	0.189005	0.0557283	0.101811
Vmy01g17270_Vaccinium_myrtillus_NK2018_v1	Vmy01g17270	131.37	112.062	116.779
Vmy01g17271_Vaccinium_myrtillus_NK2018_v1	Vmy01g17271	1.67225	0.528437	1.79162
Vmy01g17272_Vaccinium_myrtillus_NK2018_v1	Vmy01g17272	2.43289	2.09435	2.7363
Vmy01g17273_Vaccinium_myrtillus_NK2018_v1	Vmy01g17273	0.0200506	0	0.0165273
Vmy01g17274_Vaccinium_myrtillus_NK2018_v1	Vmy01g17274	0.287452	0.417609	0.15607
Vmy01g17275_Vaccinium_myrtillus_NK2018_v1	Vmy01g17275	0.0775988	0.0527016	0.0696491
Vmy01g17276_Vaccinium_myrtillus_NK2018_v1	Vmy01g17276	0.0410826	0	0
Vmy01g17277_Vaccinium_myrtillus_NK2018_v1	Vmy01g17277	0.0596434	0	0
Vmy01g17278_Vaccinium_myrtillus_NK2018_v1	Vmy01g17278	0	0	0
Vmy01g17279_Vaccinium_myrtillus_NK2018_v1	Vmy01g17279	36.3625	20.0875	26.4054
Vmy01g17280_Vaccinium_myrtillus_NK2018_v1	Vmy01g17280	0.200065	0.491933	0.138955
Vmy01g17281_Vaccinium_myrtillus_NK2018_v1	Vmy01g17281	5.76906	5.88333	7.06042
Vmy01g17282_Vaccinium_myrtillus_NK2018_v1	Vmy01g17282	1.33624	1.25114	0.357132
Vmy01g17283_Vaccinium_myrtillus_NK2018_v1	Vmy01g17283	0	0	0
Vmy01g17284_Vaccinium_myrtillus_NK2018_v1	Vmy01g17284	0	0.0519375	0
Vmy01g17285_Vaccinium_myrtillus_NK2018_v1	Vmy01g17285	0	0.200113	0
Vmy01g17286_Vaccinium_myrtillus_NK2018_v1	Vmy01g17286	0.0166863	0.0428599	0.0155956
Vmy01g17287_Vaccinium_myrtillus_NK2018_v1	Vmy01g17287	0	0	0
Vmy01g17288_Vaccinium_myrtillus_NK2018_v1	Vmy01g17288	3.08023	2.90038	3.13638
Vmy01g17289_Vaccinium_myrtillus_NK2018_v1	Vmy01g17289	0	0	0
Vmy01g17290_Vaccinium_myrtillus_NK2018_v1	Vmy01g17290	1.36708	1.42414	1.128
Vmy01g17291_Vaccinium_myrtillus_NK2018_v1	Vmy01g17291	0.448459	0	0
Vmy01g17292_Vaccinium_myrtillus_NK2018_v1	Vmy01g17292	56.654	49.7462	46.3785
Vmy01g17293_Vaccinium_myrtillus_NK2018_v1	Vmy01g17293	0.0109997	0.0636574	0
Vmy01g17294_Vaccinium_myrtillus_NK2018_v1	Vmy01g17294	54.0184	47.0514	57.0462
Vmy01g17295_Vaccinium_myrtillus_NK2018_v1	Vmy01g17295	4.05613	7.10499	5.72312
Vmy01g17296_Vaccinium_myrtillus_NK2018_v1	Vmy01g17296	0	0.0227879	0.0312975
Vmy01g17297_Vaccinium_myrtillus_NK2018_v1	Vmy01g17297	8.45949	9.17428	9.37848
Vmy01g17298_Vaccinium_myrtillus_NK2018_v1	Vmy01g17298	29.5776	27.3122	37.8781
Vmy01g17299_Vaccinium_myrtillus_NK2018_v1	Vmy01g17299	1.45895	1.1459	1.69111
Vmy01g17300_Vaccinium_myrtillus_NK2018_v1	Vmy01g17300	77.7087	79.7108	110.635
Vmy01g17301_Vaccinium_myrtillus_NK2018_v1	Vmy01g17301	0	0	0
Vmy01g17302_Vaccinium_myrtillus_NK2018_v1	Vmy01g17302	8.26347	7.35803	11.5994
Vmy01g17303_Vaccinium_myrtillus_NK2018_v1	Vmy01g17303	4.13878	6.35544	6.83748
Vmy01g17304_Vaccinium_myrtillus_NK2018_v1	Vmy01g17304	0	0	0
Vmy01g17305_Vaccinium_myrtillus_NK2018_v1	Vmy01g17305	12.9986	16.992	12.662
Vmy01g17306_Vaccinium_myrtillus_NK2018_v1	Vmy01g17306	0.341015	0.366942	0.393912
Vmy01g17307_Vaccinium_myrtillus_NK2018_v1	Vmy01g17307	12.1917	8.04592	8.11007
[truncated: 34,406 more rows]
