# Supplementary material for: Genome-Wide Identification of Bilberry WRKY Transcription Factors: Go Wild and Duplicate
Source: Plants (Basel). 2023 Sep 5;12(18):3176. doi: 10.3390/plants12183176 (PMC10535657; doi:10.3390/plants12183176)
Supplement: Supplementary file 1 [file plants-12-03176-s001.zip › Table S6.xlsx]

## Sheet: Hoja 1
Table S6: Number of readings aligned by the normative method Fragments Per Kilo Base Million of mapped readings -FPKM in leaves, roots, whole berry, berry flesh and berry skin samples.
Gene_id	Gene short name	leaves_FPKM	roots_FPKM	whole_berry_FPKM	berry_flesh_FPKM	berry_skin_FPKM
Vmy01g15310_Vaccinium_myrtillus_NK2018_v1	Vmy01g15310	3.25858	3.38267	2.22737	3.84099	4.58961
Vmy01g15311_Vaccinium_myrtillus_NK2018_v1	Vmy01g15311	4.86535	4.95882	6.70975	6.17737	8.05028
Vmy01g15312_Vaccinium_myrtillus_NK2018_v1	Vmy01g15312	0.0547172	0.246986	0	0	0
Vmy01g15313_Vaccinium_myrtillus_NK2018_v1	Vmy01g15313	32.7766	2.6868	5.43172	3.00226	7.52497
Vmy01g15314_Vaccinium_myrtillus_NK2018_v1	Vmy01g15314	0	0	0	0.981695	0
Vmy01g15315_Vaccinium_myrtillus_NK2018_v1	Vmy01g15315	7.18022	14.1959	14.2619	17.2067	10.1687
Vmy01g15316_Vaccinium_myrtillus_NK2018_v1	Vmy01g15316	11.6085	24.3525	10.3349	14.7824	17.5789
Vmy01g15317_Vaccinium_myrtillus_NK2018_v1	Vmy01g15317	13.5795	4.23417	4.87424	4.67259	8.84197
Vmy01g15318_Vaccinium_myrtillus_NK2018_v1	Vmy01g15318	0.267282	0.149808	0.11001	0.30985	0.361334
Vmy01g15319_Vaccinium_myrtillus_NK2018_v1	Vmy01g15319	36.4911	85.4433	96.2094	81.5303	94.2738
Vmy01g15320_Vaccinium_myrtillus_NK2018_v1	Vmy01g15320	75.8189	54.2984	58.7043	98.9899	56.1034
Vmy01g15321_Vaccinium_myrtillus_NK2018_v1	Vmy01g15321	7.74844	15.5958	9.39832	9.50598	9.99158
Vmy01g15322_Vaccinium_myrtillus_NK2018_v1	Vmy01g15322	38.8541	61.8997	33.5382	43.4278	36.3719
Vmy01g15323_Vaccinium_myrtillus_NK2018_v1	Vmy01g15323	4.65541	8.90526	17.5638	17.5034	14.4406
Vmy01g15324_Vaccinium_myrtillus_NK2018_v1	Vmy01g15324	35.9617	24.531	33.9418	32.3098	28.172
Vmy01g15325_Vaccinium_myrtillus_NK2018_v1	Vmy01g15325	11.957	15.4563	15.664	17.8165	14.9781
Vmy01g15326_Vaccinium_myrtillus_NK2018_v1	Vmy01g15326	404.9	87.7607	108.581	118.796	116.787
Vmy01g15327_Vaccinium_myrtillus_NK2018_v1	Vmy01g15327	14.7555	8.90203	11.1021	13.5487	11.6303
Vmy01g15328_Vaccinium_myrtillus_NK2018_v1	Vmy01g15328	0	0	0	0	0
Vmy01g15329_Vaccinium_myrtillus_NK2018_v1	Vmy01g15329	0	0	0	0	0
Vmy01g15330_Vaccinium_myrtillus_NK2018_v1	Vmy01g15330	0	0	0	0	0
Vmy01g15331_Vaccinium_myrtillus_NK2018_v1	Vmy01g15331	0	0	0	0	0
Vmy01g15332_Vaccinium_myrtillus_NK2018_v1	Vmy01g15332	10.4944	10.8731	7.40634	7.73024	9.61962
Vmy01g15333_Vaccinium_myrtillus_NK2018_v1	Vmy01g15333	0	10.6282	5.93869	5.7938	0.202267
Vmy01g15334_Vaccinium_myrtillus_NK2018_v1	Vmy01g15334	0	0	0	0	0
Vmy01g15335_Vaccinium_myrtillus_NK2018_v1	Vmy01g15335	21.3957	30.7138	24.0914	28.1952	24.7552
Vmy01g15336_Vaccinium_myrtillus_NK2018_v1	Vmy01g15336	3.24055	6.37039	10.6161	9.91577	11.022
Vmy01g15337_Vaccinium_myrtillus_NK2018_v1	Vmy01g15337	0	11.317	1.30043	1.1404	2.58705
Vmy01g15338_Vaccinium_myrtillus_NK2018_v1	Vmy01g15338	0	7.81665	0.333093	0.420998	0.363984
Vmy01g15339_Vaccinium_myrtillus_NK2018_v1	Vmy01g15339	0	0	0	0	0
Vmy01g15340_Vaccinium_myrtillus_NK2018_v1	Vmy01g15340	0	0	0	0	0
Vmy01g15341_Vaccinium_myrtillus_NK2018_v1	Vmy01g15341	0	0	0	0	0.131217
Vmy01g15342_Vaccinium_myrtillus_NK2018_v1	Vmy01g15342	0	6.3926	1.71327	0	1.12806
Vmy01g15343_Vaccinium_myrtillus_NK2018_v1	Vmy01g15343	19.2152	11.0147	13.6474	18.6187	17.8303
Vmy01g15344_Vaccinium_myrtillus_NK2018_v1	Vmy01g15344	10.6008	6.85295	4.82844	7.59368	6.3664
Vmy01g15345_Vaccinium_myrtillus_NK2018_v1	Vmy01g15345	17.8763	2.92418	6.71986	4.61386	17.2955
Vmy01g15346_Vaccinium_myrtillus_NK2018_v1	Vmy01g15346	4.48265	1.37118	4.96256	1.2267	3.15198
Vmy01g15347_Vaccinium_myrtillus_NK2018_v1	Vmy01g15347	12.4858	10.2584	11.582	7.72171	14.5525
Vmy01g15348_Vaccinium_myrtillus_NK2018_v1	Vmy01g15348	4.87739	2.15566	2.26904	1.9708	2.5171
Vmy01g15349_Vaccinium_myrtillus_NK2018_v1	Vmy01g15349	14.1399	0.790518	2.08083	2.44127	3.20954
Vmy01g15350_Vaccinium_myrtillus_NK2018_v1	Vmy01g15350	15.4116	0.559594	3.74813	1.9821	2.18295
Vmy01g15351_Vaccinium_myrtillus_NK2018_v1	Vmy01g15351	0.548609	1.63434	2.73809	2.03735	4.80843
Vmy01g15352_Vaccinium_myrtillus_NK2018_v1	Vmy01g15352	0.43109	45.4494	8.91045	3.32721	7.97517
Vmy01g15353_Vaccinium_myrtillus_NK2018_v1	Vmy01g15353	5286.21	18.9313	452.903	180.567	669.648
Vmy01g15354_Vaccinium_myrtillus_NK2018_v1	Vmy01g15354	15.7829	21.5795	23.6967	24.1015	20.7479
Vmy01g15355_Vaccinium_myrtillus_NK2018_v1	Vmy01g15355	10.7899	4.29779	5.88666	6.57907	6.30466
Vmy01g15356_Vaccinium_myrtillus_NK2018_v1	Vmy01g15356	21.8314	20.0932	18.3432	17.8528	18.1744
Vmy01g15357_Vaccinium_myrtillus_NK2018_v1	Vmy01g15357	17.9497	26.0688	22.5663	25.1264	24.0686
Vmy01g15358_Vaccinium_myrtillus_NK2018_v1	Vmy01g15358	3.49296	2.76601	3.93076	3.29208	4.3558
Vmy01g15359_Vaccinium_myrtillus_NK2018_v1	Vmy01g15359	36.7233	18.3419	38.8761	45.9983	41.1484
Vmy01g15360_Vaccinium_myrtillus_NK2018_v1	Vmy01g15360	9.231	21.2043	6.63733	7.4291	6.65073
Vmy01g15361_Vaccinium_myrtillus_NK2018_v1	Vmy01g15361	10.8291	10.549	16.9452	16.6098	15.0495
Vmy01g15362_Vaccinium_myrtillus_NK2018_v1	Vmy01g15362	16.6813	17.7939	10.6059	9.84036	10.0036
Vmy01g15363_Vaccinium_myrtillus_NK2018_v1	Vmy01g15363	0.0339908	0.115279	0.135828	0.0347292	0
Vmy01g15364_Vaccinium_myrtillus_NK2018_v1	Vmy01g15364	12.227	13.6629	11.3	11.7896	9.13643
Vmy01g15365_Vaccinium_myrtillus_NK2018_v1	Vmy01g15365	44.192	48.6638	35.5008	38.0993	37.9379
Vmy01g15366_Vaccinium_myrtillus_NK2018_v1	Vmy01g15366	1185.55	32.1861	158.679	62.0757	197.833
Vmy01g15367_Vaccinium_myrtillus_NK2018_v1	Vmy01g15367	42.332	30.6801	13.0941	14.5167	17.2199
Vmy01g15368_Vaccinium_myrtillus_NK2018_v1	Vmy01g15368	21.3612	160.518	97.7113	88.7236	87.2487
Vmy01g15369_Vaccinium_myrtillus_NK2018_v1	Vmy01g15369	91.6629	126.144	133.373	153.563	104.675
Vmy01g15370_Vaccinium_myrtillus_NK2018_v1	Vmy01g15370	15.164	34.7081	39.1905	40.523	25.916
Vmy01g15371_Vaccinium_myrtillus_NK2018_v1	Vmy01g15371	8.20128	10.5439	9.09007	10.1557	8.67049
Vmy01g15372_Vaccinium_myrtillus_NK2018_v1	Vmy01g15372	19.1473	14.798	17.8863	21.432	16.3917
Vmy01g15373_Vaccinium_myrtillus_NK2018_v1	Vmy01g15373	47.5809	32.9625	44.3615	33.923	39.5569
Vmy01g15374_Vaccinium_myrtillus_NK2018_v1	Vmy01g15374	1.45817	1.91775	2.84193	1.50362	2.16207
Vmy01g15375_Vaccinium_myrtillus_NK2018_v1	Vmy01g15375	17.4297	2.25105	18.3993	11.1421	14.0311
Vmy01g15376_Vaccinium_myrtillus_NK2018_v1	Vmy01g15376	0	0	0	0	0.190198
Vmy01g15377_Vaccinium_myrtillus_NK2018_v1	Vmy01g15377	10.7355	7.19891	7.54929	9.23784	10.7784
Vmy01g15378_Vaccinium_myrtillus_NK2018_v1	Vmy01g15378	3.77194	1.72486	5.31352	11.1923	0.621406
Vmy01g15379_Vaccinium_myrtillus_NK2018_v1	Vmy01g15379	0	0	0	0	0
Vmy01g15380_Vaccinium_myrtillus_NK2018_v1	Vmy01g15380	9.87062	14.4265	15.7584	18.9	14.4082
Vmy01g15381_Vaccinium_myrtillus_NK2018_v1	Vmy01g15381	4.56864	7.33253	6.04885	5.48401	5.89827
Vmy01g15382_Vaccinium_myrtillus_NK2018_v1	Vmy01g15382	0	0	0	0	0
Vmy01g15383_Vaccinium_myrtillus_NK2018_v1	Vmy01g15383	0.0817224	0	0.162588	0	0
Vmy01g15384_Vaccinium_myrtillus_NK2018_v1	Vmy01g15384	0.236699	0.158354	0.0240071	0.02459	0.0804931
Vmy01g15385_Vaccinium_myrtillus_NK2018_v1	Vmy01g15385	0.0822333	0.0912407	0.10434	0.0851106	0
Vmy01g15386_Vaccinium_myrtillus_NK2018_v1	Vmy01g15386	0.229608	0	0.222188	0	0
Vmy01g15387_Vaccinium_myrtillus_NK2018_v1	Vmy01g15387	0.327229	0.174114	0.0761583	0.030526	0.0635801
Vmy01g15388_Vaccinium_myrtillus_NK2018_v1	Vmy01g15388	0.305606	0.303877	0.307779	0.103651	0.160964
Vmy01g15389_Vaccinium_myrtillus_NK2018_v1	Vmy01g15389	0.268055	0.0821375	0.300157	0.412299	0.553462
Vmy01g15390_Vaccinium_myrtillus_NK2018_v1	Vmy01g15390	0	0	0	0	0.693943
Vmy01g15391_Vaccinium_myrtillus_NK2018_v1	Vmy01g15391	0	0	0	0.7227	0
Vmy01g15392_Vaccinium_myrtillus_NK2018_v1	Vmy01g15392	0.13057	0	0	0.0170241	0
Vmy01g15393_Vaccinium_myrtillus_NK2018_v1	Vmy01g15393	0	0	0	0	0
Vmy01g15394_Vaccinium_myrtillus_NK2018_v1	Vmy01g15394	11.3002	9.46101	11.2745	11.3065	12.2977
Vmy01g15395_Vaccinium_myrtillus_NK2018_v1	Vmy01g15395	0	0	0	0	0
Vmy01g15396_Vaccinium_myrtillus_NK2018_v1	Vmy01g15396	0	0	0	0.0930393	0.0457242
Vmy01g15397_Vaccinium_myrtillus_NK2018_v1	Vmy01g15397	28.2048	15.1789	29.8738	41.1612	33.445
Vmy01g15398_Vaccinium_myrtillus_NK2018_v1	Vmy01g15398	21.0462	10.4524	20.7038	26.0964	35.2829
Vmy01g15399_Vaccinium_myrtillus_NK2018_v1	Vmy01g15399	436.118	1.33699	5.58797	0.832405	4.40217
Vmy01g15400_Vaccinium_myrtillus_NK2018_v1	Vmy01g15400	17.7594	20.8348	15.1417	16.3764	17.4118
Vmy01g15401_Vaccinium_myrtillus_NK2018_v1	Vmy01g15401	0	0	0	0	0
Vmy01g15402_Vaccinium_myrtillus_NK2018_v1	Vmy01g15402	3.29111	5.53738	5.1361	5.57418	4.69742
Vmy01g15403_Vaccinium_myrtillus_NK2018_v1	Vmy01g15403	0	0	0	0	0
Vmy01g15404_Vaccinium_myrtillus_NK2018_v1	Vmy01g15404	0	0	0	0	0.0617899
Vmy01g15405_Vaccinium_myrtillus_NK2018_v1	Vmy01g15405	0	0	0	0	0
Vmy01g15406_Vaccinium_myrtillus_NK2018_v1	Vmy01g15406	1.55253	0.616552	1.50654	1.28653	1.50934
Vmy01g15407_Vaccinium_myrtillus_NK2018_v1	Vmy01g15407	1.99295	9.51755	0.221263	0.448935	0.167768
Vmy01g15408_Vaccinium_myrtillus_NK2018_v1	Vmy01g15408	0.337753	0.0628985	0	0.0572636	0
Vmy01g15409_Vaccinium_myrtillus_NK2018_v1	Vmy01g15409	7.48778	1.62202	2.75619	2.69254	5.41255
Vmy01g15410_Vaccinium_myrtillus_NK2018_v1	Vmy01g15410	2.64423	4.99892	0.828054	0.77488	0.858371
Vmy01g15411_Vaccinium_myrtillus_NK2018_v1	Vmy01g15411	190.125	255.631	201.353	186.561	201.328
Vmy01g15412_Vaccinium_myrtillus_NK2018_v1	Vmy01g15412	32.5671	50.665	21.1222	26.9694	23.9471
Vmy01g15413_Vaccinium_myrtillus_NK2018_v1	Vmy01g15413	15.8242	13.7696	7.59848	8.13198	6.31126
Vmy01g15414_Vaccinium_myrtillus_NK2018_v1	Vmy01g15414	15.5135	21.5628	35.1604	26.7672	50.9186
Vmy01g15415_Vaccinium_myrtillus_NK2018_v1	Vmy01g15415	0	0	0	0	0
Vmy01g15416_Vaccinium_myrtillus_NK2018_v1	Vmy01g15416	0	0	0	0.0538472	0
Vmy01g15417_Vaccinium_myrtillus_NK2018_v1	Vmy01g15417	5.8476	22.2	14.3433	8.5246	13.2404
Vmy01g15418_Vaccinium_myrtillus_NK2018_v1	Vmy01g15418	0.507456	9.1156	0.56984	0.343275	0.190249
Vmy01g15419_Vaccinium_myrtillus_NK2018_v1	Vmy01g15419	0	0	0	0	0
Vmy01g15420_Vaccinium_myrtillus_NK2018_v1	Vmy01g15420	0.931424	2.18943	2.2001	2.02394	1.79449
Vmy01g15421_Vaccinium_myrtillus_NK2018_v1	Vmy01g15421	7.35089	5.26697	9.12491	11.5359	10.1039
Vmy01g15422_Vaccinium_myrtillus_NK2018_v1	Vmy01g15422	25.3095	32.6846	28.1272	39.7638	34.7776
Vmy01g15423_Vaccinium_myrtillus_NK2018_v1	Vmy01g15423	0.506948	0.871683	0.354562	0.299929	0.547502
Vmy01g15424_Vaccinium_myrtillus_NK2018_v1	Vmy01g15424	7.49974	5.27923	4.11739	4.98719	6.23425
Vmy01g15425_Vaccinium_myrtillus_NK2018_v1	Vmy01g15425	48.6511	28.8954	35.9826	32.5524	40.5432
Vmy01g15426_Vaccinium_myrtillus_NK2018_v1	Vmy01g15426	83.7359	21.7588	58.4419	47.2718	49.4357
Vmy01g15427_Vaccinium_myrtillus_NK2018_v1	Vmy01g15427	7.68365	11.4796	11.7512	13.8405	12.4349
Vmy01g15428_Vaccinium_myrtillus_NK2018_v1	Vmy01g15428	4.14218	0	0	0	0
Vmy01g15429_Vaccinium_myrtillus_NK2018_v1	Vmy01g15429	0.382753	5.1458	0	0.0491158	0.0325272
Vmy01g15430_Vaccinium_myrtillus_NK2018_v1	Vmy01g15430	0	0	0	0	0
Vmy01g15431_Vaccinium_myrtillus_NK2018_v1	Vmy01g15431	0	0	0.348	0.735544	0
Vmy01g15432_Vaccinium_myrtillus_NK2018_v1	Vmy01g15432	1.32973	2.19442	0.0330195	0.133975	0.133696
Vmy01g15433_Vaccinium_myrtillus_NK2018_v1	Vmy01g15433	3.08962	20.4403	6.33857	5.24599	4.75578
Vmy01g15434_Vaccinium_myrtillus_NK2018_v1	Vmy01g15434	29.1119	29.1171	41.029	28.8931	39.0335
Vmy01g15435_Vaccinium_myrtillus_NK2018_v1	Vmy01g15435	3.17011	2.17221	2.04561	2.16707	2.3388
Vmy01g15436_Vaccinium_myrtillus_NK2018_v1	Vmy01g15436	37.8357	36.4066	37.6534	43.3957	35.0734
Vmy01g15437_Vaccinium_myrtillus_NK2018_v1	Vmy01g15437	1.53248	1.51797	1.24818	2.07143	1.62239
Vmy01g15438_Vaccinium_myrtillus_NK2018_v1	Vmy01g15438	0	1.89319	0	0	0.269034
Vmy01g15439_Vaccinium_myrtillus_NK2018_v1	Vmy01g15439	1.61146	0.678175	0.589197	0.53113	0.208355
Vmy01g15440_Vaccinium_myrtillus_NK2018_v1	Vmy01g15440	0.463242	0.401334	0.660954	0.787377	0.247902
Vmy01g15441_Vaccinium_myrtillus_NK2018_v1	Vmy01g15441	0	0	0	0	0
Vmy01g15442_Vaccinium_myrtillus_NK2018_v1	Vmy01g15442	0.259174	0.576395	0.639951	0.927238	0.541335
Vmy01g15443_Vaccinium_myrtillus_NK2018_v1	Vmy01g15443	0	0	0	0	0.274716
Vmy01g15444_Vaccinium_myrtillus_NK2018_v1	Vmy01g15444	0	0	0	0	0
Vmy01g15445_Vaccinium_myrtillus_NK2018_v1	Vmy01g15445	0	0	0	0	0
Vmy01g15446_Vaccinium_myrtillus_NK2018_v1	Vmy01g15446	0.257785	0	0.415135	0.211291	0.101629
Vmy01g15447_Vaccinium_myrtillus_NK2018_v1	Vmy01g15447	30.7028	41.1023	30.1035	30.1569	33.3392
Vmy01g15448_Vaccinium_myrtillus_NK2018_v1	Vmy01g15448	0.221507	6.61342	0.22908	0.213689	0.128939
Vmy01g15449_Vaccinium_myrtillus_NK2018_v1	Vmy01g15449	0	0	0.889857	0	1.78337
Vmy01g15450_Vaccinium_myrtillus_NK2018_v1	Vmy01g15450	22.3322	20.871	29.6988	32.7076	28.4749
Vmy01g15451_Vaccinium_myrtillus_NK2018_v1	Vmy01g15451	13.7471	20.1228	10.3165	18.0787	23.864
Vmy01g15452_Vaccinium_myrtillus_NK2018_v1	Vmy01g15452	19.2211	11.2185	12.8409	12.0036	9.04815
Vmy01g15453_Vaccinium_myrtillus_NK2018_v1	Vmy01g15453	0.501168	3.26347	0.283884	0.755903	0.462408
Vmy01g15454_Vaccinium_myrtillus_NK2018_v1	Vmy01g15454	0	0.707743	0	0.20631	0
Vmy01g15455_Vaccinium_myrtillus_NK2018_v1	Vmy01g15455	5.10358	2.52902	0.0862273	1.32662	0.180071
Vmy01g15456_Vaccinium_myrtillus_NK2018_v1	Vmy01g15456	2.60002	4.50653	0	0	0
Vmy01g15457_Vaccinium_myrtillus_NK2018_v1	Vmy01g15457	6.92113	4.54001	2.87436	5.62124	7.07558
Vmy01g15458_Vaccinium_myrtillus_NK2018_v1	Vmy01g15458	128.286	22.4833	12.557	18.5807	9.626
Vmy01g15459_Vaccinium_myrtillus_NK2018_v1	Vmy01g15459	18.4648	14.0994	20.2853	18.462	23.0458
Vmy01g15460_Vaccinium_myrtillus_NK2018_v1	Vmy01g15460	2.30536	3.01063	2.7254	2.36069	2.26924
Vmy01g15461_Vaccinium_myrtillus_NK2018_v1	Vmy01g15461	8.75752	6.93336	8.48186	11.1155	7.92614
Vmy01g15462_Vaccinium_myrtillus_NK2018_v1	Vmy01g15462	0	0	0	0	0
Vmy01g15463_Vaccinium_myrtillus_NK2018_v1	Vmy01g15463	4.41123	9.28003	5.4581	5.17385	4.59145
Vmy01g15464_Vaccinium_myrtillus_NK2018_v1	Vmy01g15464	0.218779	2.3264	0.109714	0.22235	0
Vmy01g15465_Vaccinium_myrtillus_NK2018_v1	Vmy01g15465	1.0136	16.856	5.37995	2.57942	0.650146
Vmy01g15466_Vaccinium_myrtillus_NK2018_v1	Vmy01g15466	0	0	0	0	0
Vmy01g15467_Vaccinium_myrtillus_NK2018_v1	Vmy01g15467	2.70088	185.107	19.6047	11.1764	7.1158
Vmy01g15468_Vaccinium_myrtillus_NK2018_v1	Vmy01g15468	0	0	0	0	0
Vmy01g15469_Vaccinium_myrtillus_NK2018_v1	Vmy01g15469	0	0	0.202122	0	0.530518
Vmy01g15470_Vaccinium_myrtillus_NK2018_v1	Vmy01g15470	0	0	0	0	0
Vmy01g15471_Vaccinium_myrtillus_NK2018_v1	Vmy01g15471	0	0.569203	0	0	0.641287
Vmy01g15472_Vaccinium_myrtillus_NK2018_v1	Vmy01g15472	0	0.505078	0.211611	0.670058	0
Vmy01g15473_Vaccinium_myrtillus_NK2018_v1	Vmy01g15473	0	0.358495	0	0.979284	0.620825
Vmy01g15474_Vaccinium_myrtillus_NK2018_v1	Vmy01g15474	0	0	0	0	0
Vmy01g15475_Vaccinium_myrtillus_NK2018_v1	Vmy01g15475	0	0	0	0	3.25612
Vmy01g15476_Vaccinium_myrtillus_NK2018_v1	Vmy01g15476	0	3.11049	6.98772	4.90587	1.83609
Vmy01g15477_Vaccinium_myrtillus_NK2018_v1	Vmy01g15477	0.905137	0	0.574845	0	0.600267
Vmy01g15478_Vaccinium_myrtillus_NK2018_v1	Vmy01g15478	0.192801	7.27843	2.94329	1.39996	0.609644
Vmy01g15479_Vaccinium_myrtillus_NK2018_v1	Vmy01g15479	0.231891	9.48211	5.07395	8.22594	8.41111
Vmy01g15480_Vaccinium_myrtillus_NK2018_v1	Vmy01g15480	1.05453	2.38339	0.830458	0.1542	0.831871
Vmy01g15481_Vaccinium_myrtillus_NK2018_v1	Vmy01g15481	0.82741	2.05384	1.61989	0.239401	1.30617
Vmy01g15482_Vaccinium_myrtillus_NK2018_v1	Vmy01g15482	0.268918	1.51884	0.539454	0.927357	0.846602
Vmy01g15483_Vaccinium_myrtillus_NK2018_v1	Vmy01g15483	0	1.46435	1.79595	0.638823	0
Vmy01g15484_Vaccinium_myrtillus_NK2018_v1	Vmy01g15484	0	0.913605	0	0	0
Vmy01g15485_Vaccinium_myrtillus_NK2018_v1	Vmy01g15485	0	0.751825	0.211812	0.54798	0.507673
Vmy01g15486_Vaccinium_myrtillus_NK2018_v1	Vmy01g15486	0.415804	1.33134	1.2151	0.838851	0.661737
Vmy01g15487_Vaccinium_myrtillus_NK2018_v1	Vmy01g15487	0	0	0	5.16654	1.60722
Vmy01g15488_Vaccinium_myrtillus_NK2018_v1	Vmy01g15488	0	0	0	0	0
Vmy01g15489_Vaccinium_myrtillus_NK2018_v1	Vmy01g15489	20.4605	18.5394	31.2295	28.6744	40.9958
Vmy01g15490_Vaccinium_myrtillus_NK2018_v1	Vmy01g15490	122.096	1.22247	6.30871	3.04155	4.67932
Vmy01g15491_Vaccinium_myrtillus_NK2018_v1	Vmy01g15491	1.38041	23.8155	2.69018	3.47351	0.469749
Vmy01g15492_Vaccinium_myrtillus_NK2018_v1	Vmy01g15492	2.76879	38.5748	2.54274	4.28892	0.444501
Vmy01g15493_Vaccinium_myrtillus_NK2018_v1	Vmy01g15493	0.797739	0.162027	0.260504	0	0
Vmy01g15494_Vaccinium_myrtillus_NK2018_v1	Vmy01g15494	14.1236	14.7184	10.6048	13.4431	8.71906
Vmy01g15495_Vaccinium_myrtillus_NK2018_v1	Vmy01g15495	9.05032	10.9891	6.01521	4.81035	8.11621
Vmy01g15496_Vaccinium_myrtillus_NK2018_v1	Vmy01g15496	5.87841	6.76949	4.53032	3.70603	4.84212
Vmy01g15497_Vaccinium_myrtillus_NK2018_v1	Vmy01g15497	0.910797	0.34725	0.407798	0	0.286356
Vmy01g15498_Vaccinium_myrtillus_NK2018_v1	Vmy01g15498	0	0	0	0	0
Vmy01g15499_Vaccinium_myrtillus_NK2018_v1	Vmy01g15499	12.4397	8.35801	11.7373	14.2282	16.9372
Vmy01g15500_Vaccinium_myrtillus_NK2018_v1	Vmy01g15500	2.81259	2.20708	0.588243	3.14068	1.69725
Vmy01g15501_Vaccinium_myrtillus_NK2018_v1	Vmy01g15501	8.02173	3.51868	1.85125	2.00002	4.53789
Vmy01g15502_Vaccinium_myrtillus_NK2018_v1	Vmy01g15502	6.31617	22.3968	13.8726	11.244	14.1544
Vmy01g15503_Vaccinium_myrtillus_NK2018_v1	Vmy01g15503	17.8324	15.1406	19.9311	21.8723	18.4208
Vmy01g15504_Vaccinium_myrtillus_NK2018_v1	Vmy01g15504	15.5602	50.1512	30.6865	30.1839	37.0424
Vmy01g15505_Vaccinium_myrtillus_NK2018_v1	Vmy01g15505	0	0	0	0.0760978	0
Vmy01g15506_Vaccinium_myrtillus_NK2018_v1	Vmy01g15506	0	0	0	0	0.300619
Vmy01g15507_Vaccinium_myrtillus_NK2018_v1	Vmy01g15507	0	0	0	1.17701	0.992277
Vmy01g15508_Vaccinium_myrtillus_NK2018_v1	Vmy01g15508	0.545266	0.210093	0.914871	17.7071	12.6189
Vmy01g15509_Vaccinium_myrtillus_NK2018_v1	Vmy01g15509	0.277403	0.310799	1.02623	1.51966	0.640557
Vmy01g15510_Vaccinium_myrtillus_NK2018_v1	Vmy01g15510	8.20641	20.1462	30.4783	27.1222	31.7874
Vmy01g15511_Vaccinium_myrtillus_NK2018_v1	Vmy01g15511	4.93373	10.5194	9.95765	14.5092	6.61819
Vmy01g15512_Vaccinium_myrtillus_NK2018_v1	Vmy01g15512	0	0	0	0	0
Vmy01g15513_Vaccinium_myrtillus_NK2018_v1	Vmy01g15513	11.0967	10.5553	13.8302	12.5958	9.5554
Vmy01g15514_Vaccinium_myrtillus_NK2018_v1	Vmy01g15514	10.4131	18.6423	12.6823	14.8445	10.4773
Vmy01g15515_Vaccinium_myrtillus_NK2018_v1	Vmy01g15515	5.82252	6.25563	5.34744	3.8519	4.87766
Vmy01g15516_Vaccinium_myrtillus_NK2018_v1	Vmy01g15516	31.8829	32.6188	42.0074	59.436	27.5688
Vmy01g15517_Vaccinium_myrtillus_NK2018_v1	Vmy01g15517	0.654867	0	0	0	0
Vmy01g15518_Vaccinium_myrtillus_NK2018_v1	Vmy01g15518	6.11817	3.17741	4.18066	4.05177	6.53598
Vmy01g15519_Vaccinium_myrtillus_NK2018_v1	Vmy01g15519	0	0	0	0	0
Vmy01g15520_Vaccinium_myrtillus_NK2018_v1	Vmy01g15520	2.33577	1.41926	0.98537	0.788377	0.903709
Vmy01g15521_Vaccinium_myrtillus_NK2018_v1	Vmy01g15521	0.246879	0	0.0509089	0.0515797	0.0672306
Vmy01g15522_Vaccinium_myrtillus_NK2018_v1	Vmy01g15522	30.1465	34.5069	35.8926	38.7225	36.7832
Vmy01g15523_Vaccinium_myrtillus_NK2018_v1	Vmy01g15523	19.651	4.46942	11.5907	6.57344	13.6211
Vmy01g15524_Vaccinium_myrtillus_NK2018_v1	Vmy01g15524	12.8427	18.0252	14.3851	20.4856	11.3536
Vmy01g15525_Vaccinium_myrtillus_NK2018_v1	Vmy01g15525	23.3846	39.7426	16.066	20.4626	21.1714
Vmy01g15526_Vaccinium_myrtillus_NK2018_v1	Vmy01g15526	5.4554	7.43985	4.98082	5.49495	4.58168
Vmy01g15527_Vaccinium_myrtillus_NK2018_v1	Vmy01g15527	4.58035	17.5336	23.3098	35.5864	23.6931
Vmy01g15528_Vaccinium_myrtillus_NK2018_v1	Vmy01g15528	71.5238	7.36496	17.3785	10.0567	26.6872
Vmy01g15529_Vaccinium_myrtillus_NK2018_v1	Vmy01g15529	0	0	0	0	0
Vmy01g15530_Vaccinium_myrtillus_NK2018_v1	Vmy01g15530	0	0	0	0	0
Vmy01g15531_Vaccinium_myrtillus_NK2018_v1	Vmy01g15531	0	0	0	0	0
Vmy01g15532_Vaccinium_myrtillus_NK2018_v1	Vmy01g15532	10.0511	7.7012	10.4379	12.6054	13.0471
Vmy01g15533_Vaccinium_myrtillus_NK2018_v1	Vmy01g15533	30.0527	14.4102	11.3458	13.3469	13.089
Vmy01g15534_Vaccinium_myrtillus_NK2018_v1	Vmy01g15534	5.98723	10.6622	3.35443	2.94317	3.8515
Vmy01g15535_Vaccinium_myrtillus_NK2018_v1	Vmy01g15535	0.312881	1.18409	1.39625	1.05672	0.910489
Vmy01g15536_Vaccinium_myrtillus_NK2018_v1	Vmy01g15536	15.8533	13.9969	25.2785	28.1848	29.3656
Vmy01g15537_Vaccinium_myrtillus_NK2018_v1	Vmy01g15537	0.261659	0.116959	0.330639	0.386853	0.311399
Vmy01g15538_Vaccinium_myrtillus_NK2018_v1	Vmy01g15538	10.6258	49.646	20.2156	8.20342	12.538
Vmy01g15539_Vaccinium_myrtillus_NK2018_v1	Vmy01g15539	0	0	17.0975	33.1421	1.64602
Vmy01g15540_Vaccinium_myrtillus_NK2018_v1	Vmy01g15540	3.10308	7.22853	6.58127	6.4296	5.67887
Vmy01g15541_Vaccinium_myrtillus_NK2018_v1	Vmy01g15541	0	0	145.554	428.054	18.1223
Vmy01g15542_Vaccinium_myrtillus_NK2018_v1	Vmy01g15542	0.616527	0.356819	0.302049	0.320628	0
Vmy01g15543_Vaccinium_myrtillus_NK2018_v1	Vmy01g15543	0	0	0	0	0
Vmy01g15544_Vaccinium_myrtillus_NK2018_v1	Vmy01g15544	28.0062	7.13782	12.1938	9.70967	13.5484
Vmy01g15545_Vaccinium_myrtillus_NK2018_v1	Vmy01g15545	0	0	0	0	0
Vmy01g15546_Vaccinium_myrtillus_NK2018_v1	Vmy01g15546	0	0	0.369014	1.50406	1.44343
Vmy01g15547_Vaccinium_myrtillus_NK2018_v1	Vmy01g15547	0	0.0921254	0.640798	1.94446	1.75151
Vmy01g15548_Vaccinium_myrtillus_NK2018_v1	Vmy01g15548	4.0851	3.62034	4.24657	3.92003	3.41391
Vmy01g15549_Vaccinium_myrtillus_NK2018_v1	Vmy01g15549	28.3202	36.2002	36.4456	36.1947	36.0131
Vmy01g15550_Vaccinium_myrtillus_NK2018_v1	Vmy01g15550	0.8413	3.52041	1.0626	0.947005	0.745723
Vmy01g15551_Vaccinium_myrtillus_NK2018_v1	Vmy01g15551	0.870795	9.6686	2.87645	2.61539	1.66938
Vmy01g15552_Vaccinium_myrtillus_NK2018_v1	Vmy01g15552	0	10.1115	0	0	0
Vmy01g15553_Vaccinium_myrtillus_NK2018_v1	Vmy01g15553	66.3509	91.3821	96.6771	118.282	109.123
Vmy01g15554_Vaccinium_myrtillus_NK2018_v1	Vmy01g15554	22.9118	13.6642	21.3403	23.8643	22.2356
Vmy01g15555_Vaccinium_myrtillus_NK2018_v1	Vmy01g15555	26.2883	32.1997	37.1664	34.1223	74.6093
Vmy01g15556_Vaccinium_myrtillus_NK2018_v1	Vmy01g15556	0.285262	0.838488	0.417319	0.447283	0
Vmy01g15557_Vaccinium_myrtillus_NK2018_v1	Vmy01g15557	9.0881	9.16278	10.2217	10.497	12.9058
Vmy01g15558_Vaccinium_myrtillus_NK2018_v1	Vmy01g15558	1.34455	2.39488	2.48449	3.03386	1.1923
Vmy01g15559_Vaccinium_myrtillus_NK2018_v1	Vmy01g15559	6.58687	2.31143	2.22038	3.15194	5.28162
Vmy01g15560_Vaccinium_myrtillus_NK2018_v1	Vmy01g15560	60.172	70.1498	72.4127	66.8108	82.955
Vmy01g15561_Vaccinium_myrtillus_NK2018_v1	Vmy01g15561	158.897	178.309	29.5136	36.7478	39.3329
Vmy01g15562_Vaccinium_myrtillus_NK2018_v1	Vmy01g15562	96.4661	117.552	74.235	57.3296	49.5112
Vmy01g15563_Vaccinium_myrtillus_NK2018_v1	Vmy01g15563	0	0	0	0	0
Vmy01g15564_Vaccinium_myrtillus_NK2018_v1	Vmy01g15564	0.86456	0.693153	0.772641	1.21079	0.797377
Vmy01g15565_Vaccinium_myrtillus_NK2018_v1	Vmy01g15565	17.5033	15.2771	39.4713	38.7976	54.2481
Vmy01g15566_Vaccinium_myrtillus_NK2018_v1	Vmy01g15566	52.2614	49.2452	43.8562	60.881	54.6155
Vmy01g15567_Vaccinium_myrtillus_NK2018_v1	Vmy01g15567	47.3471	29.3703	58.008	51.9114	41.3006
Vmy01g15568_Vaccinium_myrtillus_NK2018_v1	Vmy01g15568	10.078	3.69886	14.2923	10.9849	16.0772
Vmy01g15569_Vaccinium_myrtillus_NK2018_v1	Vmy01g15569	2.60187	6.56875	51.4987	24.3204	54.8243
Vmy01g15570_Vaccinium_myrtillus_NK2018_v1	Vmy01g15570	1.69769	3.0733	1.76684	1.66577	1.37455
Vmy01g15571_Vaccinium_myrtillus_NK2018_v1	Vmy01g15571	16.4774	18.1526	20.0229	27.8498	14.4804
Vmy01g15572_Vaccinium_myrtillus_NK2018_v1	Vmy01g15572	4.08347	5.15104	8.3904	6.729	10.2278
Vmy01g15573_Vaccinium_myrtillus_NK2018_v1	Vmy01g15573	61.0324	66.0212	64.5462	69.8896	62.1991
Vmy01g15574_Vaccinium_myrtillus_NK2018_v1	Vmy01g15574	30.6883	39.7186	39.3039	41.6543	39.2996
Vmy01g15575_Vaccinium_myrtillus_NK2018_v1	Vmy01g15575	0	0.205	0	0	0
Vmy01g15576_Vaccinium_myrtillus_NK2018_v1	Vmy01g15576	0	0	0	0	0
Vmy01g15577_Vaccinium_myrtillus_NK2018_v1	Vmy01g15577	0	0	0.0332365	0.100109	0.0232955
Vmy01g15578_Vaccinium_myrtillus_NK2018_v1	Vmy01g15578	7.83667	5.96018	19.9549	31.9861	16.6514
Vmy01g15579_Vaccinium_myrtillus_NK2018_v1	Vmy01g15579	8.67969	9.22838	14.4335	21.377	11.5531
Vmy01g15580_Vaccinium_myrtillus_NK2018_v1	Vmy01g15580	1.20806	1.96578	2.34307	3.70126	2.4794
Vmy01g15581_Vaccinium_myrtillus_NK2018_v1	Vmy01g15581	27.213	31.1035	55.0861	66.4009	48.3922
Vmy01g15582_Vaccinium_myrtillus_NK2018_v1	Vmy01g15582	483.778	54.506	108.148	73.7314	104.08
Vmy01g15583_Vaccinium_myrtillus_NK2018_v1	Vmy01g15583	5.22408	10.2664	5.33412	3.56511	4.97341
Vmy01g15584_Vaccinium_myrtillus_NK2018_v1	Vmy01g15584	6.05078	15.4711	5.77668	4.88839	4.15251
Vmy01g15585_Vaccinium_myrtillus_NK2018_v1	Vmy01g15585	9.66671	4.25402	7.03972	8.328	8.17046
Vmy01g15586_Vaccinium_myrtillus_NK2018_v1	Vmy01g15586	14.3695	5.89803	6.85006	5.62765	9.13261
Vmy01g15587_Vaccinium_myrtillus_NK2018_v1	Vmy01g15587	0	0	0	0	0
Vmy01g15588_Vaccinium_myrtillus_NK2018_v1	Vmy01g15588	0	0	0	0	0
Vmy01g15589_Vaccinium_myrtillus_NK2018_v1	Vmy01g15589	3.52321	3.66873	3.17765	6.88976	5.01056
Vmy01g15590_Vaccinium_myrtillus_NK2018_v1	Vmy01g15590	15.6872	16.4361	10.4006	12.379	11.5104
Vmy01g15591_Vaccinium_myrtillus_NK2018_v1	Vmy01g15591	53.5818	17.3938	50.9394	46.4541	35.5198
Vmy01g15592_Vaccinium_myrtillus_NK2018_v1	Vmy01g15592	0.355271	3.09142	0.362348	1.24343	0.327432
Vmy01g15593_Vaccinium_myrtillus_NK2018_v1	Vmy01g15593	2.44668	3.33325	4.19682	4.32407	3.97298
Vmy01g15594_Vaccinium_myrtillus_NK2018_v1	Vmy01g15594	11.13	13.9326	16.4039	16.4687	16.4871
Vmy01g15595_Vaccinium_myrtillus_NK2018_v1	Vmy01g15595	1.80648	1.64867	0	0	0.191775
Vmy01g15596_Vaccinium_myrtillus_NK2018_v1	Vmy01g15596	0	0	0	0	0
Vmy01g15597_Vaccinium_myrtillus_NK2018_v1	Vmy01g15597	4.13089	0.167771	4.55372	7.59233	4.73184
Vmy01g15598_Vaccinium_myrtillus_NK2018_v1	Vmy01g15598	0	0	0	0	0
Vmy01g15599_Vaccinium_myrtillus_NK2018_v1	Vmy01g15599	15.4369	20.6031	21.1597	23.7014	16.1192
Vmy01g15600_Vaccinium_myrtillus_NK2018_v1	Vmy01g15600	193.696	125.774	176.757	216.587	174.227
Vmy01g15601_Vaccinium_myrtillus_NK2018_v1	Vmy01g15601	611.496	1234.07	726.435	858.135	589.77
Vmy01g15602_Vaccinium_myrtillus_NK2018_v1	Vmy01g15602	147.619	494.961	362.611	432.85	259.782
Vmy01g15603_Vaccinium_myrtillus_NK2018_v1	Vmy01g15603	4.08696	490.105	53.8053	26.6282	37.0623
Vmy01g15604_Vaccinium_myrtillus_NK2018_v1	Vmy01g15604	15.9333	24.473	19.8542	23.6131	19.0107
Vmy01g15605_Vaccinium_myrtillus_NK2018_v1	Vmy01g15605	14.3084	16.832	28.1469	32.2609	15.59
Vmy01g15606_Vaccinium_myrtillus_NK2018_v1	Vmy01g15606	24.8438	80.114	53.4721	104.22	14.6483
Vmy01g15607_Vaccinium_myrtillus_NK2018_v1	Vmy01g15607	66.576	0.0971268	4.48492	1.19825	9.56623
Vmy01g15608_Vaccinium_myrtillus_NK2018_v1	Vmy01g15608	9.41468	8.3166	5.52008	8.55878	3.54501
Vmy01g15609_Vaccinium_myrtillus_NK2018_v1	Vmy01g15609	11.1994	105.334	12.765	7.70292	9.91209
Vmy01g15610_Vaccinium_myrtillus_NK2018_v1	Vmy01g15610	12.8681	13.9365	18.1364	19.808	10.5351
Vmy01g15611_Vaccinium_myrtillus_NK2018_v1	Vmy01g15611	98.9004	7.74982	15.5737	10.3334	27.3305
Vmy01g15612_Vaccinium_myrtillus_NK2018_v1	Vmy01g15612	1.9198	0.69251	0.508186	0.913845	0.962124
Vmy01g15613_Vaccinium_myrtillus_NK2018_v1	Vmy01g15613	0.881226	6.86015	1.25975	0.894598	0.791722
Vmy01g15614_Vaccinium_myrtillus_NK2018_v1	Vmy01g15614	3.77232	630.619	29.6917	11.6671	12.9627
Vmy01g15615_Vaccinium_myrtillus_NK2018_v1	Vmy01g15615	2.91117	18.469	8.16303	3.64171	11.2836
Vmy01g15616_Vaccinium_myrtillus_NK2018_v1	Vmy01g15616	0.216307	2.76311	0	0.223051	0
Vmy01g15617_Vaccinium_myrtillus_NK2018_v1	Vmy01g15617	14.4918	28.8379	19.9305	19.7491	26.7922
Vmy01g15618_Vaccinium_myrtillus_NK2018_v1	Vmy01g15618	24.0401	16.9644	13.9136	15.0034	2.0719
Vmy01g15619_Vaccinium_myrtillus_NK2018_v1	Vmy01g15619	123.331	62.6199	57.3287	52.0062	43.3968
Vmy01g15620_Vaccinium_myrtillus_NK2018_v1	Vmy01g15620	5.60821	22.0821	0	0	0
Vmy01g15621_Vaccinium_myrtillus_NK2018_v1	Vmy01g15621	67.7898	16.4671	22.5623	21.048	33.7944
Vmy01g15622_Vaccinium_myrtillus_NK2018_v1	Vmy01g15622	0.64801	0.427896	1.37922	3.08344	0.378446
Vmy01g15623_Vaccinium_myrtillus_NK2018_v1	Vmy01g15623	3.62397	4.2447	3.06129	3.94245	3.83481
Vmy01g15624_Vaccinium_myrtillus_NK2018_v1	Vmy01g15624	0.25433	11.9661	0.382359	0.702964	0.141257
Vmy01g15625_Vaccinium_myrtillus_NK2018_v1	Vmy01g15625	0	0	0	0	0
Vmy01g15626_Vaccinium_myrtillus_NK2018_v1	Vmy01g15626	0	0	0	0.0905624	0
Vmy01g15627_Vaccinium_myrtillus_NK2018_v1	Vmy01g15627	1.55212	0.0675221	0.165613	0.146286	0.243692
Vmy01g15628_Vaccinium_myrtillus_NK2018_v1	Vmy01g15628	0.591275	0	0	0.625429	2.15401
Vmy01g15629_Vaccinium_myrtillus_NK2018_v1	Vmy01g15629	0.449405	0.551665	0.33026	0.289546	0.246374
Vmy01g15630_Vaccinium_myrtillus_NK2018_v1	Vmy01g15630	1.80774	1.27371	1.48169	1.68062	1.50803
Vmy01g15631_Vaccinium_myrtillus_NK2018_v1	Vmy01g15631	0.682174	1.55003	0	0	0.420776
Vmy01g15632_Vaccinium_myrtillus_NK2018_v1	Vmy01g15632	2.33532	0.826784	1.54901	0.937079	1.87081
Vmy01g15633_Vaccinium_myrtillus_NK2018_v1	Vmy01g15633	6.56396	10.8773	9.02337	9.123	10.8452
Vmy01g15634_Vaccinium_myrtillus_NK2018_v1	Vmy01g15634	0	0	0	0	0
Vmy01g15635_Vaccinium_myrtillus_NK2018_v1	Vmy01g15635	0	6.32662	0	0	0.095188
Vmy01g15636_Vaccinium_myrtillus_NK2018_v1	Vmy01g15636	0.329967	22.148	0.445337	0.632731	0.526685
Vmy01g15637_Vaccinium_myrtillus_NK2018_v1	Vmy01g15637	5.69548	2.19973	9.99945	9.88554	8.83188
Vmy01g15638_Vaccinium_myrtillus_NK2018_v1	Vmy01g15638	14.1219	4.52495	22.1661	24.1464	20.5011
Vmy01g15639_Vaccinium_myrtillus_NK2018_v1	Vmy01g15639	0	0	0	0	0
Vmy01g15640_Vaccinium_myrtillus_NK2018_v1	Vmy01g15640	0	0	0	0	0
Vmy01g15641_Vaccinium_myrtillus_NK2018_v1	Vmy01g15641	0	0	0.036021	0.0363538	0
Vmy01g15642_Vaccinium_myrtillus_NK2018_v1	Vmy01g15642	0	0	0	0	0
Vmy01g15643_Vaccinium_myrtillus_NK2018_v1	Vmy01g15643	13.14	5.22066	13.3208	13.393	11.3766
Vmy01g15644_Vaccinium_myrtillus_NK2018_v1	Vmy01g15644	0	0	0	0	0
Vmy01g15645_Vaccinium_myrtillus_NK2018_v1	Vmy01g15645	0.0296197	0	1.79437	3.76242	2.71983
Vmy01g15646_Vaccinium_myrtillus_NK2018_v1	Vmy01g15646	0	0	0	0	0
Vmy01g15647_Vaccinium_myrtillus_NK2018_v1	Vmy01g15647	0	0	0.0388243	0.0395092	0.156797
Vmy01g15648_Vaccinium_myrtillus_NK2018_v1	Vmy01g15648	3.0674	1.76415	1.32506	0.996658	2.49585
Vmy01g15649_Vaccinium_myrtillus_NK2018_v1	Vmy01g15649	7.95106	10.3682	7.49396	2.75369	4.40823
Vmy01g15650_Vaccinium_myrtillus_NK2018_v1	Vmy01g15650	0	0	0	0	0
Vmy01g15651_Vaccinium_myrtillus_NK2018_v1	Vmy01g15651	6.09889	2.45898	2.13736	1.73881	2.89149
Vmy01g15652_Vaccinium_myrtillus_NK2018_v1	Vmy01g15652	0	0	1.26253	0.878359	1.47365
Vmy01g15653_Vaccinium_myrtillus_NK2018_v1	Vmy01g15653	0	12.6461	0	0	0
Vmy01g15654_Vaccinium_myrtillus_NK2018_v1	Vmy01g15654	13.9575	16.9102	14.451	15.9899	13.1647
Vmy01g15655_Vaccinium_myrtillus_NK2018_v1	Vmy01g15655	0	0	0	0	0
Vmy01g15656_Vaccinium_myrtillus_NK2018_v1	Vmy01g15656	4.89501	0	3.07217	1.05355	1.17456
Vmy01g15657_Vaccinium_myrtillus_NK2018_v1	Vmy01g15657	0	0	0	0	0
Vmy01g15658_Vaccinium_myrtillus_NK2018_v1	Vmy01g15658	0	0	0	0	0.108982
Vmy01g15659_Vaccinium_myrtillus_NK2018_v1	Vmy01g15659	0	0	0	0	0
Vmy01g15660_Vaccinium_myrtillus_NK2018_v1	Vmy01g15660	0	0	0	0	0
Vmy01g15661_Vaccinium_myrtillus_NK2018_v1	Vmy01g15661	0	0	0	0	0
Vmy01g15662_Vaccinium_myrtillus_NK2018_v1	Vmy01g15662	884.418	15.689	118.154	49.1614	158.793
Vmy01g15663_Vaccinium_myrtillus_NK2018_v1	Vmy01g15663	14.4074	9.52681	14.8675	14.2641	12.5524
Vmy01g15664_Vaccinium_myrtillus_NK2018_v1	Vmy01g15664	23.4635	16.834	14.4871	10.4826	16.5789
Vmy01g15665_Vaccinium_myrtillus_NK2018_v1	Vmy01g15665	0	0	0	0	0
Vmy01g15666_Vaccinium_myrtillus_NK2018_v1	Vmy01g15666	2.26608	0	0	0	0
Vmy01g15667_Vaccinium_myrtillus_NK2018_v1	Vmy01g15667	0	0	0	0	0
Vmy01g15668_Vaccinium_myrtillus_NK2018_v1	Vmy01g15668	0	0	0	0	0
Vmy01g15669_Vaccinium_myrtillus_NK2018_v1	Vmy01g15669	4.72111	0.463094	0.784436	1.25472	3.7953
Vmy01g15670_Vaccinium_myrtillus_NK2018_v1	Vmy01g15670	0.244216	0.0960653	0	0.0824048	0.110952
Vmy01g15671_Vaccinium_myrtillus_NK2018_v1	Vmy01g15671	0.341866	0.798509	0	1.75518	0.885195
Vmy01g15672_Vaccinium_myrtillus_NK2018_v1	Vmy01g15672	0	0	0.0488815	0.0988604	0.0673467
Vmy01g15673_Vaccinium_myrtillus_NK2018_v1	Vmy01g15673	2.39977	5.03027	3.55354	3.08399	2.3186
Vmy01g15674_Vaccinium_myrtillus_NK2018_v1	Vmy01g15674	6.55832	2.64792	5.68575	5.57376	5.94772
Vmy01g15675_Vaccinium_myrtillus_NK2018_v1	Vmy01g15675	460.715	5.918	79.1327	24.7206	107.39
Vmy01g15676_Vaccinium_myrtillus_NK2018_v1	Vmy01g15676	60.455	35.2323	7.51314	11.5231	8.87769
Vmy01g15677_Vaccinium_myrtillus_NK2018_v1	Vmy01g15677	29.8259	17.915	4.41633	6.82725	3.96885
Vmy01g15678_Vaccinium_myrtillus_NK2018_v1	Vmy01g15678	6.6671	5.27512	9.91016	9.78958	4.1848
Vmy01g15679_Vaccinium_myrtillus_NK2018_v1	Vmy01g15679	65.2233	6.9142	6.12359	7.9252	6.57725
Vmy01g15680_Vaccinium_myrtillus_NK2018_v1	Vmy01g15680	9.35391	9.55988	13.059	16.6455	8.81515
Vmy01g15681_Vaccinium_myrtillus_NK2018_v1	Vmy01g15681	8.73631	4.93319	10.7997	17.3085	12.0503
Vmy01g15682_Vaccinium_myrtillus_NK2018_v1	Vmy01g15682	0	0	0	0	0
Vmy01g15683_Vaccinium_myrtillus_NK2018_v1	Vmy01g15683	0	0	0	0	0
Vmy01g15684_Vaccinium_myrtillus_NK2018_v1	Vmy01g15684	0.0454304	0.923213	0.0915404	0.0461304	0.056542
Vmy01g15685_Vaccinium_myrtillus_NK2018_v1	Vmy01g15685	0	0.172865	0	0	0
Vmy01g15686_Vaccinium_myrtillus_NK2018_v1	Vmy01g15686	27.0049	29.475	36.569	37.7462	33.8152
Vmy01g15687_Vaccinium_myrtillus_NK2018_v1	Vmy01g15687	0	0.203789	1.42563	0.935796	0.971098
Vmy01g15688_Vaccinium_myrtillus_NK2018_v1	Vmy01g15688	22.2379	26.7328	8.05666	13.1871	9.22259
Vmy01g15689_Vaccinium_myrtillus_NK2018_v1	Vmy01g15689	0	0	0	0.374109	0
Vmy01g15690_Vaccinium_myrtillus_NK2018_v1	Vmy01g15690	0.732257	2.576	5.11033	6.99515	2.94904
Vmy01g15691_Vaccinium_myrtillus_NK2018_v1	Vmy01g15691	27.3419	4.28089	8.14363	8.52157	9.42525
Vmy01g15692_Vaccinium_myrtillus_NK2018_v1	Vmy01g15692	57.129	25.4821	53.9246	33.9816	60.5316
Vmy01g15693_Vaccinium_myrtillus_NK2018_v1	Vmy01g15693	33.8943	19.5423	27.0135	28.0644	39.6705
Vmy01g15694_Vaccinium_myrtillus_NK2018_v1	Vmy01g15694	4.749	1.71621	2.78593	3.07854	3.05006
Vmy01g15695_Vaccinium_myrtillus_NK2018_v1	Vmy01g15695	7.00471	2.19589	5.86382	5.03859	4.68916
Vmy01g15696_Vaccinium_myrtillus_NK2018_v1	Vmy01g15696	5.34226	17.1929	33.4158	29.2498	42.5188
Vmy01g15697_Vaccinium_myrtillus_NK2018_v1	Vmy01g15697	250.313	9.79306	32.751	16.7595	34.9554
Vmy01g15698_Vaccinium_myrtillus_NK2018_v1	Vmy01g15698	0	0	57.8057	63.2749	4.10775
Vmy01g15699_Vaccinium_myrtillus_NK2018_v1	Vmy01g15699	0	0	0	0	0
Vmy01g15700_Vaccinium_myrtillus_NK2018_v1	Vmy01g15700	0	0	0	0	0
Vmy01g15701_Vaccinium_myrtillus_NK2018_v1	Vmy01g15701	0	0	0	0	0
Vmy01g15702_Vaccinium_myrtillus_NK2018_v1	Vmy01g15702	4.11838	14.8748	11.9104	12.1441	16.646
Vmy01g15703_Vaccinium_myrtillus_NK2018_v1	Vmy01g15703	198.563	26.4314	85.6706	45.1728	125.327
Vmy01g15704_Vaccinium_myrtillus_NK2018_v1	Vmy01g15704	5.80275	13.2168	16.9917	12.9394	8.03796
Vmy01g15705_Vaccinium_myrtillus_NK2018_v1	Vmy01g15705	12.7543	16.3027	17.0537	20.1444	16.9287
Vmy01g15706_Vaccinium_myrtillus_NK2018_v1	Vmy01g15706	0	0.220657	0.404253	0.410035	0.384006
Vmy01g15707_Vaccinium_myrtillus_NK2018_v1	Vmy01g15707	0	0	0	0	0
Vmy01g15708_Vaccinium_myrtillus_NK2018_v1	Vmy01g15708	1.22931	6.11083	2.10143	6.51097	1.9259
Vmy01g15709_Vaccinium_myrtillus_NK2018_v1	Vmy01g15709	1.18646	0.689457	0.574163	1.21057	1.56294
Vmy01g15710_Vaccinium_myrtillus_NK2018_v1	Vmy01g15710	6.88737	8.99791	6.3304	7.61224	4.28842
Vmy01g15711_Vaccinium_myrtillus_NK2018_v1	Vmy01g15711	0	0	0	0.26823	0
Vmy01g15712_Vaccinium_myrtillus_NK2018_v1	Vmy01g15712	0.0458711	0.458156	2.64544	2.68408	0.287254
Vmy01g15713_Vaccinium_myrtillus_NK2018_v1	Vmy01g15713	10.5947	4.28351	3.79702	3.28516	4.66707
Vmy01g15714_Vaccinium_myrtillus_NK2018_v1	Vmy01g15714	1.72051	1.35244	0.785263	0.536838	0.974691
Vmy01g15715_Vaccinium_myrtillus_NK2018_v1	Vmy01g15715	10.8099	2.3751	3.91047	3.67697	3.80944
Vmy01g15716_Vaccinium_myrtillus_NK2018_v1	Vmy01g15716	48.6335	21.6861	17.4403	17.3933	33.1316
Vmy01g15717_Vaccinium_myrtillus_NK2018_v1	Vmy01g15717	86.7611	20.2415	24.3407	17.9883	32.1943
Vmy01g15718_Vaccinium_myrtillus_NK2018_v1	Vmy01g15718	0	0.515353	0.0191777	0	0.0378686
Vmy01g15719_Vaccinium_myrtillus_NK2018_v1	Vmy01g15719	1.48845	1.71123	3.76498	5.85824	1.3001
Vmy01g15720_Vaccinium_myrtillus_NK2018_v1	Vmy01g15720	2.38749	2.6128	1.72223	2.97817	1.78175
Vmy01g15721_Vaccinium_myrtillus_NK2018_v1	Vmy01g15721	42.3048	54.3068	65.7231	94.4887	51.5571
Vmy01g15722_Vaccinium_myrtillus_NK2018_v1	Vmy01g15722	0	0	0	0	0
Vmy01g15723_Vaccinium_myrtillus_NK2018_v1	Vmy01g15723	6.60976	2.31579	4.46406	3.54035	3.98895
Vmy01g15724_Vaccinium_myrtillus_NK2018_v1	Vmy01g15724	0.556114	0.713438	0.393087	0.535648	0.759609
Vmy01g15725_Vaccinium_myrtillus_NK2018_v1	Vmy01g15725	1.08926	0.772128	0.219289	0.80306	0.32527
Vmy01g15726_Vaccinium_myrtillus_NK2018_v1	Vmy01g15726	0	0	0	0	0
Vmy01g15727_Vaccinium_myrtillus_NK2018_v1	Vmy01g15727	0	0	0	0	0
Vmy01g15728_Vaccinium_myrtillus_NK2018_v1	Vmy01g15728	0.616137	1.60814	0.403928	0.524394	0.137771
Vmy01g15729_Vaccinium_myrtillus_NK2018_v1	Vmy01g15729	0	0	0	0	0
Vmy01g15730_Vaccinium_myrtillus_NK2018_v1	Vmy01g15730	3.86196	12.5882	12.1882	17.2344	9.83178
Vmy01g15731_Vaccinium_myrtillus_NK2018_v1	Vmy01g15731	25.9037	29.4819	30.7172	33.0788	27.2285
Vmy01g15732_Vaccinium_myrtillus_NK2018_v1	Vmy01g15732	34.7366	10.3749	81.9401	33.8586	151.36
Vmy01g15733_Vaccinium_myrtillus_NK2018_v1	Vmy01g15733	0	0	0	0.219715	0.137091
Vmy01g15734_Vaccinium_myrtillus_NK2018_v1	Vmy01g15734	0	0	0	0	0
Vmy01g15735_Vaccinium_myrtillus_NK2018_v1	Vmy01g15735	0	0	0	0	0.0757089
Vmy01g15736_Vaccinium_myrtillus_NK2018_v1	Vmy01g15736	1.27593	8.28249	4.43439	6.65715	1.39983
Vmy01g15737_Vaccinium_myrtillus_NK2018_v1	Vmy01g15737	5.58607	27.7056	8.82004	6.61244	3.52859
Vmy01g15738_Vaccinium_myrtillus_NK2018_v1	Vmy01g15738	160.913	6.96798	27.2814	24.9073	44.9968
Vmy01g15739_Vaccinium_myrtillus_NK2018_v1	Vmy01g15739	0	0	0	0	0
Vmy01g15740_Vaccinium_myrtillus_NK2018_v1	Vmy01g15740	18.4994	11.0368	50.7123	56.2641	64.2851
Vmy01g15741_Vaccinium_myrtillus_NK2018_v1	Vmy01g15741	11.2229	3.0165	5.39218	5.00336	6.03738
Vmy01g15742_Vaccinium_myrtillus_NK2018_v1	Vmy01g15742	3.51707	4.70531	5.17975	5.47637	4.73672
Vmy01g15743_Vaccinium_myrtillus_NK2018_v1	Vmy01g15743	6.16231	0.0794796	31.084	32.1934	38.4139
Vmy01g15744_Vaccinium_myrtillus_NK2018_v1	Vmy01g15744	41.9568	1.38991	9.13719	4.8398	8.51553
Vmy01g15745_Vaccinium_myrtillus_NK2018_v1	Vmy01g15745	0	0	0	0	0
Vmy01g15746_Vaccinium_myrtillus_NK2018_v1	Vmy01g15746	0	0	0	0	0
Vmy01g15747_Vaccinium_myrtillus_NK2018_v1	Vmy01g15747	0	0	0	0	0
Vmy01g15748_Vaccinium_myrtillus_NK2018_v1	Vmy01g15748	0.414831	0	0	0	0.256673
Vmy01g15749_Vaccinium_myrtillus_NK2018_v1	Vmy01g15749	0	0	0	0	0
Vmy01g15750_Vaccinium_myrtillus_NK2018_v1	Vmy01g15750	0.139357	0	0.898303	2.92419	0.29553
Vmy01g15751_Vaccinium_myrtillus_NK2018_v1	Vmy01g15751	14.374	10.058	12.3767	15.4745	11.1565
Vmy01g15752_Vaccinium_myrtillus_NK2018_v1	Vmy01g15752	5.9793	6.29442	5.52907	5.43698	6.79267
Vmy01g15753_Vaccinium_myrtillus_NK2018_v1	Vmy01g15753	20.3729	34.3063	37.553	43.036	29.2732
Vmy01g15754_Vaccinium_myrtillus_NK2018_v1	Vmy01g15754	5.69654	9.57811	6.31989	6.04311	6.12067
Vmy01g15755_Vaccinium_myrtillus_NK2018_v1	Vmy01g15755	46.0306	40.9011	145.427	180.216	187.844
Vmy01g15756_Vaccinium_myrtillus_NK2018_v1	Vmy01g15756	9.0282	7.03531	7.12003	7.4928	9.17137
Vmy01g15757_Vaccinium_myrtillus_NK2018_v1	Vmy01g15757	38.2206	29.0912	46.1819	49.5309	74.9589
Vmy01g15758_Vaccinium_myrtillus_NK2018_v1	Vmy01g15758	2.10638	2.9433	1.95127	2.34267	1.56221
Vmy01g15759_Vaccinium_myrtillus_NK2018_v1	Vmy01g15759	1.85885	0.518728	3.31386	5.85907	4.22041
Vmy01g15760_Vaccinium_myrtillus_NK2018_v1	Vmy01g15760	24.4351	4.65634	1.04576	1.13913	0.625737
Vmy01g15761_Vaccinium_myrtillus_NK2018_v1	Vmy01g15761	8.93632	4.35951	4.53135	4.10517	4.96164
Vmy01g15762_Vaccinium_myrtillus_NK2018_v1	Vmy01g15762	15.255	20.3297	13.7741	14.4483	12.9992
Vmy01g15763_Vaccinium_myrtillus_NK2018_v1	Vmy01g15763	19.0592	16.4394	14.7956	18.3674	19.2045
Vmy01g15764_Vaccinium_myrtillus_NK2018_v1	Vmy01g15764	12.8104	55.6058	14.4257	19.5476	14.7713
Vmy01g15765_Vaccinium_myrtillus_NK2018_v1	Vmy01g15765	0	0.288336	0.0587803	0	0.0571067
Vmy01g15766_Vaccinium_myrtillus_NK2018_v1	Vmy01g15766	6.52361	9.65812	6.75985	10.005	5.47395
Vmy01g15767_Vaccinium_myrtillus_NK2018_v1	Vmy01g15767	4.07664	2.25837	7.97205	11.1625	5.29697
Vmy01g15768_Vaccinium_myrtillus_NK2018_v1	Vmy01g15768	0	0	0	0	0
Vmy01g15769_Vaccinium_myrtillus_NK2018_v1	Vmy01g15769	24.7705	66.146	62.1877	73.9487	39.2078
Vmy01g15770_Vaccinium_myrtillus_NK2018_v1	Vmy01g15770	0	0	0	0	0
Vmy01g15771_Vaccinium_myrtillus_NK2018_v1	Vmy01g15771	0	0	0	0	0
Vmy01g15772_Vaccinium_myrtillus_NK2018_v1	Vmy01g15772	0	0	0	0	0
Vmy01g15773_Vaccinium_myrtillus_NK2018_v1	Vmy01g15773	0	0	0	0	0
Vmy01g15774_Vaccinium_myrtillus_NK2018_v1	Vmy01g15774	0	0	0	0	0
Vmy01g15775_Vaccinium_myrtillus_NK2018_v1	Vmy01g15775	0	0	0	0	0
Vmy01g15776_Vaccinium_myrtillus_NK2018_v1	Vmy01g15776	0	0	0	0.0725529	0.0478894
Vmy01g15777_Vaccinium_myrtillus_NK2018_v1	Vmy01g15777	0	0	0	0.556898	0
Vmy01g15778_Vaccinium_myrtillus_NK2018_v1	Vmy01g15778	0	0	0	0.259089	0
Vmy01g15779_Vaccinium_myrtillus_NK2018_v1	Vmy01g15779	0	0	0	0	0
Vmy01g15780_Vaccinium_myrtillus_NK2018_v1	Vmy01g15780	0	0	0	0	0
Vmy01g15781_Vaccinium_myrtillus_NK2018_v1	Vmy01g15781	0	0	0	0	0
Vmy01g15782_Vaccinium_myrtillus_NK2018_v1	Vmy01g15782	0	0	0	0	0
Vmy01g15783_Vaccinium_myrtillus_NK2018_v1	Vmy01g15783	0.423234	0	0.280892	0.141447	0.373115
Vmy01g15784_Vaccinium_myrtillus_NK2018_v1	Vmy01g15784	33.3657	34.4786	45.1477	41.3302	42.3604
Vmy01g15785_Vaccinium_myrtillus_NK2018_v1	Vmy01g15785	1.23458	1.46691	0	0	0
Vmy01g15786_Vaccinium_myrtillus_NK2018_v1	Vmy01g15786	0	0	0	0	0
Vmy01g15787_Vaccinium_myrtillus_NK2018_v1	Vmy01g15787	0.594469	0.242873	0.25752	0.0975619	0
Vmy01g15788_Vaccinium_myrtillus_NK2018_v1	Vmy01g15788	5.23357	4.46993	4.37856	5.15929	6.53012
Vmy01g15789_Vaccinium_myrtillus_NK2018_v1	Vmy01g15789	0	0	0	0	0
Vmy01g15790_Vaccinium_myrtillus_NK2018_v1	Vmy01g15790	0.207788	0.0296057	0.0259112	0	0.122227
Vmy01g15791_Vaccinium_myrtillus_NK2018_v1	Vmy01g15791	11.4463	7.67159	13.5883	13.3601	10.6796
Vmy01g15792_Vaccinium_myrtillus_NK2018_v1	Vmy01g15792	28.7945	10.3329	5.51636	0.336393	9.27524
Vmy01g15793_Vaccinium_myrtillus_NK2018_v1	Vmy01g15793	1.8578	0.840328	1.12814	0.720437	1.31779
Vmy01g15794_Vaccinium_myrtillus_NK2018_v1	Vmy01g15794	21.0428	86.3351	23.3712	30.4828	17.3102
Vmy01g15795_Vaccinium_myrtillus_NK2018_v1	Vmy01g15795	9.09155	13.7068	7.67147	9.28749	7.33842
Vmy01g15796_Vaccinium_myrtillus_NK2018_v1	Vmy01g15796	0	0.0547716	0.451189	1.66016	0.0639707
Vmy01g15797_Vaccinium_myrtillus_NK2018_v1	Vmy01g15797	6.02316	9.97032	5.67951	6.14456	5.80365
Vmy01g15798_Vaccinium_myrtillus_NK2018_v1	Vmy01g15798	10.3611	11.7264	7.85298	7.19942	8.95417
Vmy01g15799_Vaccinium_myrtillus_NK2018_v1	Vmy01g15799	915.665	4.18417	36.241	11.8932	64.1026
Vmy01g15800_Vaccinium_myrtillus_NK2018_v1	Vmy01g15800	0	0	0	0	0
Vmy01g15801_Vaccinium_myrtillus_NK2018_v1	Vmy01g15801	0	0	0	0	0
Vmy01g15802_Vaccinium_myrtillus_NK2018_v1	Vmy01g15802	0	0.11273	0	0	0.18927
Vmy01g15803_Vaccinium_myrtillus_NK2018_v1	Vmy01g15803	0	0	0	0	0
Vmy01g15804_Vaccinium_myrtillus_NK2018_v1	Vmy01g15804	2.86226	0.032259	4.80683	0.450171	13.4344
Vmy01g15805_Vaccinium_myrtillus_NK2018_v1	Vmy01g15805	0	0	0	0	0
Vmy01g15806_Vaccinium_myrtillus_NK2018_v1	Vmy01g15806	0	0.0309987	0	0	0
Vmy01g15807_Vaccinium_myrtillus_NK2018_v1	Vmy01g15807	0.0253266	0.0853334	0	0	0.0176969
Vmy01g15808_Vaccinium_myrtillus_NK2018_v1	Vmy01g15808	0	0	0	0	0
Vmy01g15809_Vaccinium_myrtillus_NK2018_v1	Vmy01g15809	0	0	0	0	0
Vmy01g15810_Vaccinium_myrtillus_NK2018_v1	Vmy01g15810	0	0	0	0	0
Vmy01g15811_Vaccinium_myrtillus_NK2018_v1	Vmy01g15811	0	0	0	0	0
Vmy01g15812_Vaccinium_myrtillus_NK2018_v1	Vmy01g15812	0	0	0	0	0
Vmy01g15813_Vaccinium_myrtillus_NK2018_v1	Vmy01g15813	1.91599	0	0	0	0
Vmy01g15814_Vaccinium_myrtillus_NK2018_v1	Vmy01g15814	0	0	0	0	0
Vmy01g15815_Vaccinium_myrtillus_NK2018_v1	Vmy01g15815	0	0	0.0467002	0	0
Vmy01g15816_Vaccinium_myrtillus_NK2018_v1	Vmy01g15816	0	0	0	0	0
Vmy01g15817_Vaccinium_myrtillus_NK2018_v1	Vmy01g15817	1.28856	0	0.210079	0	0
Vmy01g15818_Vaccinium_myrtillus_NK2018_v1	Vmy01g15818	29.8185	0.134074	0	0	0
Vmy01g15819_Vaccinium_myrtillus_NK2018_v1	Vmy01g15819	0	0.125757	0	0	0
Vmy01g15820_Vaccinium_myrtillus_NK2018_v1	Vmy01g15820	0	0	0	0	0
Vmy01g15821_Vaccinium_myrtillus_NK2018_v1	Vmy01g15821	0	0	0	0	0
Vmy01g15822_Vaccinium_myrtillus_NK2018_v1	Vmy01g15822	0.913359	0.0342185	0	0.0318273	0
Vmy01g15823_Vaccinium_myrtillus_NK2018_v1	Vmy01g15823	0	0	0	0	0
Vmy01g15824_Vaccinium_myrtillus_NK2018_v1	Vmy01g15824	0	0	0	0	0
Vmy01g15825_Vaccinium_myrtillus_NK2018_v1	Vmy01g15825	0	1.16368	0	0	0.0122288
Vmy01g15826_Vaccinium_myrtillus_NK2018_v1	Vmy01g15826	0	0	0	0	0
Vmy01g15827_Vaccinium_myrtillus_NK2018_v1	Vmy01g15827	24.2465	9.7974	5.5874	4.4521	6.40748
Vmy01g15828_Vaccinium_myrtillus_NK2018_v1	Vmy01g15828	1.53257	18.2206	2.44329	1.10634	1.18948
Vmy01g15829_Vaccinium_myrtillus_NK2018_v1	Vmy01g15829	14.7599	25.7368	15.434	19.0977	15.3767
Vmy01g15830_Vaccinium_myrtillus_NK2018_v1	Vmy01g15830	0	0	0.38815	0	0.125766
Vmy01g15831_Vaccinium_myrtillus_NK2018_v1	Vmy01g15831	83.306	72.116	114.542	91.017	158.703
Vmy01g15832_Vaccinium_myrtillus_NK2018_v1	Vmy01g15832	1.5046	0.689998	0.448257	0.859436	0.696248
Vmy01g15833_Vaccinium_myrtillus_NK2018_v1	Vmy01g15833	18.1747	5.90715	8.80245	10.2348	10.7292
Vmy01g15834_Vaccinium_myrtillus_NK2018_v1	Vmy01g15834	0	0	0	0.0420352	0
Vmy01g15835_Vaccinium_myrtillus_NK2018_v1	Vmy01g15835	2.17779	0.0899497	12.073	30.4093	1.20788
Vmy01g15836_Vaccinium_myrtillus_NK2018_v1	Vmy01g15836	0.996936	0	3.91425	5.20499	0
Vmy01g15837_Vaccinium_myrtillus_NK2018_v1	Vmy01g15837	23.2333	28.3335	25.6586	29.1271	24.4711
Vmy01g15838_Vaccinium_myrtillus_NK2018_v1	Vmy01g15838	0	0	0	0	0
Vmy01g15839_Vaccinium_myrtillus_NK2018_v1	Vmy01g15839	14.1038	14.9041	15.8339	17.9243	18.8789
Vmy01g15840_Vaccinium_myrtillus_NK2018_v1	Vmy01g15840	0.164318	1.6875	0.234322	0.232808	0.067133
Vmy01g15841_Vaccinium_myrtillus_NK2018_v1	Vmy01g15841	0.119946	0.587445	0	0	0
Vmy01g15842_Vaccinium_myrtillus_NK2018_v1	Vmy01g15842	20.0573	2.00699	7.04437	5.05342	8.4058
Vmy01g15843_Vaccinium_myrtillus_NK2018_v1	Vmy01g15843	0	0	0	0.465766	0
Vmy01g15844_Vaccinium_myrtillus_NK2018_v1	Vmy01g15844	70.5125	4.82336	42.6917	50.8552	22.4536
Vmy01g15845_Vaccinium_myrtillus_NK2018_v1	Vmy01g15845	13.4159	2.90784	16.9689	10.9463	16.7885
Vmy01g15846_Vaccinium_myrtillus_NK2018_v1	Vmy01g15846	0.448691	0	0.167264	0	0.0741165
Vmy01g15847_Vaccinium_myrtillus_NK2018_v1	Vmy01g15847	10.3993	2.04634	1.98692	0	3.29634
Vmy01g15848_Vaccinium_myrtillus_NK2018_v1	Vmy01g15848	19.1799	20.3825	22.8109	30.4626	22.2223
Vmy01g15849_Vaccinium_myrtillus_NK2018_v1	Vmy01g15849	0.904702	3.143	0.765015	0.776094	0.657796
Vmy01g15850_Vaccinium_myrtillus_NK2018_v1	Vmy01g15850	2.39075	2.28483	3.85934	5.10159	3.10552
Vmy01g15851_Vaccinium_myrtillus_NK2018_v1	Vmy01g15851	0	0	0	0	0
Vmy01g15852_Vaccinium_myrtillus_NK2018_v1	Vmy01g15852	7.45416	2.36563	4.06595	4.30208	5.67107
Vmy01g15853_Vaccinium_myrtillus_NK2018_v1	Vmy01g15853	8.74686	9.87402	9.01772	10.8387	7.4033
Vmy01g15854_Vaccinium_myrtillus_NK2018_v1	Vmy01g15854	0.0649643	0	0	0.2839	0.044908
Vmy01g15855_Vaccinium_myrtillus_NK2018_v1	Vmy01g15855	2.51219	7.08757	3.08564	4.58458	3.92225
Vmy01g15856_Vaccinium_myrtillus_NK2018_v1	Vmy01g15856	1.70815	0.586324	1.45825	1.19661	0.583949
Vmy01g15857_Vaccinium_myrtillus_NK2018_v1	Vmy01g15857	0	0	0	0	0
Vmy01g15858_Vaccinium_myrtillus_NK2018_v1	Vmy01g15858	0	0	0	0.76817	0.490716
Vmy01g15859_Vaccinium_myrtillus_NK2018_v1	Vmy01g15859	4.82926	2.64482	3.94256	3.43371	2.49785
Vmy01g15860_Vaccinium_myrtillus_NK2018_v1	Vmy01g15860	0	0	0	0	0
Vmy01g15861_Vaccinium_myrtillus_NK2018_v1	Vmy01g15861	0	0	0	0	0
Vmy01g15862_Vaccinium_myrtillus_NK2018_v1	Vmy01g15862	0	0	0.288314	1.19724	0
Vmy01g15863_Vaccinium_myrtillus_NK2018_v1	Vmy01g15863	58.5939	63.0025	76.4136	75.3495	76.9282
Vmy01g15864_Vaccinium_myrtillus_NK2018_v1	Vmy01g15864	5.35588	8.17868	7.85661	12.0165	7.98539
Vmy01g15865_Vaccinium_myrtillus_NK2018_v1	Vmy01g15865	1722.85	23.341	285.791	174.515	485.569
Vmy01g15866_Vaccinium_myrtillus_NK2018_v1	Vmy01g15866	15.477	17.3013	18.1869	23.8756	14.6728
Vmy01g15867_Vaccinium_myrtillus_NK2018_v1	Vmy01g15867	17.7532	10.3066	10.7998	12.1763	12.2153
Vmy01g15868_Vaccinium_myrtillus_NK2018_v1	Vmy01g15868	54.7579	21.1677	12.7399	22.5305	8.4262
Vmy01g15869_Vaccinium_myrtillus_NK2018_v1	Vmy01g15869	0	0	0	0	0.132576
Vmy01g15870_Vaccinium_myrtillus_NK2018_v1	Vmy01g15870	0	0	1.21356	2.75187	2.41312
Vmy01g15871_Vaccinium_myrtillus_NK2018_v1	Vmy01g15871	0	0	0.30313	0.80685	0.633648
Vmy01g15872_Vaccinium_myrtillus_NK2018_v1	Vmy01g15872	0.729521	0.864433	4.69781	7.32907	5.82598
Vmy01g15873_Vaccinium_myrtillus_NK2018_v1	Vmy01g15873	1.27706	0.0518547	9.85738	11.9049	20.0381
Vmy01g15874_Vaccinium_myrtillus_NK2018_v1	Vmy01g15874	0	0.283249	0.124192	0.381799	0.676722
Vmy01g15875_Vaccinium_myrtillus_NK2018_v1	Vmy01g15875	0	0.585255	0	0	0.0495657
Vmy01g15876_Vaccinium_myrtillus_NK2018_v1	Vmy01g15876	0	0	0	0	0
Vmy01g15877_Vaccinium_myrtillus_NK2018_v1	Vmy01g15877	0	0	0	0	0
Vmy01g15878_Vaccinium_myrtillus_NK2018_v1	Vmy01g15878	0	0	0	0	0
Vmy01g15879_Vaccinium_myrtillus_NK2018_v1	Vmy01g15879	0	0	0	0	0
Vmy01g15880_Vaccinium_myrtillus_NK2018_v1	Vmy01g15880	0.443622	0	0.330189	0.99935	1.78824
Vmy01g15881_Vaccinium_myrtillus_NK2018_v1	Vmy01g15881	0	0	0	0.204195	0.270393
Vmy01g15882_Vaccinium_myrtillus_NK2018_v1	Vmy01g15882	0	0	0.107551	0	0.144557
Vmy01g15883_Vaccinium_myrtillus_NK2018_v1	Vmy01g15883	0.238652	0.409781	0	0	0
Vmy01g15884_Vaccinium_myrtillus_NK2018_v1	Vmy01g15884	2.69814	0	0.502162	0.811489	0.605723
Vmy01g15885_Vaccinium_myrtillus_NK2018_v1	Vmy01g15885	0.102617	0	0	0	0.27711
Vmy01g15886_Vaccinium_myrtillus_NK2018_v1	Vmy01g15886	0	0	0	0	0
Vmy01g15887_Vaccinium_myrtillus_NK2018_v1	Vmy01g15887	12.1619	1.03937	2.22629	0.792174	2.16869
Vmy01g15888_Vaccinium_myrtillus_NK2018_v1	Vmy01g15888	19.4293	7.20345	42.4337	59.5591	22.5413
Vmy01g15889_Vaccinium_myrtillus_NK2018_v1	Vmy01g15889	0	7.70064	0	0	0
Vmy01g15890_Vaccinium_myrtillus_NK2018_v1	Vmy01g15890	0	13.5571	0	0	0
Vmy01g15891_Vaccinium_myrtillus_NK2018_v1	Vmy01g15891	0	2.61267	0	0	0
Vmy01g15892_Vaccinium_myrtillus_NK2018_v1	Vmy01g15892	2.47629	2.06481	4.48645	3.22341	10.6696
Vmy01g15893_Vaccinium_myrtillus_NK2018_v1	Vmy01g15893	3.56725	6.68377	1.31797	1.21701	0.226865
Vmy01g15894_Vaccinium_myrtillus_NK2018_v1	Vmy01g15894	3.89009	6.23911	2.13408	1.12856	1.22489
Vmy01g15895_Vaccinium_myrtillus_NK2018_v1	Vmy01g15895	0	0	0	0	0
Vmy01g15896_Vaccinium_myrtillus_NK2018_v1	Vmy01g15896	9.52031	5.70044	12.966	12.1758	11.5074
Vmy01g15897_Vaccinium_myrtillus_NK2018_v1	Vmy01g15897	1.95542	8.2446	71.0778	93.3552	16.7447
Vmy01g15898_Vaccinium_myrtillus_NK2018_v1	Vmy01g15898	1744.51	5.67748	133.32	46.285	127.914
Vmy01g15899_Vaccinium_myrtillus_NK2018_v1	Vmy01g15899	0.713738	0.546612	0.652373	0.671866	1.23152
Vmy01g15900_Vaccinium_myrtillus_NK2018_v1	Vmy01g15900	4.33112	37.928	15.9058	15.4588	10.5406
Vmy01g15901_Vaccinium_myrtillus_NK2018_v1	Vmy01g15901	1.87019	13.5197	8.36051	10.0799	4.25449
Vmy01g15902_Vaccinium_myrtillus_NK2018_v1	Vmy01g15902	3.04807	0.792757	1.27488	1.31528	1.44792
Vmy01g15903_Vaccinium_myrtillus_NK2018_v1	Vmy01g15903	2.67031	1.35421	2.53593	1.53269	1.46303
Vmy01g15904_Vaccinium_myrtillus_NK2018_v1	Vmy01g15904	6.21313	27.6863	15.718	11.8321	11.0719
Vmy01g15905_Vaccinium_myrtillus_NK2018_v1	Vmy01g15905	5.82744	26.2306	15.1092	16.3327	11.5024
Vmy01g15906_Vaccinium_myrtillus_NK2018_v1	Vmy01g15906	17.823	11.2303	20.0386	8.76562	11.2326
Vmy01g15907_Vaccinium_myrtillus_NK2018_v1	Vmy01g15907	0	0	0	0	0.0513399
Vmy01g15908_Vaccinium_myrtillus_NK2018_v1	Vmy01g15908	0	3.27173	0.803741	1.27578	0
Vmy01g15909_Vaccinium_myrtillus_NK2018_v1	Vmy01g15909	22.9008	40.1838	26.1729	31.5757	23.4272
Vmy01g15910_Vaccinium_myrtillus_NK2018_v1	Vmy01g15910	2.24602	4.5573	2.78341	2.51606	4.33196
Vmy01g15911_Vaccinium_myrtillus_NK2018_v1	Vmy01g15911	14.2091	17.1058	13.3194	13.243	11.908
Vmy01g15912_Vaccinium_myrtillus_NK2018_v1	Vmy01g15912	0.274914	0.333301	0	0.287528	0
Vmy01g15913_Vaccinium_myrtillus_NK2018_v1	Vmy01g15913	9.42895	12.0027	13.409	19.0632	17.0514
Vmy01g15914_Vaccinium_myrtillus_NK2018_v1	Vmy01g15914	8.73111	13.9232	12.2922	11.3315	12.832
Vmy01g15915_Vaccinium_myrtillus_NK2018_v1	Vmy01g15915	11.8322	1.06006	8.46768	8.56187	5.94286
Vmy01g15916_Vaccinium_myrtillus_NK2018_v1	Vmy01g15916	2.10416	0.0934696	11.832	7.70701	1.34145
Vmy01g15917_Vaccinium_myrtillus_NK2018_v1	Vmy01g15917	0	0	0	0	0
Vmy01g15918_Vaccinium_myrtillus_NK2018_v1	Vmy01g15918	7.31874	3.24958	4.6649	2.02929	8.46008
Vmy01g15919_Vaccinium_myrtillus_NK2018_v1	Vmy01g15919	10.6852	22.2602	14.6742	6.10913	13.9484
Vmy01g15920_Vaccinium_myrtillus_NK2018_v1	Vmy01g15920	9.30026	0.393683	1.16407	0.374351	0.718011
Vmy01g15921_Vaccinium_myrtillus_NK2018_v1	Vmy01g15921	18.2741	24.0532	17.5751	21.1842	17.1191
Vmy01g15922_Vaccinium_myrtillus_NK2018_v1	Vmy01g15922	11.2875	3.81369	3.95796	3.34689	5.26034
Vmy01g15923_Vaccinium_myrtillus_NK2018_v1	Vmy01g15923	0	0.551785	0	0	0
Vmy01g15924_Vaccinium_myrtillus_NK2018_v1	Vmy01g15924	11.507	24.9608	0	26.1224	21.887
Vmy01g15925_Vaccinium_myrtillus_NK2018_v1	Vmy01g15925	0.211895	0	0	0	0
Vmy01g15926_Vaccinium_myrtillus_NK2018_v1	Vmy01g15926	0	0	0	0	0
Vmy01g15927_Vaccinium_myrtillus_NK2018_v1	Vmy01g15927	0	0	0.555675	0	0
Vmy01g15928_Vaccinium_myrtillus_NK2018_v1	Vmy01g15928	0	0	0	0	0
Vmy01g15929_Vaccinium_myrtillus_NK2018_v1	Vmy01g15929	9.40257	118.926	10.3389	68.2555	48.6693
Vmy01g15930_Vaccinium_myrtillus_NK2018_v1	Vmy01g15930	0	0	0	0	0
Vmy01g15931_Vaccinium_myrtillus_NK2018_v1	Vmy01g15931	0	0	0	0	0
Vmy01g15932_Vaccinium_myrtillus_NK2018_v1	Vmy01g15932	0	0	0	0	0
Vmy01g15933_Vaccinium_myrtillus_NK2018_v1	Vmy01g15933	8.94935	0.0748842	2.28188	3.22724	0.400566
Vmy01g15934_Vaccinium_myrtillus_NK2018_v1	Vmy01g15934	0	0	0	0	0
Vmy01g15935_Vaccinium_myrtillus_NK2018_v1	Vmy01g15935	5.00545	0	0	0	0
Vmy01g15936_Vaccinium_myrtillus_NK2018_v1	Vmy01g15936	0.734072	0.654058	0.249033	0.249231	0.110362
Vmy01g15937_Vaccinium_myrtillus_NK2018_v1	Vmy01g15937	0	0.787944	0	0	0.0878325
Vmy01g15938_Vaccinium_myrtillus_NK2018_v1	Vmy01g15938	1.03887	44.0386	0.263708	0	0
Vmy01g15939_Vaccinium_myrtillus_NK2018_v1	Vmy01g15939	0	2.15259	0	0	0
Vmy01g15940_Vaccinium_myrtillus_NK2018_v1	Vmy01g15940	0	0	0	0	0
Vmy01g15941_Vaccinium_myrtillus_NK2018_v1	Vmy01g15941	22.1778	51.3483	15.2716	15.8668	14.1032
Vmy01g15942_Vaccinium_myrtillus_NK2018_v1	Vmy01g15942	0	0	0	0	0
Vmy01g15943_Vaccinium_myrtillus_NK2018_v1	Vmy01g15943	0	0	0	0	0
Vmy01g15944_Vaccinium_myrtillus_NK2018_v1	Vmy01g15944	0	0.410209	0	0	0
Vmy01g15945_Vaccinium_myrtillus_NK2018_v1	Vmy01g15945	0.386279	1.09128	0	0	0.77029
Vmy01g15946_Vaccinium_myrtillus_NK2018_v1	Vmy01g15946	0.566476	0.181311	0.491354	0.584398	0.168338
Vmy01g15947_Vaccinium_myrtillus_NK2018_v1	Vmy01g15947	0	0.288495	0	0	0
Vmy01g15948_Vaccinium_myrtillus_NK2018_v1	Vmy01g15948	0	0	0	0	0
Vmy01g15949_Vaccinium_myrtillus_NK2018_v1	Vmy01g15949	2416.29	10.9798	229.81	62.7112	284.534
Vmy01g15950_Vaccinium_myrtillus_NK2018_v1	Vmy01g15950	3.98558	6.47711	5.56834	4.99777	3.44549
Vmy01g15951_Vaccinium_myrtillus_NK2018_v1	Vmy01g15951	82.8133	93.0868	104.308	98.5297	113.167
Vmy01g15952_Vaccinium_myrtillus_NK2018_v1	Vmy01g15952	17.5984	19.7218	17.5338	17.4495	18.1793
Vmy01g15953_Vaccinium_myrtillus_NK2018_v1	Vmy01g15953	0	0	0	0	0
Vmy01g15954_Vaccinium_myrtillus_NK2018_v1	Vmy01g15954	0	0	0	0	0
Vmy01g15955_Vaccinium_myrtillus_NK2018_v1	Vmy01g15955	0	1.06698	0.914622	0	1.16911
Vmy01g15956_Vaccinium_myrtillus_NK2018_v1	Vmy01g15956	8.52222	10.612	12.7632	15.3532	8.92654
Vmy01g15957_Vaccinium_myrtillus_NK2018_v1	Vmy01g15957	0.0449995	0.556213	0.090841	0.0229592	0.139045
Vmy01g15958_Vaccinium_myrtillus_NK2018_v1	Vmy01g15958	0.179735	1.13867	0.0921505	0.278657	0.185274
Vmy01g15959_Vaccinium_myrtillus_NK2018_v1	Vmy01g15959	0	0	2.20805	0	0
Vmy01g15960_Vaccinium_myrtillus_NK2018_v1	Vmy01g15960	6.46879	8.01028	10.5859	12.3249	10.7291
Vmy01g15961_Vaccinium_myrtillus_NK2018_v1	Vmy01g15961	0	0	0	0	0
Vmy01g15962_Vaccinium_myrtillus_NK2018_v1	Vmy01g15962	0	0	0	0	0
Vmy01g15963_Vaccinium_myrtillus_NK2018_v1	Vmy01g15963	0	0	0	0	0
Vmy01g15964_Vaccinium_myrtillus_NK2018_v1	Vmy01g15964	1.19963	1.75644	2.39625	3.90858	2.6723
Vmy01g15965_Vaccinium_myrtillus_NK2018_v1	Vmy01g15965	0.855163	1.21712	4.80083	6.25617	5.21623
Vmy01g15966_Vaccinium_myrtillus_NK2018_v1	Vmy01g15966	0	0.149786	0.126519	0	0
Vmy01g15967_Vaccinium_myrtillus_NK2018_v1	Vmy01g15967	0	0.441019	0.0655963	0.0440932	0
Vmy01g15968_Vaccinium_myrtillus_NK2018_v1	Vmy01g15968	0.17764	0.395807	0	0.233233	0.15276
Vmy01g15969_Vaccinium_myrtillus_NK2018_v1	Vmy01g15969	1.0862	1.27278	0.716825	2.10239	1.37059
Vmy01g15970_Vaccinium_myrtillus_NK2018_v1	Vmy01g15970	0	0	0	0	0
Vmy01g15971_Vaccinium_myrtillus_NK2018_v1	Vmy01g15971	0	0	0	0	0
Vmy01g15972_Vaccinium_myrtillus_NK2018_v1	Vmy01g15972	0.431335	3.98036	1.11053	0.442449	1.327
Vmy01g15973_Vaccinium_myrtillus_NK2018_v1	Vmy01g15973	0	0	0.756972	0	0.503098
Vmy01g15974_Vaccinium_myrtillus_NK2018_v1	Vmy01g15974	0	0	0.552321	0.339017	0.152173
Vmy01g15975_Vaccinium_myrtillus_NK2018_v1	Vmy01g15975	0	0	0	0	0
Vmy01g15976_Vaccinium_myrtillus_NK2018_v1	Vmy01g15976	0	0	0	0	0
Vmy01g15977_Vaccinium_myrtillus_NK2018_v1	Vmy01g15977	83.5112	7.21552	12.476	8.84549	17.9071
Vmy01g15978_Vaccinium_myrtillus_NK2018_v1	Vmy01g15978	0	0	0	0	0
Vmy01g15979_Vaccinium_myrtillus_NK2018_v1	Vmy01g15979	5.07141	0	5.35188	7.19015	4.46821
Vmy01g15980_Vaccinium_myrtillus_NK2018_v1	Vmy01g15980	0	0	0	0	0
Vmy01g15981_Vaccinium_myrtillus_NK2018_v1	Vmy01g15981	0.788013	0.44458	0.780838	0.509564	0.547925
Vmy01g15982_Vaccinium_myrtillus_NK2018_v1	Vmy01g15982	0.512652	0	0	0	0
Vmy01g15983_Vaccinium_myrtillus_NK2018_v1	Vmy01g15983	0.270224	0	0.824313	0.975995	0.788004
Vmy01g15984_Vaccinium_myrtillus_NK2018_v1	Vmy01g15984	0	0	0	0.137889	0.0866011
Vmy01g15985_Vaccinium_myrtillus_NK2018_v1	Vmy01g15985	0.141968	0.471319	1.13224	2.15982	0.918528
Vmy01g15986_Vaccinium_myrtillus_NK2018_v1	Vmy01g15986	4.75031	4.49096	12.3033	19.9053	6.21374
Vmy01g15987_Vaccinium_myrtillus_NK2018_v1	Vmy01g15987	4.21954	2.48922	3.87069	3.35276	1.78392
Vmy01g15988_Vaccinium_myrtillus_NK2018_v1	Vmy01g15988	0.613847	0.751953	1.64034	0.988644	1.50777
Vmy01g15989_Vaccinium_myrtillus_NK2018_v1	Vmy01g15989	14.2295	3.5486	12.5007	7.60196	10.535
Vmy01g15990_Vaccinium_myrtillus_NK2018_v1	Vmy01g15990	0	0	0	0.11901	0.0815433
Vmy01g15991_Vaccinium_myrtillus_NK2018_v1	Vmy01g15991	0	0	0.0690967	0.0711786	0.136829
Vmy01g15992_Vaccinium_myrtillus_NK2018_v1	Vmy01g15992	1.62451	0.190762	2.27338	1.04639	2.15432
Vmy01g15993_Vaccinium_myrtillus_NK2018_v1	Vmy01g15993	1.56329	1.2042	2.27865	2.51107	1.58359
Vmy01g15994_Vaccinium_myrtillus_NK2018_v1	Vmy01g15994	0	0	0	0	0
Vmy01g15995_Vaccinium_myrtillus_NK2018_v1	Vmy01g15995	0	0	0	0	0
Vmy01g15996_Vaccinium_myrtillus_NK2018_v1	Vmy01g15996	0	0	0.314693	0.0638957	0.332543
Vmy01g15997_Vaccinium_myrtillus_NK2018_v1	Vmy01g15997	0.502534	0.294481	1.23118	2.79562	1.58957
Vmy01g15998_Vaccinium_myrtillus_NK2018_v1	Vmy01g15998	0	0	0	0	0
Vmy01g15999_Vaccinium_myrtillus_NK2018_v1	Vmy01g15999	0	0	0.422482	0	0
Vmy01g16000_Vaccinium_myrtillus_NK2018_v1	Vmy01g16000	0	0	2.26632	4.36068	0.414961
Vmy01g16001_Vaccinium_myrtillus_NK2018_v1	Vmy01g16001	0	0	0	0	0
Vmy01g16002_Vaccinium_myrtillus_NK2018_v1	Vmy01g16002	0	0	0	0	0
Vmy01g16003_Vaccinium_myrtillus_NK2018_v1	Vmy01g16003	0	0	0	0	0
Vmy01g16004_Vaccinium_myrtillus_NK2018_v1	Vmy01g16004	0	0	0	0	0
Vmy01g16005_Vaccinium_myrtillus_NK2018_v1	Vmy01g16005	0	0	0	0	0
Vmy01g16006_Vaccinium_myrtillus_NK2018_v1	Vmy01g16006	0	0	0	0	0
Vmy01g16007_Vaccinium_myrtillus_NK2018_v1	Vmy01g16007	0	0	0	0	0
Vmy01g16008_Vaccinium_myrtillus_NK2018_v1	Vmy01g16008	2.86082	4.17442	4.54255	4.49305	3.46351
Vmy01g16009_Vaccinium_myrtillus_NK2018_v1	Vmy01g16009	0.85123	1.39303	1.36192	1.83922	2.07428
Vmy01g16010_Vaccinium_myrtillus_NK2018_v1	Vmy01g16010	0.543095	0.620524	0	0	0.698211
Vmy01g16011_Vaccinium_myrtillus_NK2018_v1	Vmy01g16011	28.5284	34.5577	20.75	15.6577	33.3436
Vmy01g16012_Vaccinium_myrtillus_NK2018_v1	Vmy01g16012	20.1405	20.119	68.8261	65.6621	70.2117
Vmy01g16013_Vaccinium_myrtillus_NK2018_v1	Vmy01g16013	0	0	0	0.179438	0.0401062
Vmy01g16014_Vaccinium_myrtillus_NK2018_v1	Vmy01g16014	5.74326	6.44998	4.52825	5.12611	4.69976
Vmy01g16015_Vaccinium_myrtillus_NK2018_v1	Vmy01g16015	0.375364	0.0701097	9.8582	11.8704	8.91242
Vmy01g16016_Vaccinium_myrtillus_NK2018_v1	Vmy01g16016	3.84436	2.4629	1.84978	3.00779	4.00641
Vmy01g16017_Vaccinium_myrtillus_NK2018_v1	Vmy01g16017	0	0	0	0	0
Vmy01g16018_Vaccinium_myrtillus_NK2018_v1	Vmy01g16018	0	0	0	0	0
Vmy01g16019_Vaccinium_myrtillus_NK2018_v1	Vmy01g16019	3.9071	4.91366	4.21698	3.97642	4.07253
Vmy01g16020_Vaccinium_myrtillus_NK2018_v1	Vmy01g16020	0	0	0	0	0
Vmy01g16021_Vaccinium_myrtillus_NK2018_v1	Vmy01g16021	0	0	0	0	0
Vmy01g16022_Vaccinium_myrtillus_NK2018_v1	Vmy01g16022	26.081	3.38505	6.57109	5.15009	8.93636
Vmy01g16023_Vaccinium_myrtillus_NK2018_v1	Vmy01g16023	18.0727	11.5219	16.0246	17.4956	21.9143
Vmy01g16024_Vaccinium_myrtillus_NK2018_v1	Vmy01g16024	2.72045	3.60763	0.60489	0.536561	0.393257
Vmy01g16025_Vaccinium_myrtillus_NK2018_v1	Vmy01g16025	1.316	0	0	0.0756332	0.348909
Vmy01g16026_Vaccinium_myrtillus_NK2018_v1	Vmy01g16026	1.59169	0.821236	0.0950804	1.03495	1.1979
Vmy01g16027_Vaccinium_myrtillus_NK2018_v1	Vmy01g16027	0	0	0	0	0
Vmy01g16028_Vaccinium_myrtillus_NK2018_v1	Vmy01g16028	0.914414	0.786862	0.889717	0.686065	1.25694
Vmy01g16029_Vaccinium_myrtillus_NK2018_v1	Vmy01g16029	0	0	0	0	0
Vmy01g16030_Vaccinium_myrtillus_NK2018_v1	Vmy01g16030	0	0.319359	0.280499	0	1.23995
Vmy01g16031_Vaccinium_myrtillus_NK2018_v1	Vmy01g16031	0	0	0	0	0.690678
Vmy01g16032_Vaccinium_myrtillus_NK2018_v1	Vmy01g16032	0.583143	15.2328	7.95114	1.80667	7.59916
Vmy01g16033_Vaccinium_myrtillus_NK2018_v1	Vmy01g16033	45.3572	0.429861	194.668	40.8678	375.791
Vmy01g16034_Vaccinium_myrtillus_NK2018_v1	Vmy01g16034	11.3892	17.6244	15.1443	13.0816	13.924
Vmy01g16035_Vaccinium_myrtillus_NK2018_v1	Vmy01g16035	0	0	0	0	0
Vmy01g16036_Vaccinium_myrtillus_NK2018_v1	Vmy01g16036	22.6212	10.5188	14.7632	12.7152	10.772
Vmy01g16037_Vaccinium_myrtillus_NK2018_v1	Vmy01g16037	2.5495	5.60233	16.1177	26.3942	13.773
Vmy01g16038_Vaccinium_myrtillus_NK2018_v1	Vmy01g16038	194.94	58.158	20.0878	12.1501	15.8544
Vmy01g16039_Vaccinium_myrtillus_NK2018_v1	Vmy01g16039	4.92214	0	0.793861	4.34233	1.55121
Vmy01g16040_Vaccinium_myrtillus_NK2018_v1	Vmy01g16040	18.697	0.607983	1.0744	1.65942	1.33494
Vmy01g16041_Vaccinium_myrtillus_NK2018_v1	Vmy01g16041	0	0	0	0	0
Vmy01g16042_Vaccinium_myrtillus_NK2018_v1	Vmy01g16042	0	0	0	0	0
Vmy01g16043_Vaccinium_myrtillus_NK2018_v1	Vmy01g16043	0	0	0	0	0
Vmy01g16044_Vaccinium_myrtillus_NK2018_v1	Vmy01g16044	0	0	0	0	0
Vmy01g16045_Vaccinium_myrtillus_NK2018_v1	Vmy01g16045	0	0.196319	0.0863691	0	0
Vmy01g16046_Vaccinium_myrtillus_NK2018_v1	Vmy01g16046	0	0.353379	0	0	0
Vmy01g16047_Vaccinium_myrtillus_NK2018_v1	Vmy01g16047	0	5.20186	0.0966969	0.233732	0
Vmy01g16048_Vaccinium_myrtillus_NK2018_v1	Vmy01g16048	446.918	143.727	279.987	228.703	335.367
Vmy01g16049_Vaccinium_myrtillus_NK2018_v1	Vmy01g16049	1.50682	7.49968	2.26465	1.49662	1.45509
Vmy01g16050_Vaccinium_myrtillus_NK2018_v1	Vmy01g16050	0	0	0	0.542987	0
Vmy01g16051_Vaccinium_myrtillus_NK2018_v1	Vmy01g16051	0.0141689	0.0478653	0.0145579	0.0592607	0.0196009
Vmy01g16052_Vaccinium_myrtillus_NK2018_v1	Vmy01g16052	8.61007	12.2996	16.0808	11.6833	10.9067
Vmy01g16053_Vaccinium_myrtillus_NK2018_v1	Vmy01g16053	0	0	0.410665	0.189541	0.0173776
Vmy01g16054_Vaccinium_myrtillus_NK2018_v1	Vmy01g16054	3.8016	35.5949	8.75279	25.6914	1.78006
Vmy01g16055_Vaccinium_myrtillus_NK2018_v1	Vmy01g16055	56.273	128.133	110.32	110.252	89.7682
Vmy01g16056_Vaccinium_myrtillus_NK2018_v1	Vmy01g16056	10.4344	8.04672	18.1814	26.4791	9.41414
Vmy01g16057_Vaccinium_myrtillus_NK2018_v1	Vmy01g16057	10.5132	3.49344	15.4476	23.1475	9.82211
Vmy01g16058_Vaccinium_myrtillus_NK2018_v1	Vmy01g16058	1.50223	2.6899	2.84399	1.82475	3.24243
Vmy01g16059_Vaccinium_myrtillus_NK2018_v1	Vmy01g16059	0.068241	4.55141	8.87861	6.59028	13.5387
Vmy01g16060_Vaccinium_myrtillus_NK2018_v1	Vmy01g16060	0.586171	0	0	0	0
Vmy01g16061_Vaccinium_myrtillus_NK2018_v1	Vmy01g16061	0	0	0.398514	1.04946	0.260012
Vmy01g16062_Vaccinium_myrtillus_NK2018_v1	Vmy01g16062	0	0	0	0.418513	0.259567
Vmy01g16063_Vaccinium_myrtillus_NK2018_v1	Vmy01g16063	0.513975	0.236961	0.0944022	0	0.277698
Vmy01g16064_Vaccinium_myrtillus_NK2018_v1	Vmy01g16064	3.39053	3.43907	4.45797	8.55415	7.66172
Vmy01g16065_Vaccinium_myrtillus_NK2018_v1	Vmy01g16065	2.31771	2.9502	3.29218	2.56378	2.58691
Vmy01g16066_Vaccinium_myrtillus_NK2018_v1	Vmy01g16066	3.47292	4.6178	4.35501	4.62844	3.81637
Vmy01g16067_Vaccinium_myrtillus_NK2018_v1	Vmy01g16067	0	2.38388	0	0.176607	0
Vmy01g16068_Vaccinium_myrtillus_NK2018_v1	Vmy01g16068	10.9987	21.9006	17.107	18.9753	14.2742
Vmy01g16069_Vaccinium_myrtillus_NK2018_v1	Vmy01g16069	8.34868	0.635177	0	0.101396	0.44992
Vmy01g16070_Vaccinium_myrtillus_NK2018_v1	Vmy01g16070	17.759	8.32744	28.6003	17.2449	36.86
Vmy01g16071_Vaccinium_myrtillus_NK2018_v1	Vmy01g16071	0	0	0	0	0
Vmy01g16072_Vaccinium_myrtillus_NK2018_v1	Vmy01g16072	2.07284	5.89773	2.58146	2.69431	2.26889
Vmy01g16073_Vaccinium_myrtillus_NK2018_v1	Vmy01g16073	8.30256	15.6792	14.7408	13.4915	24.0558
Vmy01g16074_Vaccinium_myrtillus_NK2018_v1	Vmy01g16074	1.13865	2.25859	1.46546	1.32659	1.05703
Vmy01g16075_Vaccinium_myrtillus_NK2018_v1	Vmy01g16075	108.532	2.33991	31.3908	27.1808	81.5012
Vmy01g16076_Vaccinium_myrtillus_NK2018_v1	Vmy01g16076	0.15492	0	0.238398	0.726392	0.471807
Vmy01g16077_Vaccinium_myrtillus_NK2018_v1	Vmy01g16077	0.06962	1.02473	0.20403	0.136674	0.15851
Vmy01g16078_Vaccinium_myrtillus_NK2018_v1	Vmy01g16078	0	1.93476	0	2.92553	0.5433
Vmy01g16079_Vaccinium_myrtillus_NK2018_v1	Vmy01g16079	0	0.0829503	0	0	0
Vmy01g16080_Vaccinium_myrtillus_NK2018_v1	Vmy01g16080	0.189817	0	0.0982609	0.300423	0.0927695
Vmy01g16081_Vaccinium_myrtillus_NK2018_v1	Vmy01g16081	0	0	0	0	0
Vmy01g16082_Vaccinium_myrtillus_NK2018_v1	Vmy01g16082	0	0	0	0	0
Vmy01g16083_Vaccinium_myrtillus_NK2018_v1	Vmy01g16083	3.30142	1.60863	1.87196	7.50512	3.99517
Vmy01g16084_Vaccinium_myrtillus_NK2018_v1	Vmy01g16084	0	0	0	0	0
Vmy01g16085_Vaccinium_myrtillus_NK2018_v1	Vmy01g16085	0	0	1.35567	0	0
Vmy01g16086_Vaccinium_myrtillus_NK2018_v1	Vmy01g16086	101.382	7.81794	17.2455	10.9232	17.1369
Vmy01g16087_Vaccinium_myrtillus_NK2018_v1	Vmy01g16087	0	0	0	0	0
Vmy01g16088_Vaccinium_myrtillus_NK2018_v1	Vmy01g16088	0.0498273	0.0556408	0	0	0
Vmy01g16089_Vaccinium_myrtillus_NK2018_v1	Vmy01g16089	104.304	19.8772	5.13644	5.86196	17.3297
Vmy01g16090_Vaccinium_myrtillus_NK2018_v1	Vmy01g16090	0	0	0	0	0
Vmy01g16091_Vaccinium_myrtillus_NK2018_v1	Vmy01g16091	0	0	0	0.308526	0
Vmy01g16092_Vaccinium_myrtillus_NK2018_v1	Vmy01g16092	0	0	0	0	1.02989
Vmy01g16093_Vaccinium_myrtillus_NK2018_v1	Vmy01g16093	0.1781	0	0	0	0.119558
Vmy01g16094_Vaccinium_myrtillus_NK2018_v1	Vmy01g16094	0.441442	1.00005	1.03457	1.04788	2.88398
Vmy01g16095_Vaccinium_myrtillus_NK2018_v1	Vmy01g16095	0	1.53927	2.56592	1.39662	0.796486
Vmy01g16096_Vaccinium_myrtillus_NK2018_v1	Vmy01g16096	0.570142	0	6.96755	5.07802	4.19774
Vmy01g16097_Vaccinium_myrtillus_NK2018_v1	Vmy01g16097	32.0209	23.8623	23.6298	21.4864	27.5439
Vmy01g16098_Vaccinium_myrtillus_NK2018_v1	Vmy01g16098	0.201545	0.688326	0	0	0
Vmy01g16099_Vaccinium_myrtillus_NK2018_v1	Vmy01g16099	0	0.803521	0	0	0
Vmy01g16100_Vaccinium_myrtillus_NK2018_v1	Vmy01g16100	78.4766	0	0.0647064	0	0.133036
Vmy01g16101_Vaccinium_myrtillus_NK2018_v1	Vmy01g16101	0	0	0	0	0
Vmy01g16102_Vaccinium_myrtillus_NK2018_v1	Vmy01g16102	2.37169	0	0	0	0
Vmy01g16103_Vaccinium_myrtillus_NK2018_v1	Vmy01g16103	10.7485	110.73	1.52291	1.12087	0.763849
Vmy01g16104_Vaccinium_myrtillus_NK2018_v1	Vmy01g16104	1.23598	0.350074	0.681167	1.48386	1.45565
Vmy01g16105_Vaccinium_myrtillus_NK2018_v1	Vmy01g16105	7.15955	8.74035	7.01086	11.2984	4.69321
Vmy01g16106_Vaccinium_myrtillus_NK2018_v1	Vmy01g16106	40.4576	65.7029	46.1703	49.0191	40.0806
Vmy01g16107_Vaccinium_myrtillus_NK2018_v1	Vmy01g16107	0.0553682	0	0	0	0
Vmy01g16108_Vaccinium_myrtillus_NK2018_v1	Vmy01g16108	44.8351	41.8605	105.686	71.3308	26.3153
Vmy01g16109_Vaccinium_myrtillus_NK2018_v1	Vmy01g16109	13.8032	10.6589	14.0541	11.8596	16.7804
Vmy01g16110_Vaccinium_myrtillus_NK2018_v1	Vmy01g16110	12.6409	1.32414	0.611401	0.138315	0.281204
Vmy01g16111_Vaccinium_myrtillus_NK2018_v1	Vmy01g16111	1.54932	0.263401	0.405846	0.579836	0.317895
Vmy01g16112_Vaccinium_myrtillus_NK2018_v1	Vmy01g16112	8.8803	54.7372	6.97895	5.77081	3.8751
Vmy01g16113_Vaccinium_myrtillus_NK2018_v1	Vmy01g16113	0	0	0.120226	0	0
Vmy01g16114_Vaccinium_myrtillus_NK2018_v1	Vmy01g16114	9.05251	0.226246	2.76528	0.603133	4.42944
Vmy01g16115_Vaccinium_myrtillus_NK2018_v1	Vmy01g16115	0	0	0	0	0
Vmy01g16116_Vaccinium_myrtillus_NK2018_v1	Vmy01g16116	0	0	0	0	0
Vmy01g16117_Vaccinium_myrtillus_NK2018_v1	Vmy01g16117	0	0	0	0	0
Vmy01g16118_Vaccinium_myrtillus_NK2018_v1	Vmy01g16118	38.0389	0.0599183	0.357874	0.164071	1.20536
Vmy01g16119_Vaccinium_myrtillus_NK2018_v1	Vmy01g16119	0	0	0	0	0
Vmy01g16120_Vaccinium_myrtillus_NK2018_v1	Vmy01g16120	75.1508	137.288	137.238	128.042	163.662
Vmy01g16121_Vaccinium_myrtillus_NK2018_v1	Vmy01g16121	0	15.2399	0	0	0
Vmy01g16122_Vaccinium_myrtillus_NK2018_v1	Vmy01g16122	0.576096	1.29172	0.725233	2.47027	1.23405
Vmy01g16123_Vaccinium_myrtillus_NK2018_v1	Vmy01g16123	8.87894	7.99585	12.9338	12.6062	13.4605
Vmy01g16124_Vaccinium_myrtillus_NK2018_v1	Vmy01g16124	22.5254	13.7906	17.2535	20.2597	19.4993
Vmy01g16125_Vaccinium_myrtillus_NK2018_v1	Vmy01g16125	41.9624	20.164	23.4825	25.9291	21.6262
Vmy01g16126_Vaccinium_myrtillus_NK2018_v1	Vmy01g16126	10.1781	10.3315	12.5152	10.1435	16.015
Vmy01g16127_Vaccinium_myrtillus_NK2018_v1	Vmy01g16127	7.85449	5.11568	10.0904	5.86993	8.95488
Vmy01g16128_Vaccinium_myrtillus_NK2018_v1	Vmy01g16128	2.61487	2.42016	3.28843	2.00238	2.05096
Vmy01g16129_Vaccinium_myrtillus_NK2018_v1	Vmy01g16129	0	0	0	0.400732	0
Vmy01g16130_Vaccinium_myrtillus_NK2018_v1	Vmy01g16130	0.914391	2.74472	3.99251	3.62747	3.69878
Vmy01g16131_Vaccinium_myrtillus_NK2018_v1	Vmy01g16131	0	0	0	0	0
Vmy01g16132_Vaccinium_myrtillus_NK2018_v1	Vmy01g16132	0	0.788703	2.6805	4.67664	0.349152
Vmy01g16133_Vaccinium_myrtillus_NK2018_v1	Vmy01g16133	0	0	0	0	0
Vmy01g16134_Vaccinium_myrtillus_NK2018_v1	Vmy01g16134	60.1292	15.4034	36.0199	27.6743	37.5913
Vmy01g16135_Vaccinium_myrtillus_NK2018_v1	Vmy01g16135	71.3994	36.9209	89.8112	31.6024	86.3464
Vmy01g16136_Vaccinium_myrtillus_NK2018_v1	Vmy01g16136	0.234677	0.104889	0.0487014	0.197753	0.128741
Vmy01g16137_Vaccinium_myrtillus_NK2018_v1	Vmy01g16137	0.325059	1.28268	2.81678	1.45293	1.7026
Vmy01g16138_Vaccinium_myrtillus_NK2018_v1	Vmy01g16138	0.13508	0.151664	0.307018	0.110572	0.163896
Vmy01g16139_Vaccinium_myrtillus_NK2018_v1	Vmy01g16139	0	0	0	0.108163	0
Vmy01g16140_Vaccinium_myrtillus_NK2018_v1	Vmy01g16140	0.300864	4.71298	0.711828	0	0.284657
Vmy01g16141_Vaccinium_myrtillus_NK2018_v1	Vmy01g16141	0	0.179204	0.0278506	0.49727	0.433204
Vmy01g16142_Vaccinium_myrtillus_NK2018_v1	Vmy01g16142	0.270094	0.0875973	0.155327	0	0.156813
Vmy01g16143_Vaccinium_myrtillus_NK2018_v1	Vmy01g16143	11.3197	12.2944	6.14547	8.77425	5.16381
Vmy01g16144_Vaccinium_myrtillus_NK2018_v1	Vmy01g16144	0	0	0	0	0
Vmy01g16145_Vaccinium_myrtillus_NK2018_v1	Vmy01g16145	0	0	0	0	0
Vmy01g16146_Vaccinium_myrtillus_NK2018_v1	Vmy01g16146	0.747328	0.895184	6.3965	7.73354	5.86429
Vmy01g16147_Vaccinium_myrtillus_NK2018_v1	Vmy01g16147	0.315631	0.180157	0.227153	0.153267	0
Vmy01g16148_Vaccinium_myrtillus_NK2018_v1	Vmy01g16148	2.00097	1.38306	0.0682236	0	0.243359
Vmy01g16149_Vaccinium_myrtillus_NK2018_v1	Vmy01g16149	0	0	115.227	279.191	14.2052
Vmy01g16150_Vaccinium_myrtillus_NK2018_v1	Vmy01g16150	1.63241	0.114551	15.1861	14.4937	14.4422
Vmy01g16151_Vaccinium_myrtillus_NK2018_v1	Vmy01g16151	1.27217	1.0946	4.34738	2.15534	4.87734
Vmy01g16152_Vaccinium_myrtillus_NK2018_v1	Vmy01g16152	0	0.843079	0	0	0
Vmy01g16153_Vaccinium_myrtillus_NK2018_v1	Vmy01g16153	0.344275	0.256053	0.0789855	0.157157	0.0749775
Vmy01g16154_Vaccinium_myrtillus_NK2018_v1	Vmy01g16154	0.16861	2.3085	3.02057	2.5655	3.00689
Vmy01g16155_Vaccinium_myrtillus_NK2018_v1	Vmy01g16155	12.9425	4.9186	24.5246	180.721	11.1564
Vmy01g16156_Vaccinium_myrtillus_NK2018_v1	Vmy01g16156	1.17193	0.686759	7.16002	17.8417	2.32684
Vmy01g16157_Vaccinium_myrtillus_NK2018_v1	Vmy01g16157	1.64697	3.83033	12.8842	19.5895	1.50793
Vmy01g16158_Vaccinium_myrtillus_NK2018_v1	Vmy01g16158	10.8378	14.4042	14.2124	13.346	11.9546
Vmy01g16159_Vaccinium_myrtillus_NK2018_v1	Vmy01g16159	5.04408	3.11022	2.01851	2.02512	1.54575
Vmy01g16160_Vaccinium_myrtillus_NK2018_v1	Vmy01g16160	0.960535	1.19003	1.15743	0.763704	0.686339
Vmy01g16161_Vaccinium_myrtillus_NK2018_v1	Vmy01g16161	19.073	8.2772	6.57506	5.31571	9.67239
Vmy01g16162_Vaccinium_myrtillus_NK2018_v1	Vmy01g16162	0	0	0	0	0.288777
Vmy01g16163_Vaccinium_myrtillus_NK2018_v1	Vmy01g16163	0	0	0	0	0
Vmy01g16164_Vaccinium_myrtillus_NK2018_v1	Vmy01g16164	0	0	0	0	0
Vmy01g16165_Vaccinium_myrtillus_NK2018_v1	Vmy01g16165	1.69802	1.16683	0.160709	0.241611	0.472679
Vmy01g16166_Vaccinium_myrtillus_NK2018_v1	Vmy01g16166	0	0	0	0	0
Vmy01g16167_Vaccinium_myrtillus_NK2018_v1	Vmy01g16167	32.2709	3.20561	5.42535	5.06796	7.31458
Vmy01g16168_Vaccinium_myrtillus_NK2018_v1	Vmy01g16168	0	0	0	0	0
Vmy01g16169_Vaccinium_myrtillus_NK2018_v1	Vmy01g16169	0	0	0	0	0
Vmy01g16170_Vaccinium_myrtillus_NK2018_v1	Vmy01g16170	0	0	0	0	0
Vmy01g16171_Vaccinium_myrtillus_NK2018_v1	Vmy01g16171	0	0	0	0	0
Vmy01g16172_Vaccinium_myrtillus_NK2018_v1	Vmy01g16172	0	0	0	0	0
Vmy01g16173_Vaccinium_myrtillus_NK2018_v1	Vmy01g16173	0	0	0	0	0
Vmy01g16174_Vaccinium_myrtillus_NK2018_v1	Vmy01g16174	0	0	0.162231	0.328623	0.430106
Vmy01g16175_Vaccinium_myrtillus_NK2018_v1	Vmy01g16175	0.301038	0.413181	0.682993	0.276304	0.570864
Vmy01g16176_Vaccinium_myrtillus_NK2018_v1	Vmy01g16176	0	0	0	0	0
Vmy01g16177_Vaccinium_myrtillus_NK2018_v1	Vmy01g16177	1.56797	48.779	0.567331	0.129018	0.535738
Vmy01g16178_Vaccinium_myrtillus_NK2018_v1	Vmy01g16178	0	0	0	0	0
Vmy01g16179_Vaccinium_myrtillus_NK2018_v1	Vmy01g16179	0.15153	0	0.05057	0	0
Vmy01g16180_Vaccinium_myrtillus_NK2018_v1	Vmy01g16180	0	0	0.484082	0.355265	0.0608148
Vmy01g16181_Vaccinium_myrtillus_NK2018_v1	Vmy01g16181	0	0	0	0	0
Vmy01g16182_Vaccinium_myrtillus_NK2018_v1	Vmy01g16182	180.199	92.27	169.178	118.672	116.346
Vmy01g16183_Vaccinium_myrtillus_NK2018_v1	Vmy01g16183	17.1776	3.18847	3.39597	3.02913	4.50606
Vmy01g16184_Vaccinium_myrtillus_NK2018_v1	Vmy01g16184	0	0	0	0	0.100191
Vmy01g16185_Vaccinium_myrtillus_NK2018_v1	Vmy01g16185	0	0.398258	0	0	0.217878
Vmy01g16186_Vaccinium_myrtillus_NK2018_v1	Vmy01g16186	6.97562	9.07541	10.7565	10.2664	12.2343
Vmy01g16187_Vaccinium_myrtillus_NK2018_v1	Vmy01g16187	8.50836	9.08392	12.7038	14.3629	18.3975
Vmy01g16188_Vaccinium_myrtillus_NK2018_v1	Vmy01g16188	2.42343	4.96533	2.43329	2.54102	3.63864
Vmy01g16189_Vaccinium_myrtillus_NK2018_v1	Vmy01g16189	0.429357	0.986402	2.76094	3.68659	5.8181
Vmy01g16190_Vaccinium_myrtillus_NK2018_v1	Vmy01g16190	20.4028	0.19385	7.10773	1.39443	22.2714
Vmy01g16191_Vaccinium_myrtillus_NK2018_v1	Vmy01g16191	8.47756	29.2946	11.0708	19.0481	5.79798
Vmy01g16192_Vaccinium_myrtillus_NK2018_v1	Vmy01g16192	0.178867	0	0.413976	0.139252	0.429437
Vmy01g16193_Vaccinium_myrtillus_NK2018_v1	Vmy01g16193	0	0.0716342	4.0253	12.3458	0.645289
Vmy01g16194_Vaccinium_myrtillus_NK2018_v1	Vmy01g16194	0	0	0	0	0
Vmy01g16195_Vaccinium_myrtillus_NK2018_v1	Vmy01g16195	15.694	32.5716	52.3873	68.7936	31.6316
Vmy01g16196_Vaccinium_myrtillus_NK2018_v1	Vmy01g16196	0	1.90518	0	0	0
Vmy01g16197_Vaccinium_myrtillus_NK2018_v1	Vmy01g16197	0	0.211657	0	0	0
Vmy01g16198_Vaccinium_myrtillus_NK2018_v1	Vmy01g16198	7.86616	5.373	1.26578	0.910067	1.33768
Vmy01g16199_Vaccinium_myrtillus_NK2018_v1	Vmy01g16199	3.99768	9.40678	16.4641	17.8739	10.0047
Vmy01g16200_Vaccinium_myrtillus_NK2018_v1	Vmy01g16200	3.59919	4.98802	4.64393	5.78753	7.13717
Vmy01g16201_Vaccinium_myrtillus_NK2018_v1	Vmy01g16201	1.65592	1.75252	1.52689	1.91159	1.85529
Vmy01g16202_Vaccinium_myrtillus_NK2018_v1	Vmy01g16202	0.354144	0.266404	0.693287	1.43123	0.402417
Vmy01g16203_Vaccinium_myrtillus_NK2018_v1	Vmy01g16203	0.770643	0.803114	0.0966679	0.205599	0.197368
Vmy01g16204_Vaccinium_myrtillus_NK2018_v1	Vmy01g16204	0.762513	0.841675	0.435999	0.851705	0.519675
Vmy01g16205_Vaccinium_myrtillus_NK2018_v1	Vmy01g16205	0	0	0	0	0
Vmy01g16206_Vaccinium_myrtillus_NK2018_v1	Vmy01g16206	0	0	0	0	0.0906291
Vmy01g16207_Vaccinium_myrtillus_NK2018_v1	Vmy01g16207	9.94101	0	0	0	0.372764
Vmy01g16208_Vaccinium_myrtillus_NK2018_v1	Vmy01g16208	0	0	0	0	0
Vmy01g16209_Vaccinium_myrtillus_NK2018_v1	Vmy01g16209	3.78002	1.49372	1.80235	2.11298	2.30142
Vmy01g16210_Vaccinium_myrtillus_NK2018_v1	Vmy01g16210	0	0	0	0	0
Vmy01g16211_Vaccinium_myrtillus_NK2018_v1	Vmy01g16211	0.0734134	0.0842522	0	0.15131	0.102
Vmy01g16212_Vaccinium_myrtillus_NK2018_v1	Vmy01g16212	2.91313	0.91173	0.732922	0.770382	1.0155
Vmy01g16213_Vaccinium_myrtillus_NK2018_v1	Vmy01g16213	0.320042	0	0.129444	0.200818	0.401545
Vmy01g16214_Vaccinium_myrtillus_NK2018_v1	Vmy01g16214	15.0359	6.89227	4.65455	6.42891	7.32268
Vmy01g16215_Vaccinium_myrtillus_NK2018_v1	Vmy01g16215	0	14.4465	0	2.20628	0
Vmy01g16216_Vaccinium_myrtillus_NK2018_v1	Vmy01g16216	54.6636	9.55957	4.00527	0	1.18731
Vmy01g16217_Vaccinium_myrtillus_NK2018_v1	Vmy01g16217	0	0	0	0	0
Vmy01g16218_Vaccinium_myrtillus_NK2018_v1	Vmy01g16218	54.0195	48.8871	75.1052	83.0798	55.5225
Vmy01g16219_Vaccinium_myrtillus_NK2018_v1	Vmy01g16219	0.0540383	0.391633	1.09336	1.32239	0.68771
Vmy01g16220_Vaccinium_myrtillus_NK2018_v1	Vmy01g16220	10.6477	18.5426	24.4269	24.0512	29.673
Vmy01g16221_Vaccinium_myrtillus_NK2018_v1	Vmy01g16221	46.6287	15.7939	22.6575	20.8794	25.0755
Vmy01g16222_Vaccinium_myrtillus_NK2018_v1	Vmy01g16222	0	0	0	0	0
Vmy01g16223_Vaccinium_myrtillus_NK2018_v1	Vmy01g16223	4.29675	5.62742	4.19237	3.11306	3.37043
Vmy01g16224_Vaccinium_myrtillus_NK2018_v1	Vmy01g16224	5.04406	61.5874	9.25777	5.54495	7.74974
Vmy01g16225_Vaccinium_myrtillus_NK2018_v1	Vmy01g16225	0	0	0	0	0
Vmy01g16226_Vaccinium_myrtillus_NK2018_v1	Vmy01g16226	0.635754	2.1207	0.986316	0.539437	1.82301
Vmy01g16227_Vaccinium_myrtillus_NK2018_v1	Vmy01g16227	8.26729	0	4.60832	2.99501	3.99508
Vmy01g16228_Vaccinium_myrtillus_NK2018_v1	Vmy01g16228	1.61129	20.5726	8.02476	9.42558	7.8146
Vmy01g16229_Vaccinium_myrtillus_NK2018_v1	Vmy01g16229	0.656374	0.951207	0.514435	0.294205	0.585493
Vmy01g16230_Vaccinium_myrtillus_NK2018_v1	Vmy01g16230	45.2623	95.3764	37.9274	16.3831	48.1261
Vmy01g16231_Vaccinium_myrtillus_NK2018_v1	Vmy01g16231	0.334538	7.60945	52.667	92.7648	4.19311
Vmy01g16232_Vaccinium_myrtillus_NK2018_v1	Vmy01g16232	14.7575	11.8575	11.6617	11.8051	12.2952
Vmy01g16233_Vaccinium_myrtillus_NK2018_v1	Vmy01g16233	19.241	11.4767	19.4587	15.2165	19.1279
Vmy01g16234_Vaccinium_myrtillus_NK2018_v1	Vmy01g16234	9.55578	26.7553	14.8452	11.8279	11.7248
Vmy01g16235_Vaccinium_myrtillus_NK2018_v1	Vmy01g16235	2.36016	8.08947	9.31883	10.0199	11.3105
Vmy01g16236_Vaccinium_myrtillus_NK2018_v1	Vmy01g16236	12.2949	188.033	60.3694	124.535	52.8535
Vmy01g16237_Vaccinium_myrtillus_NK2018_v1	Vmy01g16237	0	0	0	0	0
Vmy01g16238_Vaccinium_myrtillus_NK2018_v1	Vmy01g16238	7.51493	5.75589	7.32617	6.58617	11.1963
Vmy01g16239_Vaccinium_myrtillus_NK2018_v1	Vmy01g16239	4.2476	0.267353	7.2668	14.1656	39.1511
Vmy01g16240_Vaccinium_myrtillus_NK2018_v1	Vmy01g16240	0	0	0	0	0
Vmy01g16241_Vaccinium_myrtillus_NK2018_v1	Vmy01g16241	0	0	0	0	0
Vmy01g16242_Vaccinium_myrtillus_NK2018_v1	Vmy01g16242	0	8.10135	0	0	0
Vmy01g16243_Vaccinium_myrtillus_NK2018_v1	Vmy01g16243	4.81875	2.73546	3.49245	3.98676	2.38447
Vmy01g16244_Vaccinium_myrtillus_NK2018_v1	Vmy01g16244	0	0	0	0	0
Vmy01g16245_Vaccinium_myrtillus_NK2018_v1	Vmy01g16245	12.58	8.85735	13.812	7.48763	9.18627
Vmy01g16246_Vaccinium_myrtillus_NK2018_v1	Vmy01g16246	9.12875	3.98879	5.93287	5.57418	5.18098
Vmy01g16247_Vaccinium_myrtillus_NK2018_v1	Vmy01g16247	0	0	0	0	0
Vmy01g16248_Vaccinium_myrtillus_NK2018_v1	Vmy01g16248	0	0	0	0	0
Vmy01g16249_Vaccinium_myrtillus_NK2018_v1	Vmy01g16249	0	0	0	0	0
Vmy01g16250_Vaccinium_myrtillus_NK2018_v1	Vmy01g16250	0.030314	0	0.091284	0.272659	0.0203927
Vmy01g16251_Vaccinium_myrtillus_NK2018_v1	Vmy01g16251	0	0	0	0	0
Vmy01g16252_Vaccinium_myrtillus_NK2018_v1	Vmy01g16252	0.4311	0	0.188655	0.648409	0
Vmy01g16253_Vaccinium_myrtillus_NK2018_v1	Vmy01g16253	0	0	0	0	0
Vmy01g16254_Vaccinium_myrtillus_NK2018_v1	Vmy01g16254	1.49889	0.417411	7.25418	15.9641	1.41665
Vmy01g16255_Vaccinium_myrtillus_NK2018_v1	Vmy01g16255	13.8566	24.4694	16.0024	21.9267	19.5836
Vmy01g16256_Vaccinium_myrtillus_NK2018_v1	Vmy01g16256	8.56651	8.68163	8.0414	7.19322	11.0654
Vmy01g16257_Vaccinium_myrtillus_NK2018_v1	Vmy01g16257	5.40795	14.016	0	0	0
Vmy01g16258_Vaccinium_myrtillus_NK2018_v1	Vmy01g16258	3.0816	5.49063	2.71381	2.70505	3.0113
Vmy01g16259_Vaccinium_myrtillus_NK2018_v1	Vmy01g16259	12.4161	14.968	19.4055	20.2105	16.9266
Vmy01g16260_Vaccinium_myrtillus_NK2018_v1	Vmy01g16260	0.352029	0.104352	0.213338	0.0945531	0.309587
Vmy01g16261_Vaccinium_myrtillus_NK2018_v1	Vmy01g16261	0.0784906	0	0	0	0.0828614
Vmy01g16262_Vaccinium_myrtillus_NK2018_v1	Vmy01g16262	0.154899	0	0	0.158978	0
Vmy01g16263_Vaccinium_myrtillus_NK2018_v1	Vmy01g16263	4.32369	2.04226	2.21939	0.827505	2.33973
Vmy01g16264_Vaccinium_myrtillus_NK2018_v1	Vmy01g16264	0	9.03825	0.208246	0	0.135619
Vmy01g16265_Vaccinium_myrtillus_NK2018_v1	Vmy01g16265	0	0	0	0	0
Vmy01g16266_Vaccinium_myrtillus_NK2018_v1	Vmy01g16266	13.1512	15.5545	12.8915	12.8705	11.9101
Vmy01g16267_Vaccinium_myrtillus_NK2018_v1	Vmy01g16267	4.46679	3.41491	5.31091	6.84158	4.73714
Vmy01g16268_Vaccinium_myrtillus_NK2018_v1	Vmy01g16268	0.0663529	0.0255487	76.5326	133.116	8.02129
Vmy01g16269_Vaccinium_myrtillus_NK2018_v1	Vmy01g16269	68.5331	15.1157	8.78498	10.902	7.15663
Vmy01g16270_Vaccinium_myrtillus_NK2018_v1	Vmy01g16270	2.80559	3.38672	2.91347	2.41043	2.55794
Vmy01g16271_Vaccinium_myrtillus_NK2018_v1	Vmy01g16271	1.02733	0.588072	0	0	0
Vmy01g16272_Vaccinium_myrtillus_NK2018_v1	Vmy01g16272	0	0	0	0	0
Vmy01g16273_Vaccinium_myrtillus_NK2018_v1	Vmy01g16273	0	0	0	0	0
Vmy01g16274_Vaccinium_myrtillus_NK2018_v1	Vmy01g16274	0.426175	0.0958263	0	0	0
Vmy01g16275_Vaccinium_myrtillus_NK2018_v1	Vmy01g16275	0.0141804	0	4.73245	11.6078	0.932719
Vmy01g16276_Vaccinium_myrtillus_NK2018_v1	Vmy01g16276	0	0	2.68668	7.71507	0.34199
Vmy01g16277_Vaccinium_myrtillus_NK2018_v1	Vmy01g16277	11.5672	18.0759	18.5225	20.4847	20.5257
Vmy01g16278_Vaccinium_myrtillus_NK2018_v1	Vmy01g16278	77.3272	5.06007	14.8324	10.528	22.4985
Vmy01g16279_Vaccinium_myrtillus_NK2018_v1	Vmy01g16279	0.458246	0.394371	0.752967	0.714395	0.812725
Vmy01g16280_Vaccinium_myrtillus_NK2018_v1	Vmy01g16280	0	0.0877852	0.63343	0.729187	0.426823
Vmy01g16281_Vaccinium_myrtillus_NK2018_v1	Vmy01g16281	0	0	12.4214	19.0684	1.02508
Vmy01g16282_Vaccinium_myrtillus_NK2018_v1	Vmy01g16282	0	0	0	0	0
Vmy01g16283_Vaccinium_myrtillus_NK2018_v1	Vmy01g16283	1.82792	0.48483	1.83332	4.17051	0.375501
Vmy01g16284_Vaccinium_myrtillus_NK2018_v1	Vmy01g16284	0	0	0	0	0
Vmy01g16285_Vaccinium_myrtillus_NK2018_v1	Vmy01g16285	0	0	0	0	0
Vmy01g16286_Vaccinium_myrtillus_NK2018_v1	Vmy01g16286	0.156539	0	0	0	0
Vmy01g16287_Vaccinium_myrtillus_NK2018_v1	Vmy01g16287	20.0996	24.2793	32.7012	30.9858	24.5572
Vmy01g16288_Vaccinium_myrtillus_NK2018_v1	Vmy01g16288	39.0158	35.226	29.4849	21.5237	24.9478
Vmy01g16289_Vaccinium_myrtillus_NK2018_v1	Vmy01g16289	11.6437	10.3211	7.52094	7.60368	6.5032
Vmy01g16290_Vaccinium_myrtillus_NK2018_v1	Vmy01g16290	1.2605	0.69659	0.0339781	0	0.131211
Vmy01g16291_Vaccinium_myrtillus_NK2018_v1	Vmy01g16291	11.15	9.04346	5.28847	5.0644	5.54556
Vmy01g16292_Vaccinium_myrtillus_NK2018_v1	Vmy01g16292	2.808	2.06143	0.954073	1.38322	0.701504
Vmy01g16293_Vaccinium_myrtillus_NK2018_v1	Vmy01g16293	0	12.4694	0.955431	0.195951	0.121631
Vmy01g16294_Vaccinium_myrtillus_NK2018_v1	Vmy01g16294	0	0	0	0	0
Vmy01g16295_Vaccinium_myrtillus_NK2018_v1	Vmy01g16295	0	0	0	0	0
Vmy01g16296_Vaccinium_myrtillus_NK2018_v1	Vmy01g16296	38.6683	46.8844	65.6637	57.3857	72.3837
Vmy01g16297_Vaccinium_myrtillus_NK2018_v1	Vmy01g16297	0	0	0	0	0
Vmy01g16298_Vaccinium_myrtillus_NK2018_v1	Vmy01g16298	0.377851	2.51589	0.212385	0.383587	0.146088
Vmy01g16299_Vaccinium_myrtillus_NK2018_v1	Vmy01g16299	2.40284	1.52974	2.92213	3.68121	2.5204
Vmy01g16300_Vaccinium_myrtillus_NK2018_v1	Vmy01g16300	0	0	0	0	0
Vmy01g16301_Vaccinium_myrtillus_NK2018_v1	Vmy01g16301	0	0	0	0	0
Vmy01g16302_Vaccinium_myrtillus_NK2018_v1	Vmy01g16302	0	0	0	0	0
Vmy01g16303_Vaccinium_myrtillus_NK2018_v1	Vmy01g16303	0	0.0750245	0.3684	1.48317	0.109905
Vmy01g16304_Vaccinium_myrtillus_NK2018_v1	Vmy01g16304	0	0	0.2702	0.0403804	0.153709
Vmy01g16305_Vaccinium_myrtillus_NK2018_v1	Vmy01g16305	0	0	0	0	0
Vmy01g16306_Vaccinium_myrtillus_NK2018_v1	Vmy01g16306	0.124173	0.0698834	0.591088	0.767115	0.72892
Vmy01g16307_Vaccinium_myrtillus_NK2018_v1	Vmy01g16307	0.639619	0.225434	0.411417	0.207163	0.594301
Vmy01g16308_Vaccinium_myrtillus_NK2018_v1	Vmy01g16308	8.91542	9.47382	4.33127	5.74208	5.74616
Vmy01g16309_Vaccinium_myrtillus_NK2018_v1	Vmy01g16309	3.12899	2.34221	1.12416	2.50644	1.884
Vmy01g16310_Vaccinium_myrtillus_NK2018_v1	Vmy01g16310	6.83746	10.8768	6.38083	7.74513	6.60382
Vmy01g16311_Vaccinium_myrtillus_NK2018_v1	Vmy01g16311	4.73988	50.5142	16.9343	14.4608	6.23194
Vmy01g16312_Vaccinium_myrtillus_NK2018_v1	Vmy01g16312	50.205	0.551702	68.9296	53.3893	25.344
Vmy01g16313_Vaccinium_myrtillus_NK2018_v1	Vmy01g16313	97.8236	4.22079	12.5715	6.25019	9.31859
Vmy01g16314_Vaccinium_myrtillus_NK2018_v1	Vmy01g16314	67.9929	24.2165	26.8875	29.0577	24.5039
Vmy01g16315_Vaccinium_myrtillus_NK2018_v1	Vmy01g16315	29.8875	0.665658	3.86014	2.65389	6.43488
Vmy01g16316_Vaccinium_myrtillus_NK2018_v1	Vmy01g16316	0.245613	0.0399687	0.0353251	0	0
Vmy01g16317_Vaccinium_myrtillus_NK2018_v1	Vmy01g16317	19.0378	27.24	17.0499	16.3609	19.721
Vmy01g16318_Vaccinium_myrtillus_NK2018_v1	Vmy01g16318	0.103683	0	1.52314	0.755653	0.638965
Vmy01g16319_Vaccinium_myrtillus_NK2018_v1	Vmy01g16319	0.875423	0.163707	5.86463	4.2363	11.8556
Vmy01g16320_Vaccinium_myrtillus_NK2018_v1	Vmy01g16320	0	0	6.90507	4.86513	12.6767
Vmy01g16321_Vaccinium_myrtillus_NK2018_v1	Vmy01g16321	0.78786	0.932557	0.566877	0.435281	0.445684
Vmy01g16322_Vaccinium_myrtillus_NK2018_v1	Vmy01g16322	0	0	0	0	0
Vmy01g16323_Vaccinium_myrtillus_NK2018_v1	Vmy01g16323	1.95304	23.3416	2.51325	3.74333	1.88921
Vmy01g16324_Vaccinium_myrtillus_NK2018_v1	Vmy01g16324	0.0616923	0.77947	0.439467	0.476228	0.0203431
Vmy01g16325_Vaccinium_myrtillus_NK2018_v1	Vmy01g16325	25.8522	17.0469	36.6905	41.302	42.907
Vmy01g16326_Vaccinium_myrtillus_NK2018_v1	Vmy01g16326	12.2106	9.67122	4.02418	2.32083	1.52739
Vmy01g16327_Vaccinium_myrtillus_NK2018_v1	Vmy01g16327	0.14059	5.66354	0.499501	0.215428	0.300081
Vmy01g16328_Vaccinium_myrtillus_NK2018_v1	Vmy01g16328	4.33454	3.30282	4.20462	2.67859	3.91362
Vmy01g16329_Vaccinium_myrtillus_NK2018_v1	Vmy01g16329	19.6194	29.1714	25.1042	24.9337	30.8085
Vmy01g16330_Vaccinium_myrtillus_NK2018_v1	Vmy01g16330	2.89019	55.9182	4.57926	1.39152	3.30797
Vmy01g16331_Vaccinium_myrtillus_NK2018_v1	Vmy01g16331	0	0	0	0	0
Vmy01g16332_Vaccinium_myrtillus_NK2018_v1	Vmy01g16332	6.83643	60.0919	3.62214	3.26227	2.48155
Vmy01g16333_Vaccinium_myrtillus_NK2018_v1	Vmy01g16333	0	0.378147	0.169063	0.0870773	0.109413
Vmy01g16334_Vaccinium_myrtillus_NK2018_v1	Vmy01g16334	0	0	0	0	0
Vmy01g16335_Vaccinium_myrtillus_NK2018_v1	Vmy01g16335	0	0	0	0	0
Vmy01g16336_Vaccinium_myrtillus_NK2018_v1	Vmy01g16336	12.2284	17.0956	14.3739	14.3823	12.697
Vmy01g16337_Vaccinium_myrtillus_NK2018_v1	Vmy01g16337	48.8876	84.3525	123.807	121.519	114.705
Vmy01g16338_Vaccinium_myrtillus_NK2018_v1	Vmy01g16338	11.2528	27.7021	6.14319	9.13607	8.44132
Vmy01g16339_Vaccinium_myrtillus_NK2018_v1	Vmy01g16339	4.60211	10.6413	5.35856	0	3.71807
Vmy01g16340_Vaccinium_myrtillus_NK2018_v1	Vmy01g16340	27.3137	14.1402	13.4813	15.0956	19.469
Vmy01g16341_Vaccinium_myrtillus_NK2018_v1	Vmy01g16341	17.9954	8.79396	6.76511	5.70387	9.21593
Vmy01g16342_Vaccinium_myrtillus_NK2018_v1	Vmy01g16342	0	0	0	0	0.0222876
Vmy01g16343_Vaccinium_myrtillus_NK2018_v1	Vmy01g16343	0	0	0	0	0
Vmy01g16344_Vaccinium_myrtillus_NK2018_v1	Vmy01g16344	37.0509	27.1263	46.9087	42.9265	42.8039
Vmy01g16345_Vaccinium_myrtillus_NK2018_v1	Vmy01g16345	2.29764	5.67378	9.65988	8.37411	0.71102
Vmy01g16346_Vaccinium_myrtillus_NK2018_v1	Vmy01g16346	2.98825	0	0.810554	0.566719	0.719163
Vmy01g16347_Vaccinium_myrtillus_NK2018_v1	Vmy01g16347	0.130231	0.296036	0.788528	0.268478	0.714089
Vmy01g16348_Vaccinium_myrtillus_NK2018_v1	Vmy01g16348	92.9815	43.5596	79.5945	43.9871	63.2546
Vmy01g16349_Vaccinium_myrtillus_NK2018_v1	Vmy01g16349	6.0004	13.1117	9.79086	10.517	11.4882
Vmy01g16350_Vaccinium_myrtillus_NK2018_v1	Vmy01g16350	0	0	0.450229	0.462725	0
Vmy01g16351_Vaccinium_myrtillus_NK2018_v1	Vmy01g16351	0	0	0	0	0
Vmy01g16352_Vaccinium_myrtillus_NK2018_v1	Vmy01g16352	1.86788	1.52246	7.32831	6.08438	3.2028
Vmy01g16353_Vaccinium_myrtillus_NK2018_v1	Vmy01g16353	23.3108	16.3701	26.5324	24.4162	26.4289
Vmy01g16354_Vaccinium_myrtillus_NK2018_v1	Vmy01g16354	11.7603	13.7926	14.4491	16.4178	15.0707
Vmy01g16355_Vaccinium_myrtillus_NK2018_v1	Vmy01g16355	0.841574	0	0	0	0
Vmy01g16356_Vaccinium_myrtillus_NK2018_v1	Vmy01g16356	1.9962	5.78378	2.7448	1.83282	2.24013
Vmy01g16357_Vaccinium_myrtillus_NK2018_v1	Vmy01g16357	0.422422	0.475851	0.428127	0.754751	0.47795
Vmy01g16358_Vaccinium_myrtillus_NK2018_v1	Vmy01g16358	23.7216	26.5387	26.8239	29.71	30.445
Vmy01g16359_Vaccinium_myrtillus_NK2018_v1	Vmy01g16359	0	0	0	0	0
Vmy01g16360_Vaccinium_myrtillus_NK2018_v1	Vmy01g16360	0	0	0	0	0
Vmy01g16361_Vaccinium_myrtillus_NK2018_v1	Vmy01g16361	18.5196	12.667	11.0306	7.60834	18.1769
Vmy01g16362_Vaccinium_myrtillus_NK2018_v1	Vmy01g16362	27.7922	0.0931369	7.36967	3.69511	11.804
Vmy01g16363_Vaccinium_myrtillus_NK2018_v1	Vmy01g16363	15.9674	27.475	24.6059	35.4756	19.2027
Vmy01g16364_Vaccinium_myrtillus_NK2018_v1	Vmy01g16364	31.0266	36.1238	36.8558	31.3231	31.4555
Vmy01g16365_Vaccinium_myrtillus_NK2018_v1	Vmy01g16365	47.9177	47.3321	48.9605	63.5144	42.6516
Vmy01g16366_Vaccinium_myrtillus_NK2018_v1	Vmy01g16366	26.8955	15.3128	18.3574	22.5234	26.3449
Vmy01g16367_Vaccinium_myrtillus_NK2018_v1	Vmy01g16367	14.8255	32.1738	9.73401	16.2161	9.12166
Vmy01g16368_Vaccinium_myrtillus_NK2018_v1	Vmy01g16368	0	90.6589	0.90985	3.91571	0
Vmy01g16369_Vaccinium_myrtillus_NK2018_v1	Vmy01g16369	5.3891	4.32039	5.73556	7.05053	7.60545
Vmy01g16370_Vaccinium_myrtillus_NK2018_v1	Vmy01g16370	13.3205	7.31638	23.7757	4.60626	14.1112
Vmy01g16371_Vaccinium_myrtillus_NK2018_v1	Vmy01g16371	3.2462	4.42669	2.31227	1.13714	2.32162
Vmy01g16372_Vaccinium_myrtillus_NK2018_v1	Vmy01g16372	0.405665	0	0	0	0.136092
Vmy01g16373_Vaccinium_myrtillus_NK2018_v1	Vmy01g16373	0.823895	1.25029	1.10178	0	0.170038
Vmy01g16374_Vaccinium_myrtillus_NK2018_v1	Vmy01g16374	0.0936492	0	0	0	0
Vmy01g16375_Vaccinium_myrtillus_NK2018_v1	Vmy01g16375	0	0	0	0	0
Vmy01g16376_Vaccinium_myrtillus_NK2018_v1	Vmy01g16376	0	0	0	0	0
Vmy01g16377_Vaccinium_myrtillus_NK2018_v1	Vmy01g16377	6.49559	3.13774	5.75434	5.12264	4.81841
Vmy01g16378_Vaccinium_myrtillus_NK2018_v1	Vmy01g16378	0	0	0	0	0
Vmy01g16379_Vaccinium_myrtillus_NK2018_v1	Vmy01g16379	0	0	0	0	0
Vmy01g16380_Vaccinium_myrtillus_NK2018_v1	Vmy01g16380	12.3402	8.08642	5.05483	18.1459	4.97394
Vmy01g16381_Vaccinium_myrtillus_NK2018_v1	Vmy01g16381	76.3503	37.5653	51.3263	45.1286	58.4201
Vmy01g16382_Vaccinium_myrtillus_NK2018_v1	Vmy01g16382	0	0	0.303981	0.317303	0
Vmy01g16383_Vaccinium_myrtillus_NK2018_v1	Vmy01g16383	107.509	49.3	161.083	115.524	228.296
Vmy01g16384_Vaccinium_myrtillus_NK2018_v1	Vmy01g16384	13.9723	6.83515	13.5935	12.3595	16.2471
Vmy01g16385_Vaccinium_myrtillus_NK2018_v1	Vmy01g16385	13.4135	7.46475	12.1996	12.1086	10.8749
Vmy01g16386_Vaccinium_myrtillus_NK2018_v1	Vmy01g16386	64.0697	34.729	45.2765	44.0429	45.3957
Vmy01g16387_Vaccinium_myrtillus_NK2018_v1	Vmy01g16387	54.8813	34.9393	71.2165	52.0725	66.2283
Vmy01g16388_Vaccinium_myrtillus_NK2018_v1	Vmy01g16388	188.976	232.92	236.043	222.998	303.955
Vmy01g16389_Vaccinium_myrtillus_NK2018_v1	Vmy01g16389	22.9672	26.7287	21.6786	12.6337	27.0639
Vmy01g16390_Vaccinium_myrtillus_NK2018_v1	Vmy01g16390	0	0.324372	0.549836	2.00631	0
Vmy01g16391_Vaccinium_myrtillus_NK2018_v1	Vmy01g16391	0	0	0.543282	0.572604	0
Vmy01g16392_Vaccinium_myrtillus_NK2018_v1	Vmy01g16392	8.25849	7.63924	3.4636	4.31232	3.25295
Vmy01g16393_Vaccinium_myrtillus_NK2018_v1	Vmy01g16393	0	0	0	0	0
Vmy01g16394_Vaccinium_myrtillus_NK2018_v1	Vmy01g16394	2.9809	24.5419	8.01389	14.5881	14.9884
Vmy01g16395_Vaccinium_myrtillus_NK2018_v1	Vmy01g16395	7.20437	7.69334	5.03764	5.72873	6.17669
Vmy01g16396_Vaccinium_myrtillus_NK2018_v1	Vmy01g16396	18.666	29.9216	23.9435	36.3371	26.9161
Vmy01g16397_Vaccinium_myrtillus_NK2018_v1	Vmy01g16397	0.194747	0.661853	0	0.197026	0.643508
Vmy01g16398_Vaccinium_myrtillus_NK2018_v1	Vmy01g16398	2.18355	9.8513	80.0101	54.3204	147.678
Vmy01g16399_Vaccinium_myrtillus_NK2018_v1	Vmy01g16399	2.18941	6.63911	0.861839	0.780046	1.3084
Vmy01g16400_Vaccinium_myrtillus_NK2018_v1	Vmy01g16400	0.119073	0.106503	0.0479717	0	0.0825816
Vmy01g16401_Vaccinium_myrtillus_NK2018_v1	Vmy01g16401	13.8091	10.8552	15.2316	19.92	12.7296
Vmy01g16402_Vaccinium_myrtillus_NK2018_v1	Vmy01g16402	19.7486	35.1525	36.7074	46.9979	39.2211
Vmy01g16403_Vaccinium_myrtillus_NK2018_v1	Vmy01g16403	0.395586	2.56205	0.562091	0.651818	0.259579
Vmy01g16404_Vaccinium_myrtillus_NK2018_v1	Vmy01g16404	1.97114	0	0	0	0
Vmy01g16405_Vaccinium_myrtillus_NK2018_v1	Vmy01g16405	125.065	116.126	123.164	121.642	165.798
Vmy01g16406_Vaccinium_myrtillus_NK2018_v1	Vmy01g16406	0	0	0	0	0
Vmy01g16407_Vaccinium_myrtillus_NK2018_v1	Vmy01g16407	14.0345	11.8582	13.4793	16.8419	12.9835
Vmy01g16408_Vaccinium_myrtillus_NK2018_v1	Vmy01g16408	5.43467	6.69233	6.59595	6.48214	7.1207
Vmy01g16409_Vaccinium_myrtillus_NK2018_v1	Vmy01g16409	0.14098	0.106059	0	0.0494457	0.128293
Vmy01g16410_Vaccinium_myrtillus_NK2018_v1	Vmy01g16410	1.86663	1.34322	1.14012	3.09866	3.64574
Vmy01g16411_Vaccinium_myrtillus_NK2018_v1	Vmy01g16411	0	0	0.282064	0.178555	0
Vmy01g16412_Vaccinium_myrtillus_NK2018_v1	Vmy01g16412	21.7427	12.5742	10.9677	14.183	13.2793
Vmy01g16413_Vaccinium_myrtillus_NK2018_v1	Vmy01g16413	0	0	0	0	0
Vmy01g16414_Vaccinium_myrtillus_NK2018_v1	Vmy01g16414	0	0	0	0	0
Vmy01g16415_Vaccinium_myrtillus_NK2018_v1	Vmy01g16415	0.0970331	0	0	0	0
Vmy01g16416_Vaccinium_myrtillus_NK2018_v1	Vmy01g16416	1.61936	10.1969	88.4839	41.1751	14.953
Vmy01g16417_Vaccinium_myrtillus_NK2018_v1	Vmy01g16417	0	0	0	0	0
Vmy01g16418_Vaccinium_myrtillus_NK2018_v1	Vmy01g16418	13.4653	10.7313	10.79	11.964	10.8798
Vmy01g16419_Vaccinium_myrtillus_NK2018_v1	Vmy01g16419	0	0	0	0	0
Vmy01g16420_Vaccinium_myrtillus_NK2018_v1	Vmy01g16420	9.61235	2.10483	4.66563	3.90337	6.17824
Vmy01g16421_Vaccinium_myrtillus_NK2018_v1	Vmy01g16421	0	0.063095	0	0.057973	0
Vmy01g16422_Vaccinium_myrtillus_NK2018_v1	Vmy01g16422	0.78973	0	0	0	0
Vmy01g16423_Vaccinium_myrtillus_NK2018_v1	Vmy01g16423	2.36812	0	0.231218	0.361768	0
Vmy01g16424_Vaccinium_myrtillus_NK2018_v1	Vmy01g16424	5.19524	8.82868	4.95508	7.22241	5.24718
Vmy01g16425_Vaccinium_myrtillus_NK2018_v1	Vmy01g16425	42.3629	10.6622	14.9017	10.8894	18.4216
Vmy01g16426_Vaccinium_myrtillus_NK2018_v1	Vmy01g16426	0	0.425733	0	0	0
Vmy01g16427_Vaccinium_myrtillus_NK2018_v1	Vmy01g16427	0	0	0	0	0
Vmy01g16428_Vaccinium_myrtillus_NK2018_v1	Vmy01g16428	0	0	0	0	0
Vmy01g16429_Vaccinium_myrtillus_NK2018_v1	Vmy01g16429	0	0	0	0.0706031	0
Vmy01g16430_Vaccinium_myrtillus_NK2018_v1	Vmy01g16430	0	0.721052	0	0	0.0828694
Vmy01g16431_Vaccinium_myrtillus_NK2018_v1	Vmy01g16431	92.9596	72.4412	76.7677	76.0887	102.724
Vmy01g16432_Vaccinium_myrtillus_NK2018_v1	Vmy01g16432	14.7176	14.9262	20.9424	29.4794	18.5088
Vmy01g16433_Vaccinium_myrtillus_NK2018_v1	Vmy01g16433	5.53918	8.49962	9.34603	12.3073	8.2804
Vmy01g16434_Vaccinium_myrtillus_NK2018_v1	Vmy01g16434	0	0.420144	0.0810659	0	0
Vmy01g16435_Vaccinium_myrtillus_NK2018_v1	Vmy01g16435	7.17653	3.38061	4.95328	3.22657	4.23523
Vmy01g16436_Vaccinium_myrtillus_NK2018_v1	Vmy01g16436	1.86876	1.33151	1.92033	3.17073	2.20948
Vmy01g16437_Vaccinium_myrtillus_NK2018_v1	Vmy01g16437	21.4666	15.6639	42.9746	46.2644	54.9695
Vmy01g16438_Vaccinium_myrtillus_NK2018_v1	Vmy01g16438	4.39879	1.11272	1.24217	1.169	3.23708
Vmy01g16439_Vaccinium_myrtillus_NK2018_v1	Vmy01g16439	10.7111	4.91814	10.7953	13.1783	8.60994
Vmy01g16440_Vaccinium_myrtillus_NK2018_v1	Vmy01g16440	29.233	32.3925	27.3133	31.5665	27.0884
Vmy01g16441_Vaccinium_myrtillus_NK2018_v1	Vmy01g16441	5.31778	0.805594	2.47972	2.35536	2.56138
Vmy01g16442_Vaccinium_myrtillus_NK2018_v1	Vmy01g16442	8.99665	15.7116	14.0118	11.8124	11.8481
Vmy01g16443_Vaccinium_myrtillus_NK2018_v1	Vmy01g16443	0	0	0	0	0
Vmy01g16444_Vaccinium_myrtillus_NK2018_v1	Vmy01g16444	16.9454	18.0821	35.8569	37.2175	36.9377
Vmy01g16445_Vaccinium_myrtillus_NK2018_v1	Vmy01g16445	0.810199	4.92878	2.14445	1.87623	1.09093
Vmy01g16446_Vaccinium_myrtillus_NK2018_v1	Vmy01g16446	8.27809	9.45428	7.24657	8.1892	5.46556
Vmy01g16447_Vaccinium_myrtillus_NK2018_v1	Vmy01g16447	0	0	0	0	0
Vmy01g16448_Vaccinium_myrtillus_NK2018_v1	Vmy01g16448	0	0.0720738	0	0	0.128904
Vmy01g16449_Vaccinium_myrtillus_NK2018_v1	Vmy01g16449	0	0.230489	0.0702353	0	0
Vmy01g16450_Vaccinium_myrtillus_NK2018_v1	Vmy01g16450	0	0	0	0.0768207	0.0475262
Vmy01g16451_Vaccinium_myrtillus_NK2018_v1	Vmy01g16451	0	0.156598	0	0	0
Vmy01g16452_Vaccinium_myrtillus_NK2018_v1	Vmy01g16452	0.0271921	0.0622783	0.135761	0.0274898	0
Vmy01g16453_Vaccinium_myrtillus_NK2018_v1	Vmy01g16453	0	0.927199	0.458262	0.384903	0.0998185
Vmy01g16454_Vaccinium_myrtillus_NK2018_v1	Vmy01g16454	2.72647	0.993721	0.792445	2.53151	0.118069
Vmy01g16455_Vaccinium_myrtillus_NK2018_v1	Vmy01g16455	0.48062	1.69738	7.50909	17.2589	1.47257
Vmy01g16456_Vaccinium_myrtillus_NK2018_v1	Vmy01g16456	0	0	0	0.303191	0
Vmy01g16457_Vaccinium_myrtillus_NK2018_v1	Vmy01g16457	149.567	3.40934	37.7875	11.6621	45.761
Vmy01g16458_Vaccinium_myrtillus_NK2018_v1	Vmy01g16458	12.5319	11.2454	7.92487	10.5567	9.88557
Vmy01g16459_Vaccinium_myrtillus_NK2018_v1	Vmy01g16459	28.7184	21.115	66.0298	17.352	15.3851
Vmy01g16460_Vaccinium_myrtillus_NK2018_v1	Vmy01g16460	0.0464434	0	2.24001	7.77906	0.501774
Vmy01g16461_Vaccinium_myrtillus_NK2018_v1	Vmy01g16461	0.413917	0.630148	1.26073	1.40846	1.35793
Vmy01g16462_Vaccinium_myrtillus_NK2018_v1	Vmy01g16462	9.40292	5.60527	5.15497	7.48344	3.45911
Vmy01g16463_Vaccinium_myrtillus_NK2018_v1	Vmy01g16463	28.3107	22.4471	25.4085	23.9551	28.8818
Vmy01g16464_Vaccinium_myrtillus_NK2018_v1	Vmy01g16464	0.308347	0.362557	0.24668	0.222069	0.282614
Vmy01g16465_Vaccinium_myrtillus_NK2018_v1	Vmy01g16465	0	0.106448	0	0.0443959	0.0613469
Vmy01g16466_Vaccinium_myrtillus_NK2018_v1	Vmy01g16466	10.7388	4.27984	2.27922	2.85475	2.10977
Vmy01g16467_Vaccinium_myrtillus_NK2018_v1	Vmy01g16467	8.05948	10.901	8.13253	5.59934	10.0667
Vmy01g16468_Vaccinium_myrtillus_NK2018_v1	Vmy01g16468	52.7911	22.697	28.6753	24.3973	36.8248
Vmy01g16469_Vaccinium_myrtillus_NK2018_v1	Vmy01g16469	4.76814	5.17422	5.90209	4.82605	7.13522
Vmy01g16470_Vaccinium_myrtillus_NK2018_v1	Vmy01g16470	6.0996	7.87572	5.02813	8.46045	5.61632
Vmy01g16471_Vaccinium_myrtillus_NK2018_v1	Vmy01g16471	1.27344	1.43636	1.24075	0	1.55284
Vmy01g16472_Vaccinium_myrtillus_NK2018_v1	Vmy01g16472	24.7337	25.3272	26.2984	25.0423	27.0427
Vmy01g16473_Vaccinium_myrtillus_NK2018_v1	Vmy01g16473	3.88889	3.07063	1.46889	2.04635	2.63514
Vmy01g16474_Vaccinium_myrtillus_NK2018_v1	Vmy01g16474	30.6578	20.1285	13.256	20.8124	10.4572
Vmy01g16475_Vaccinium_myrtillus_NK2018_v1	Vmy01g16475	21.1358	306.391	44.9004	43.7038	40.6232
Vmy01g16476_Vaccinium_myrtillus_NK2018_v1	Vmy01g16476	1.01842	0	0	0	0
Vmy01g16477_Vaccinium_myrtillus_NK2018_v1	Vmy01g16477	1.80795	1.72389	0.595588	0.925627	3.7302
Vmy01g16478_Vaccinium_myrtillus_NK2018_v1	Vmy01g16478	0	0	0	0	0.437793
Vmy01g16479_Vaccinium_myrtillus_NK2018_v1	Vmy01g16479	1.47532	4.74489	0	0	0.0813353
Vmy01g16480_Vaccinium_myrtillus_NK2018_v1	Vmy01g16480	0	0	0	0	0
Vmy01g16481_Vaccinium_myrtillus_NK2018_v1	Vmy01g16481	3.55701	2.99004	0.757494	3.54813	2.67229
Vmy01g16482_Vaccinium_myrtillus_NK2018_v1	Vmy01g16482	1.3461	2.63156	0.401959	1.94969	1.3266
Vmy01g16483_Vaccinium_myrtillus_NK2018_v1	Vmy01g16483	102.284	123.964	142.51	203.185	270.962
Vmy01g16484_Vaccinium_myrtillus_NK2018_v1	Vmy01g16484	0	0	0	0	0
Vmy01g16485_Vaccinium_myrtillus_NK2018_v1	Vmy01g16485	0.0466442	0	0	0.0482032	0.0640136
Vmy01g16486_Vaccinium_myrtillus_NK2018_v1	Vmy01g16486	0	0	0	0	0
Vmy01g16487_Vaccinium_myrtillus_NK2018_v1	Vmy01g16487	0	0.664996	0	3.5282	0.702709
Vmy01g16488_Vaccinium_myrtillus_NK2018_v1	Vmy01g16488	0	0	0	0	0
Vmy01g16489_Vaccinium_myrtillus_NK2018_v1	Vmy01g16489	129.367	160.051	162.868	159.238	207.017
Vmy01g16490_Vaccinium_myrtillus_NK2018_v1	Vmy01g16490	25.1116	23.2599	21.4661	21.3201	19.8013
Vmy01g16491_Vaccinium_myrtillus_NK2018_v1	Vmy01g16491	2.1172	7.79871	1.37283	2.53905	0.500376
Vmy01g16492_Vaccinium_myrtillus_NK2018_v1	Vmy01g16492	0	0	4.2716	7.05664	0.327965
Vmy01g16493_Vaccinium_myrtillus_NK2018_v1	Vmy01g16493	20.3061	23.181	23.2405	24.2088	25.7433
Vmy01g16494_Vaccinium_myrtillus_NK2018_v1	Vmy01g16494	0	0.702121	0.0753181	0	0
Vmy01g16495_Vaccinium_myrtillus_NK2018_v1	Vmy01g16495	0.426003	20.0851	0.16262	0.166799	0.318587
Vmy01g16496_Vaccinium_myrtillus_NK2018_v1	Vmy01g16496	304.516	2.98518	32.773	10.1442	25.5296
Vmy01g16497_Vaccinium_myrtillus_NK2018_v1	Vmy01g16497	28.5542	27.0539	25.7297	23.512	27.9194
Vmy01g16498_Vaccinium_myrtillus_NK2018_v1	Vmy01g16498	0	0	2.44863	1.32656	4.66667
Vmy01g16499_Vaccinium_myrtillus_NK2018_v1	Vmy01g16499	4.12492	4.35273	2.68618	3.96462	3.47937
Vmy01g16500_Vaccinium_myrtillus_NK2018_v1	Vmy01g16500	0.117921	0.5901	0.207131	0.239108	0.0817387
Vmy01g16501_Vaccinium_myrtillus_NK2018_v1	Vmy01g16501	0.254988	0.713023	0.311123	0.202517	0.153392
Vmy01g16502_Vaccinium_myrtillus_NK2018_v1	Vmy01g16502	3.98498	35.0325	1.20033	0.833597	0.265134
Vmy01g16503_Vaccinium_myrtillus_NK2018_v1	Vmy01g16503	17.202	19.8421	17.6536	18.4579	13.5287
Vmy01g16504_Vaccinium_myrtillus_NK2018_v1	Vmy01g16504	0	0	0	0.411055	0.332561
Vmy01g16505_Vaccinium_myrtillus_NK2018_v1	Vmy01g16505	0	0	0	0	0
Vmy01g16506_Vaccinium_myrtillus_NK2018_v1	Vmy01g16506	0	0	0.14526	0.220482	0.144591
Vmy01g16507_Vaccinium_myrtillus_NK2018_v1	Vmy01g16507	2.78943	2.24555	0.180967	0.242711	0.160909
Vmy01g16508_Vaccinium_myrtillus_NK2018_v1	Vmy01g16508	3.97013	4.22085	0.590344	1.08932	0.783204
Vmy01g16509_Vaccinium_myrtillus_NK2018_v1	Vmy01g16509	13.6278	15.8888	4.44674	1.42176	2.4302
Vmy01g16510_Vaccinium_myrtillus_NK2018_v1	Vmy01g16510	0	0	0	0	0
Vmy01g16511_Vaccinium_myrtillus_NK2018_v1	Vmy01g16511	9.24278	13.6934	9.46572	10.6637	10.025
Vmy01g16512_Vaccinium_myrtillus_NK2018_v1	Vmy01g16512	9.73858	6.03901	4.7786	6.23657	6.33325
Vmy01g16513_Vaccinium_myrtillus_NK2018_v1	Vmy01g16513	3.33501	1.55027	0.635354	0.678477	2.47175
Vmy01g16514_Vaccinium_myrtillus_NK2018_v1	Vmy01g16514	0.176229	3.00453	0.0229167	0.0117707	0.0387132
Vmy01g16515_Vaccinium_myrtillus_NK2018_v1	Vmy01g16515	0	0	0	0	0
Vmy01g16516_Vaccinium_myrtillus_NK2018_v1	Vmy01g16516	0	0	0.372247	0.0955659	0.0180407
Vmy01g16517_Vaccinium_myrtillus_NK2018_v1	Vmy01g16517	0.112056	0.620954	0.206483	0.14651	0.079059
Vmy01g16518_Vaccinium_myrtillus_NK2018_v1	Vmy01g16518	1.01792	9.48354	1.67	1.49046	1.11678
Vmy01g16519_Vaccinium_myrtillus_NK2018_v1	Vmy01g16519	0	0	0	0	0
Vmy01g16520_Vaccinium_myrtillus_NK2018_v1	Vmy01g16520	1.59207	0.890562	0.933009	2.26635	2.14947
Vmy01g16521_Vaccinium_myrtillus_NK2018_v1	Vmy01g16521	27.4907	72.7259	52.6224	37.872	33.4863
Vmy01g16522_Vaccinium_myrtillus_NK2018_v1	Vmy01g16522	51.2864	72.8915	81.1326	79.6441	83.7128
Vmy01g16523_Vaccinium_myrtillus_NK2018_v1	Vmy01g16523	3.96806	5.5002	4.93132	7.55421	5.13352
Vmy01g16524_Vaccinium_myrtillus_NK2018_v1	Vmy01g16524	22.9809	25.2953	21.5502	16.0296	22.1231
Vmy01g16525_Vaccinium_myrtillus_NK2018_v1	Vmy01g16525	0	0	0.261382	0.144614	0.0873834
Vmy01g16526_Vaccinium_myrtillus_NK2018_v1	Vmy01g16526	0	0.0238733	1.71503	0.897408	0.284178
Vmy01g16527_Vaccinium_myrtillus_NK2018_v1	Vmy01g16527	1.07153	5.5448	12.5021	9.46209	7.79233
Vmy01g16528_Vaccinium_myrtillus_NK2018_v1	Vmy01g16528	0	0.911225	0	0	0
Vmy01g16529_Vaccinium_myrtillus_NK2018_v1	Vmy01g16529	0	0.259209	0	0	0
Vmy01g16530_Vaccinium_myrtillus_NK2018_v1	Vmy01g16530	28.2609	22.9838	20.898	29.0285	20.8513
Vmy01g16531_Vaccinium_myrtillus_NK2018_v1	Vmy01g16531	0	0	0	0	0
Vmy01g16532_Vaccinium_myrtillus_NK2018_v1	Vmy01g16532	8.24057	9.35451	9.78012	9.67641	9.79901
Vmy01g16533_Vaccinium_myrtillus_NK2018_v1	Vmy01g16533	12.8158	6.97856	6.20253	5.58815	7.42758
Vmy01g16534_Vaccinium_myrtillus_NK2018_v1	Vmy01g16534	24.9759	12.8972	26.2549	20.0963	31.1583
Vmy01g16535_Vaccinium_myrtillus_NK2018_v1	Vmy01g16535	0	0	0.125443	0	0
Vmy01g16536_Vaccinium_myrtillus_NK2018_v1	Vmy01g16536	0	0	0	0	0
Vmy01g16537_Vaccinium_myrtillus_NK2018_v1	Vmy01g16537	3.71279	1.66964	2.78397	2.83091	3.69703
Vmy01g16538_Vaccinium_myrtillus_NK2018_v1	Vmy01g16538	0.526461	0.187366	0.42321	0.1417	0.193071
Vmy01g16539_Vaccinium_myrtillus_NK2018_v1	Vmy01g16539	590.982	2.79566	66.0959	57.8877	50.1859
Vmy01g16540_Vaccinium_myrtillus_NK2018_v1	Vmy01g16540	251.338	255.524	215.619	172.532	186.438
Vmy01g16541_Vaccinium_myrtillus_NK2018_v1	Vmy01g16541	0.386119	0	1.84771	2.7265	0
Vmy01g16542_Vaccinium_myrtillus_NK2018_v1	Vmy01g16542	0	0	0	0	0
Vmy01g16543_Vaccinium_myrtillus_NK2018_v1	Vmy01g16543	0	0	0	0	0
Vmy01g16544_Vaccinium_myrtillus_NK2018_v1	Vmy01g16544	1.13739	1.2915	1.12484	1.79367	1.0679
Vmy01g16545_Vaccinium_myrtillus_NK2018_v1	Vmy01g16545	5.30616	6.1917	8.70182	7.23746	8.21547
Vmy01g16546_Vaccinium_myrtillus_NK2018_v1	Vmy01g16546	0	0	0	0	0
Vmy01g16547_Vaccinium_myrtillus_NK2018_v1	Vmy01g16547	42.8043	9.5565	17.2216	14.2328	17.4132
Vmy01g16548_Vaccinium_myrtillus_NK2018_v1	Vmy01g16548	0	0	0	0	0
Vmy01g16549_Vaccinium_myrtillus_NK2018_v1	Vmy01g16549	0	0	0	0	0
Vmy01g16550_Vaccinium_myrtillus_NK2018_v1	Vmy01g16550	0	0	0	0	0
Vmy01g16551_Vaccinium_myrtillus_NK2018_v1	Vmy01g16551	0	0	0	0	0
Vmy01g16552_Vaccinium_myrtillus_NK2018_v1	Vmy01g16552	13.3714	66.1587	16.4286	15.767	7.74859
Vmy01g16553_Vaccinium_myrtillus_NK2018_v1	Vmy01g16553	1.46223	0.772314	0.846988	1.08521	1.17485
Vmy01g16554_Vaccinium_myrtillus_NK2018_v1	Vmy01g16554	0	0	0	0	0
Vmy01g16555_Vaccinium_myrtillus_NK2018_v1	Vmy01g16555	0.4487	2.41199	0.426538	0.606121	0.208188
Vmy01g16556_Vaccinium_myrtillus_NK2018_v1	Vmy01g16556	12.6941	59.0117	25.2891	26.6481	18.7378
Vmy01g16557_Vaccinium_myrtillus_NK2018_v1	Vmy01g16557	15.5418	19.7371	10.7021	7.60884	1.97641
Vmy01g16558_Vaccinium_myrtillus_NK2018_v1	Vmy01g16558	9.45257	8.92931	11.0921	12.7916	15.6396
Vmy01g16559_Vaccinium_myrtillus_NK2018_v1	Vmy01g16559	12.772	10.1608	10.2623	10.0824	11.1984
Vmy01g16560_Vaccinium_myrtillus_NK2018_v1	Vmy01g16560	0	0.826316	0.116492	0	0.0827401
Vmy01g16561_Vaccinium_myrtillus_NK2018_v1	Vmy01g16561	0	0	0	0	0
Vmy01g16562_Vaccinium_myrtillus_NK2018_v1	Vmy01g16562	0	0	0	0	0
Vmy01g16563_Vaccinium_myrtillus_NK2018_v1	Vmy01g16563	73.6356	1.15792	5.25693	5.39638	10.9861
Vmy01g16564_Vaccinium_myrtillus_NK2018_v1	Vmy01g16564	0	0	0	0	0
Vmy01g16565_Vaccinium_myrtillus_NK2018_v1	Vmy01g16565	0	16.5683	1.63357	1.18907	0
Vmy01g16566_Vaccinium_myrtillus_NK2018_v1	Vmy01g16566	40.1772	1.06418	1.59875	0.937159	2.21624
Vmy01g16567_Vaccinium_myrtillus_NK2018_v1	Vmy01g16567	0	0	0	0	0
Vmy01g16568_Vaccinium_myrtillus_NK2018_v1	Vmy01g16568	0	0	0	0	0
Vmy01g16569_Vaccinium_myrtillus_NK2018_v1	Vmy01g16569	0	0	0	0	0
Vmy01g16570_Vaccinium_myrtillus_NK2018_v1	Vmy01g16570	0	0	0	0	0
Vmy01g16571_Vaccinium_myrtillus_NK2018_v1	Vmy01g16571	0	0	0	0	0
Vmy01g16572_Vaccinium_myrtillus_NK2018_v1	Vmy01g16572	2.09508	0	2.96512	0	1.98574
Vmy01g16573_Vaccinium_myrtillus_NK2018_v1	Vmy01g16573	6.34736	8.9223	16.1552	7.96529	20.6527
Vmy01g16574_Vaccinium_myrtillus_NK2018_v1	Vmy01g16574	0	0	0	0	0.566584
Vmy01g16575_Vaccinium_myrtillus_NK2018_v1	Vmy01g16575	4.47271	3.46756	11.0002	15.6621	9.60649
Vmy01g16576_Vaccinium_myrtillus_NK2018_v1	Vmy01g16576	0	0	0	0	0
Vmy01g16577_Vaccinium_myrtillus_NK2018_v1	Vmy01g16577	0	0	0	0	0
Vmy01g16578_Vaccinium_myrtillus_NK2018_v1	Vmy01g16578	0.396603	1.34854	0	0	0.0653715
Vmy01g16579_Vaccinium_myrtillus_NK2018_v1	Vmy01g16579	0	0	0	0.126484	0
Vmy01g16580_Vaccinium_myrtillus_NK2018_v1	Vmy01g16580	0	0	0	0	0
Vmy01g16581_Vaccinium_myrtillus_NK2018_v1	Vmy01g16581	0	0	0	0	0
Vmy01g16582_Vaccinium_myrtillus_NK2018_v1	Vmy01g16582	0	0	0	0.216439	0
Vmy01g16583_Vaccinium_myrtillus_NK2018_v1	Vmy01g16583	12.7901	0.26005	2.59671	0	3.54899
Vmy01g16584_Vaccinium_myrtillus_NK2018_v1	Vmy01g16584	6.3612	5.30502	4.98147	5.6699	5.27729
Vmy01g16585_Vaccinium_myrtillus_NK2018_v1	Vmy01g16585	0	0	0	0	0
Vmy01g16586_Vaccinium_myrtillus_NK2018_v1	Vmy01g16586	15.7436	43.5631	14.1991	15.4304	13.7629
Vmy01g16587_Vaccinium_myrtillus_NK2018_v1	Vmy01g16587	1.32426	1.01326	2.56218	1.55411	2.74776
Vmy01g16588_Vaccinium_myrtillus_NK2018_v1	Vmy01g16588	2.9648	1.48817	1.63868	1.18002	2.26043
Vmy01g16589_Vaccinium_myrtillus_NK2018_v1	Vmy01g16589	0.382724	0.318192	0	0.287475	0.0840954
Vmy01g16590_Vaccinium_myrtillus_NK2018_v1	Vmy01g16590	0.559252	0.158015	0	0.276368	0
Vmy01g16591_Vaccinium_myrtillus_NK2018_v1	Vmy01g16591	11.7318	10.9834	7.63117	7.55665	9.55689
Vmy01g16592_Vaccinium_myrtillus_NK2018_v1	Vmy01g16592	25.2223	17.4242	17.5271	14.1743	24.2573
Vmy01g16593_Vaccinium_myrtillus_NK2018_v1	Vmy01g16593	10.7137	4.98748	15.3995	14.5292	18.329
Vmy01g16594_Vaccinium_myrtillus_NK2018_v1	Vmy01g16594	4.11277	6.49754	5.50932	10.9165	4.13918
Vmy01g16595_Vaccinium_myrtillus_NK2018_v1	Vmy01g16595	0.0291111	0.0655411	0.146861	0.186038	0.0401653
Vmy01g16596_Vaccinium_myrtillus_NK2018_v1	Vmy01g16596	0	0	0	0	0.106556
Vmy01g16597_Vaccinium_myrtillus_NK2018_v1	Vmy01g16597	3.77238	1.76422	2.24843	2.30934	2.37439
Vmy01g16598_Vaccinium_myrtillus_NK2018_v1	Vmy01g16598	2.03575	0.584071	0.735878	0.518999	3.19618
Vmy01g16599_Vaccinium_myrtillus_NK2018_v1	Vmy01g16599	0	0	1.38557	0	0.451924
Vmy01g16600_Vaccinium_myrtillus_NK2018_v1	Vmy01g16600	6.53112	2.91194	6.61252	7.59442	8.09219
Vmy01g16601_Vaccinium_myrtillus_NK2018_v1	Vmy01g16601	7.94211	9.1768	8.73992	10.7124	10.1325
Vmy01g16602_Vaccinium_myrtillus_NK2018_v1	Vmy01g16602	15.6592	9.95146	16.197	15.5594	17.6497
Vmy01g16603_Vaccinium_myrtillus_NK2018_v1	Vmy01g16603	2.0614	2.09702	2.74885	5.59136	2.5659
Vmy01g16604_Vaccinium_myrtillus_NK2018_v1	Vmy01g16604	0	0	0.700558	1.47607	0.436032
Vmy01g16605_Vaccinium_myrtillus_NK2018_v1	Vmy01g16605	20.3601	24.8791	21.6917	21.2157	26.036
Vmy01g16606_Vaccinium_myrtillus_NK2018_v1	Vmy01g16606	9.35962	3.1563	1.31914	1.1389	1.59474
Vmy01g16607_Vaccinium_myrtillus_NK2018_v1	Vmy01g16607	0	0	0	0	0
Vmy01g16608_Vaccinium_myrtillus_NK2018_v1	Vmy01g16608	60.1025	22.0561	27.6598	29.563	46.0515
Vmy01g16609_Vaccinium_myrtillus_NK2018_v1	Vmy01g16609	7.6492	23.0685	12.6181	14.0757	7.72049
Vmy01g16610_Vaccinium_myrtillus_NK2018_v1	Vmy01g16610	4.25487	6.97974	5.4428	7.84513	4.7138
Vmy01g16611_Vaccinium_myrtillus_NK2018_v1	Vmy01g16611	36.731	58.4463	17.3246	18.8124	11.381
Vmy01g16612_Vaccinium_myrtillus_NK2018_v1	Vmy01g16612	72.2584	94.8721	63.0812	71.3983	133.853
Vmy01g16613_Vaccinium_myrtillus_NK2018_v1	Vmy01g16613	0	0	0.649648	0	0
Vmy01g16614_Vaccinium_myrtillus_NK2018_v1	Vmy01g16614	1.06846	0	0	0.734068	0.698246
Vmy01g16615_Vaccinium_myrtillus_NK2018_v1	Vmy01g16615	0	0.537991	0	0	0
Vmy01g16616_Vaccinium_myrtillus_NK2018_v1	Vmy01g16616	0	0	1.58685	0	0.675954
Vmy01g16617_Vaccinium_myrtillus_NK2018_v1	Vmy01g16617	36.3908	99.5178	39.1982	47.4765	33.2712
Vmy01g16618_Vaccinium_myrtillus_NK2018_v1	Vmy01g16618	14.4676	41.5598	37.2028	38.1785	25.2699
Vmy01g16619_Vaccinium_myrtillus_NK2018_v1	Vmy01g16619	3.50734	3.39194	4.27232	6.84563	4.44033
Vmy01g16620_Vaccinium_myrtillus_NK2018_v1	Vmy01g16620	0	0	0.0776093	0	0.0497066
Vmy01g16621_Vaccinium_myrtillus_NK2018_v1	Vmy01g16621	13.38	0.110124	1.47157	0.573511	0.816728
Vmy01g16622_Vaccinium_myrtillus_NK2018_v1	Vmy01g16622	0	0	0	0	0
Vmy01g16623_Vaccinium_myrtillus_NK2018_v1	Vmy01g16623	0	0.0361167	0	0	0
Vmy01g16624_Vaccinium_myrtillus_NK2018_v1	Vmy01g16624	0	0	0	0	0
Vmy01g16625_Vaccinium_myrtillus_NK2018_v1	Vmy01g16625	0	0	0	0	0
Vmy01g16626_Vaccinium_myrtillus_NK2018_v1	Vmy01g16626	0	0	0	0	0
Vmy01g16627_Vaccinium_myrtillus_NK2018_v1	Vmy01g16627	0	0	0	0	0
Vmy01g16628_Vaccinium_myrtillus_NK2018_v1	Vmy01g16628	44.9099	0.768509	1.70124	3.17262	1.36539
Vmy01g16629_Vaccinium_myrtillus_NK2018_v1	Vmy01g16629	0	0	0	0	0
Vmy01g16630_Vaccinium_myrtillus_NK2018_v1	Vmy01g16630	0	0	0	0	0
Vmy01g16631_Vaccinium_myrtillus_NK2018_v1	Vmy01g16631	0	0	0	0	0
Vmy01g16632_Vaccinium_myrtillus_NK2018_v1	Vmy01g16632	0	0	0	0	0
Vmy01g16633_Vaccinium_myrtillus_NK2018_v1	Vmy01g16633	0	0	2.57874	1.417	0
Vmy01g16634_Vaccinium_myrtillus_NK2018_v1	Vmy01g16634	0	0	2.94288	1.61615	0
Vmy01g16635_Vaccinium_myrtillus_NK2018_v1	Vmy01g16635	2.8181	7.69994	5.55909	4.59993	2.92883
Vmy01g16636_Vaccinium_myrtillus_NK2018_v1	Vmy01g16636	5.53855	41.1349	6.10012	5.30705	4.67968
Vmy01g16637_Vaccinium_myrtillus_NK2018_v1	Vmy01g16637	9.55015	43.0246	5.18837	7.50458	2.57198
Vmy01g16638_Vaccinium_myrtillus_NK2018_v1	Vmy01g16638	49.9166	5.02523	10.2758	5.74114	16.622
Vmy01g16639_Vaccinium_myrtillus_NK2018_v1	Vmy01g16639	0	0	0	0	0
Vmy01g16640_Vaccinium_myrtillus_NK2018_v1	Vmy01g16640	0	0	0	0	0
Vmy01g16641_Vaccinium_myrtillus_NK2018_v1	Vmy01g16641	11.1574	102.21	14.8345	20.0685	8.73684
Vmy01g16642_Vaccinium_myrtillus_NK2018_v1	Vmy01g16642	0	0	0	0	0
Vmy01g16643_Vaccinium_myrtillus_NK2018_v1	Vmy01g16643	0	0	0	0	0
Vmy01g16644_Vaccinium_myrtillus_NK2018_v1	Vmy01g16644	0	0	0	0	0
Vmy01g16645_Vaccinium_myrtillus_NK2018_v1	Vmy01g16645	0	0	0	0	0
Vmy01g16646_Vaccinium_myrtillus_NK2018_v1	Vmy01g16646	0	0	0	0	0
Vmy01g16647_Vaccinium_myrtillus_NK2018_v1	Vmy01g16647	27.0471	38.0469	53.6901	55.7643	32.5698
Vmy01g16648_Vaccinium_myrtillus_NK2018_v1	Vmy01g16648	0.904978	13.5928	2.10648	3.26257	1.15922
Vmy01g16649_Vaccinium_myrtillus_NK2018_v1	Vmy01g16649	0	0	0	0	0
Vmy01g16650_Vaccinium_myrtillus_NK2018_v1	Vmy01g16650	0	0	0	0.0552035	0
Vmy01g16651_Vaccinium_myrtillus_NK2018_v1	Vmy01g16651	0	0	0	0	0
Vmy01g16652_Vaccinium_myrtillus_NK2018_v1	Vmy01g16652	0	0	110.066	121.155	7.82895
Vmy01g16653_Vaccinium_myrtillus_NK2018_v1	Vmy01g16653	1.26643	19.9361	9.48319	15.2478	4.9542
Vmy01g16654_Vaccinium_myrtillus_NK2018_v1	Vmy01g16654	0	0	0	0	0
Vmy01g16655_Vaccinium_myrtillus_NK2018_v1	Vmy01g16655	15.9217	37.5531	12.0934	14.325	16.1139
Vmy01g16656_Vaccinium_myrtillus_NK2018_v1	Vmy01g16656	16.8051	2.61881	6.29899	9.32424	4.39743
Vmy01g16657_Vaccinium_myrtillus_NK2018_v1	Vmy01g16657	0.302683	0	0.919206	1.26448	0.37536
Vmy01g16658_Vaccinium_myrtillus_NK2018_v1	Vmy01g16658	3.06288	13.4303	9.5622	12.4644	5.13287
Vmy01g16659_Vaccinium_myrtillus_NK2018_v1	Vmy01g16659	15.6083	14.8087	18.6043	19.4544	29.5362
Vmy01g16660_Vaccinium_myrtillus_NK2018_v1	Vmy01g16660	26.7018	30.6942	34.8207	41.8337	27.7055
Vmy01g16661_Vaccinium_myrtillus_NK2018_v1	Vmy01g16661	8.89735	8.76726	11.9551	20.8136	9.68951
Vmy01g16662_Vaccinium_myrtillus_NK2018_v1	Vmy01g16662	0	0	0	0	0
Vmy01g16663_Vaccinium_myrtillus_NK2018_v1	Vmy01g16663	178.941	5.72896	28.2529	18.5295	43.0669
Vmy01g16664_Vaccinium_myrtillus_NK2018_v1	Vmy01g16664	0.537817	0.576432	0.28941	0.372235	0.365658
Vmy01g16665_Vaccinium_myrtillus_NK2018_v1	Vmy01g16665	164.065	132.911	151.643	162.126	182.022
Vmy01g16666_Vaccinium_myrtillus_NK2018_v1	Vmy01g16666	3.26379	1.89963	0.966726	1.08817	1.5959
Vmy01g16667_Vaccinium_myrtillus_NK2018_v1	Vmy01g16667	1.17613	1.30431	1.20167	1.20541	1.16265
Vmy01g16668_Vaccinium_myrtillus_NK2018_v1	Vmy01g16668	58.4164	27.013	52.8407	63.3499	44.7626
Vmy01g16669_Vaccinium_myrtillus_NK2018_v1	Vmy01g16669	0	0	0	0	0
Vmy01g16670_Vaccinium_myrtillus_NK2018_v1	Vmy01g16670	0.469575	0.745939	0.285435	0.483591	1.16027
Vmy01g16671_Vaccinium_myrtillus_NK2018_v1	Vmy01g16671	13.7825	6.02321	6.56617	5.75516	6.99569
Vmy01g16672_Vaccinium_myrtillus_NK2018_v1	Vmy01g16672	0	0	0	0	0
Vmy01g16673_Vaccinium_myrtillus_NK2018_v1	Vmy01g16673	0	0	0	0	0
Vmy01g16674_Vaccinium_myrtillus_NK2018_v1	Vmy01g16674	2.56489	0	0	3.85987	6.69996
Vmy01g16675_Vaccinium_myrtillus_NK2018_v1	Vmy01g16675	2.25867	0.984104	0.27584	0.867174	0.725804
Vmy01g16676_Vaccinium_myrtillus_NK2018_v1	Vmy01g16676	0.13452	0.159369	0.261145	0	0
Vmy01g16677_Vaccinium_myrtillus_NK2018_v1	Vmy01g16677	7.73226	5.30641	8.82632	10.7165	10.5929
Vmy01g16678_Vaccinium_myrtillus_NK2018_v1	Vmy01g16678	34.1823	28.4176	27.52	27.3895	25.1494
Vmy01g16679_Vaccinium_myrtillus_NK2018_v1	Vmy01g16679	70.6466	45.7204	90.7056	74.2993	51.8032
Vmy01g16680_Vaccinium_myrtillus_NK2018_v1	Vmy01g16680	1.78134	0.366336	0.793971	0.952601	1.15759
Vmy01g16681_Vaccinium_myrtillus_NK2018_v1	Vmy01g16681	0.436444	0.595843	0.524263	0.669087	0.447853
Vmy01g16682_Vaccinium_myrtillus_NK2018_v1	Vmy01g16682	329.748	14.0815	84.993	50.5195	138.52
Vmy01g16683_Vaccinium_myrtillus_NK2018_v1	Vmy01g16683	18.1492	20.3681	0.135978	0.155948	0.0305234
Vmy01g16684_Vaccinium_myrtillus_NK2018_v1	Vmy01g16684	0.112041	1.01451	0.80613	1.22624	0.0440791
Vmy01g16685_Vaccinium_myrtillus_NK2018_v1	Vmy01g16685	13.311	13.8601	16.6447	16.6421	16.5304
Vmy01g16686_Vaccinium_myrtillus_NK2018_v1	Vmy01g16686	0	0	0	0.333115	0
Vmy01g16687_Vaccinium_myrtillus_NK2018_v1	Vmy01g16687	17.0631	28.6277	23.5293	25.7585	18.4416
Vmy01g16688_Vaccinium_myrtillus_NK2018_v1	Vmy01g16688	2.98192	0.376705	0.516024	0.34129	2.10691
Vmy01g16689_Vaccinium_myrtillus_NK2018_v1	Vmy01g16689	9.16463	11.3559	9.18971	11.2504	11.8973
Vmy01g16690_Vaccinium_myrtillus_NK2018_v1	Vmy01g16690	0	0	0	0	0
Vmy01g16691_Vaccinium_myrtillus_NK2018_v1	Vmy01g16691	1.78352	5.585	3.61383	5.36403	0.87281
Vmy01g16692_Vaccinium_myrtillus_NK2018_v1	Vmy01g16692	3.9116	23.9823	7.36285	7.37841	4.26709
Vmy01g16693_Vaccinium_myrtillus_NK2018_v1	Vmy01g16693	27.4316	15.8727	24.7046	21.0331	22.45
Vmy01g16694_Vaccinium_myrtillus_NK2018_v1	Vmy01g16694	15.8075	7.6514	9.81585	10.2606	10.5002
Vmy01g16695_Vaccinium_myrtillus_NK2018_v1	Vmy01g16695	0	0	0	0.449699	0
Vmy01g16696_Vaccinium_myrtillus_NK2018_v1	Vmy01g16696	0.0442379	0	0.565558	0.912552	0.3924
Vmy01g16697_Vaccinium_myrtillus_NK2018_v1	Vmy01g16697	0	0	0	0	0
Vmy01g16698_Vaccinium_myrtillus_NK2018_v1	Vmy01g16698	0	0	0	0	0
Vmy01g16699_Vaccinium_myrtillus_NK2018_v1	Vmy01g16699	1.59194	2.37294	2.95639	2.24282	2.35986
Vmy01g16700_Vaccinium_myrtillus_NK2018_v1	Vmy01g16700	18.1806	90.1346	36.1053	31.7307	35.2774
Vmy01g16701_Vaccinium_myrtillus_NK2018_v1	Vmy01g16701	4.54223	2.14724	1.16132	1.62823	2.09312
Vmy01g16702_Vaccinium_myrtillus_NK2018_v1	Vmy01g16702	11.2505	7.17592	15.0774	23.7605	12.6619
Vmy01g16703_Vaccinium_myrtillus_NK2018_v1	Vmy01g16703	1.37063	0.375095	1.48641	2.12586	1.17526
Vmy01g16704_Vaccinium_myrtillus_NK2018_v1	Vmy01g16704	0	0	0	0	0
Vmy01g16705_Vaccinium_myrtillus_NK2018_v1	Vmy01g16705	17.3761	19.3573	18.5659	23.5805	18.7552
Vmy01g16706_Vaccinium_myrtillus_NK2018_v1	Vmy01g16706	2.02862	1.8435	0.36273	0.369004	0.246103
Vmy01g16707_Vaccinium_myrtillus_NK2018_v1	Vmy01g16707	0	0	0	0	0.0747705
Vmy01g16708_Vaccinium_myrtillus_NK2018_v1	Vmy01g16708	7.32429	5.07778	5.51502	8.27295	5.61578
Vmy01g16709_Vaccinium_myrtillus_NK2018_v1	Vmy01g16709	7.63628	20.1644	13.2563	15.0565	10.578
Vmy01g16710_Vaccinium_myrtillus_NK2018_v1	Vmy01g16710	10.5473	1.04756	19.9902	45.6785	6.14394
Vmy01g16711_Vaccinium_myrtillus_NK2018_v1	Vmy01g16711	19.2765	15.5564	14.3111	16.2136	15.286
Vmy01g16712_Vaccinium_myrtillus_NK2018_v1	Vmy01g16712	4.39491	3.40776	4.5195	2.92745	3.87162
Vmy01g16713_Vaccinium_myrtillus_NK2018_v1	Vmy01g16713	0	2.43347	0	0	6.08695
Vmy01g16714_Vaccinium_myrtillus_NK2018_v1	Vmy01g16714	0	0	0	0	0
Vmy01g16715_Vaccinium_myrtillus_NK2018_v1	Vmy01g16715	0	0	0.108188	0.109131	0.0750535
Vmy01g16716_Vaccinium_myrtillus_NK2018_v1	Vmy01g16716	1.23593	0.177343	0.235299	0.530534	0.47246
Vmy01g16717_Vaccinium_myrtillus_NK2018_v1	Vmy01g16717	0.2345	0	0	0	0
Vmy01g16718_Vaccinium_myrtillus_NK2018_v1	Vmy01g16718	7.50635	8.05668	4.79976	4.9382	2.30416
Vmy01g16719_Vaccinium_myrtillus_NK2018_v1	Vmy01g16719	5.91676	7.92108	3.35043	3.45284	2.53284
Vmy01g16720_Vaccinium_myrtillus_NK2018_v1	Vmy01g16720	14.5217	16.3369	12.6959	13.7013	13.405
Vmy01g16721_Vaccinium_myrtillus_NK2018_v1	Vmy01g16721	0	0	0.691279	0.708781	0.035131
Vmy01g16722_Vaccinium_myrtillus_NK2018_v1	Vmy01g16722	0	0	2.31705	1.90508	0.11976
Vmy01g16723_Vaccinium_myrtillus_NK2018_v1	Vmy01g16723	0	0	0	0	0
Vmy01g16724_Vaccinium_myrtillus_NK2018_v1	Vmy01g16724	3.33364	0.949597	0.533919	0.540938	1.63556
Vmy01g16725_Vaccinium_myrtillus_NK2018_v1	Vmy01g16725	0	0	0	0	0
Vmy01g16726_Vaccinium_myrtillus_NK2018_v1	Vmy01g16726	2682.27	8.80603	2018.19	356.864	4532.95
Vmy01g16727_Vaccinium_myrtillus_NK2018_v1	Vmy01g16727	2.9872	80.774	9.51822	4.80621	30.1943
Vmy01g16728_Vaccinium_myrtillus_NK2018_v1	Vmy01g16728	0	2.01242	96.1542	76.915	7.40189
Vmy01g16729_Vaccinium_myrtillus_NK2018_v1	Vmy01g16729	279.968	0.881567	243.51	39.7427	666.795
Vmy01g16730_Vaccinium_myrtillus_NK2018_v1	Vmy01g16730	0	0	0.160715	0	0
Vmy01g16731_Vaccinium_myrtillus_NK2018_v1	Vmy01g16731	0	0	0	0	1.21853
Vmy01g16732_Vaccinium_myrtillus_NK2018_v1	Vmy01g16732	0	0.100847	0	0.0960458	0
Vmy01g16733_Vaccinium_myrtillus_NK2018_v1	Vmy01g16733	0	0	0	0	0
Vmy01g16734_Vaccinium_myrtillus_NK2018_v1	Vmy01g16734	0	0	0	0	0
Vmy01g16735_Vaccinium_myrtillus_NK2018_v1	Vmy01g16735	7.92	13.7284	8.01341	8.3296	8.42714
Vmy01g16736_Vaccinium_myrtillus_NK2018_v1	Vmy01g16736	2.01039	1.92621	0.614753	0.590226	0
Vmy01g16737_Vaccinium_myrtillus_NK2018_v1	Vmy01g16737	0	0	0	0	0
Vmy01g16738_Vaccinium_myrtillus_NK2018_v1	Vmy01g16738	0	0	0	0	0
Vmy01g16739_Vaccinium_myrtillus_NK2018_v1	Vmy01g16739	8.90146	6.99712	10.8286	14.0484	8.65815
Vmy01g16740_Vaccinium_myrtillus_NK2018_v1	Vmy01g16740	36.2109	59.9978	16.6487	10.5015	15.1569
Vmy01g16741_Vaccinium_myrtillus_NK2018_v1	Vmy01g16741	0	0	0	0	0
Vmy01g16742_Vaccinium_myrtillus_NK2018_v1	Vmy01g16742	0	0	0	0	0
Vmy01g16743_Vaccinium_myrtillus_NK2018_v1	Vmy01g16743	36.9456	12.735	24.4604	11.2082	29.3528
Vmy01g16744_Vaccinium_myrtillus_NK2018_v1	Vmy01g16744	43.5926	15.988	25.0104	21.5879	31.8434
Vmy01g16745_Vaccinium_myrtillus_NK2018_v1	Vmy01g16745	0.219164	48.4265	0.983436	0.735289	0.582783
Vmy01g16746_Vaccinium_myrtillus_NK2018_v1	Vmy01g16746	3.96397	16.1006	10.0788	10.2579	14.0383
Vmy01g16747_Vaccinium_myrtillus_NK2018_v1	Vmy01g16747	0.355156	0.241794	0.0359567	0	0.0246595
Vmy01g16748_Vaccinium_myrtillus_NK2018_v1	Vmy01g16748	9.09156	9.70265	7.98158	8.78177	8.61067
Vmy01g16749_Vaccinium_myrtillus_NK2018_v1	Vmy01g16749	10.6783	10.8862	12.1862	12.9982	11.0519
Vmy01g16750_Vaccinium_myrtillus_NK2018_v1	Vmy01g16750	0	2.57238	0	0	0
Vmy01g16751_Vaccinium_myrtillus_NK2018_v1	Vmy01g16751	5.46017	7.67552	4.53682	5.50403	4.52205
Vmy01g16752_Vaccinium_myrtillus_NK2018_v1	Vmy01g16752	0	0	0	0	0.75391
Vmy01g16753_Vaccinium_myrtillus_NK2018_v1	Vmy01g16753	13.3117	20.7132	20.4288	21.5252	20.2245
Vmy01g16754_Vaccinium_myrtillus_NK2018_v1	Vmy01g16754	0	0	0	0	0
Vmy01g16755_Vaccinium_myrtillus_NK2018_v1	Vmy01g16755	3.74412	1.89728	2.32154	3.61243	1.94154
Vmy01g16756_Vaccinium_myrtillus_NK2018_v1	Vmy01g16756	0	0	20.0049	17.0304	1.90145
Vmy01g16757_Vaccinium_myrtillus_NK2018_v1	Vmy01g16757	4.74478	34.9598	10.512	24.9679	8.03835
Vmy01g16758_Vaccinium_myrtillus_NK2018_v1	Vmy01g16758	4.13622	5.23045	3.01057	2.31356	2.95549
Vmy01g16759_Vaccinium_myrtillus_NK2018_v1	Vmy01g16759	0	0	0	0	0
Vmy01g16760_Vaccinium_myrtillus_NK2018_v1	Vmy01g16760	0	0	0	0	0
Vmy01g16761_Vaccinium_myrtillus_NK2018_v1	Vmy01g16761	4.44218	6.05019	9.13494	11.9079	8.08527
Vmy01g16762_Vaccinium_myrtillus_NK2018_v1	Vmy01g16762	0	0	0	0	0
Vmy01g16763_Vaccinium_myrtillus_NK2018_v1	Vmy01g16763	0	0	0	0	0
Vmy01g16764_Vaccinium_myrtillus_NK2018_v1	Vmy01g16764	1.07026	0	0.940292	1.90881	0.208275
Vmy01g16765_Vaccinium_myrtillus_NK2018_v1	Vmy01g16765	0	0	33.0067	64.4705	3.15006
Vmy01g16766_Vaccinium_myrtillus_NK2018_v1	Vmy01g16766	11.5194	1.73488	21.1125	5.88601	83.081
Vmy01g16767_Vaccinium_myrtillus_NK2018_v1	Vmy01g16767	6.34013	27.6464	2.90045	1.53667	3.79785
Vmy01g16768_Vaccinium_myrtillus_NK2018_v1	Vmy01g16768	0.740339	3.86381	0	0	0
Vmy01g16769_Vaccinium_myrtillus_NK2018_v1	Vmy01g16769	43.9813	759.815	98.6705	77.9649	68.2966
Vmy01g16770_Vaccinium_myrtillus_NK2018_v1	Vmy01g16770	0.722813	4.07107	0.756756	0.430878	0.281881
Vmy01g16771_Vaccinium_myrtillus_NK2018_v1	Vmy01g16771	6.40455	4.86547	2.07017	2.72264	4.76755
Vmy01g16772_Vaccinium_myrtillus_NK2018_v1	Vmy01g16772	0.243906	0.305801	0.53307	0.558115	0.100162
Vmy01g16773_Vaccinium_myrtillus_NK2018_v1	Vmy01g16773	21.2983	2.3072	2.89023	2.91803	3.62009
Vmy01g16774_Vaccinium_myrtillus_NK2018_v1	Vmy01g16774	0	0	0	0	0
Vmy01g16775_Vaccinium_myrtillus_NK2018_v1	Vmy01g16775	0	2.56462	0.252628	0	0
Vmy01g16776_Vaccinium_myrtillus_NK2018_v1	Vmy01g16776	0	0	0	0	0
Vmy01g16777_Vaccinium_myrtillus_NK2018_v1	Vmy01g16777	0	0	0	0	0
Vmy01g16778_Vaccinium_myrtillus_NK2018_v1	Vmy01g16778	0.0343046	0	0	0	0
Vmy01g16779_Vaccinium_myrtillus_NK2018_v1	Vmy01g16779	1.39261	0.417654	0	0.161346	0
Vmy01g16780_Vaccinium_myrtillus_NK2018_v1	Vmy01g16780	0.586623	0	0.352608	0.197422	0.13264
Vmy01g16781_Vaccinium_myrtillus_NK2018_v1	Vmy01g16781	0.85459	0.668386	0.930257	0.928762	0.433544
Vmy01g16782_Vaccinium_myrtillus_NK2018_v1	Vmy01g16782	0	0	0.355273	0	0
Vmy01g16783_Vaccinium_myrtillus_NK2018_v1	Vmy01g16783	1.43731	0.838336	1.36442	1.44872	0.481138
Vmy01g16784_Vaccinium_myrtillus_NK2018_v1	Vmy01g16784	0	0	0	0	0
Vmy01g16785_Vaccinium_myrtillus_NK2018_v1	Vmy01g16785	1.80513	157.561	10.2437	1.44078	3.41841
Vmy01g16786_Vaccinium_myrtillus_NK2018_v1	Vmy01g16786	0.133184	43.8177	3.92084	2.04797	2.81616
Vmy01g16787_Vaccinium_myrtillus_NK2018_v1	Vmy01g16787	24.843	44.1763	19.7109	27.5	32.1556
Vmy01g16788_Vaccinium_myrtillus_NK2018_v1	Vmy01g16788	0.307572	0	3.45346	7.54241	1.97569
Vmy01g16789_Vaccinium_myrtillus_NK2018_v1	Vmy01g16789	0.84882	0.347974	1.49405	0.647466	0.103563
Vmy01g16790_Vaccinium_myrtillus_NK2018_v1	Vmy01g16790	0	1.38724	1.20108	0	0.370592
Vmy01g16791_Vaccinium_myrtillus_NK2018_v1	Vmy01g16791	0.713356	0.404424	0.140808	0.210788	1.36437
Vmy01g16792_Vaccinium_myrtillus_NK2018_v1	Vmy01g16792	0	0	0	0	0
Vmy01g16793_Vaccinium_myrtillus_NK2018_v1	Vmy01g16793	0	0	0	0	0.124154
Vmy01g16794_Vaccinium_myrtillus_NK2018_v1	Vmy01g16794	2.3675	0	6.5716	6.80939	14.143
Vmy01g16795_Vaccinium_myrtillus_NK2018_v1	Vmy01g16795	0	0.109847	0	0	0
Vmy01g16796_Vaccinium_myrtillus_NK2018_v1	Vmy01g16796	0.968443	83.28	1.14953	0.653681	1.53058
Vmy01g16797_Vaccinium_myrtillus_NK2018_v1	Vmy01g16797	10.8235	9.82739	12.5719	10.7987	11.5088
Vmy01g16798_Vaccinium_myrtillus_NK2018_v1	Vmy01g16798	0	0	0	0	0
Vmy01g16799_Vaccinium_myrtillus_NK2018_v1	Vmy01g16799	0.194065	6.95381	0.191455	0.401688	0.738456
Vmy01g16800_Vaccinium_myrtillus_NK2018_v1	Vmy01g16800	4.22001	1.39708	3.97019	3.03511	0.774975
Vmy01g16801_Vaccinium_myrtillus_NK2018_v1	Vmy01g16801	0	0.669447	0.100696	0	0.0681007
Vmy01g16802_Vaccinium_myrtillus_NK2018_v1	Vmy01g16802	0	0	0	0	0
Vmy01g16803_Vaccinium_myrtillus_NK2018_v1	Vmy01g16803	0	0	0	0	0
Vmy01g16804_Vaccinium_myrtillus_NK2018_v1	Vmy01g16804	28.2635	9.17764	6.70125	5.41984	9.71989
Vmy01g16805_Vaccinium_myrtillus_NK2018_v1	Vmy01g16805	8.03415	9.20281	13.2462	14.0089	12.8743
Vmy01g16806_Vaccinium_myrtillus_NK2018_v1	Vmy01g16806	1.02469	0.59421	0	2.1075	0.972023
Vmy01g16807_Vaccinium_myrtillus_NK2018_v1	Vmy01g16807	0	0	0	0	0
Vmy01g16808_Vaccinium_myrtillus_NK2018_v1	Vmy01g16808	65.4459	22.6173	14.1079	12.3218	18.8211
Vmy01g16809_Vaccinium_myrtillus_NK2018_v1	Vmy01g16809	0	0	0	0	0
Vmy01g16810_Vaccinium_myrtillus_NK2018_v1	Vmy01g16810	0.29812	15.6886	2.38852	1.80006	3.20619
Vmy01g16811_Vaccinium_myrtillus_NK2018_v1	Vmy01g16811	8.65343	2.49776	3.38885	2.6363	2.63872
Vmy01g16812_Vaccinium_myrtillus_NK2018_v1	Vmy01g16812	0	0	0	0	0
Vmy01g16813_Vaccinium_myrtillus_NK2018_v1	Vmy01g16813	0	0	0	0	0
Vmy01g16814_Vaccinium_myrtillus_NK2018_v1	Vmy01g16814	0	0	0	0	0
Vmy01g16815_Vaccinium_myrtillus_NK2018_v1	Vmy01g16815	0	0	0	0	0
Vmy01g16816_Vaccinium_myrtillus_NK2018_v1	Vmy01g16816	1.04851	0	0.51647	0	0
Vmy01g16817_Vaccinium_myrtillus_NK2018_v1	Vmy01g16817	0.0655586	0	0	0.134969	0.0441243
Vmy01g16818_Vaccinium_myrtillus_NK2018_v1	Vmy01g16818	0	0	0	0	0
Vmy01g16819_Vaccinium_myrtillus_NK2018_v1	Vmy01g16819	0	0	0	0	0
Vmy01g16820_Vaccinium_myrtillus_NK2018_v1	Vmy01g16820	45.0618	27.4272	28.9695	28.1674	28.0887
Vmy01g16821_Vaccinium_myrtillus_NK2018_v1	Vmy01g16821	10.4991	10.866	10.4828	11.38	11.0294
Vmy01g16822_Vaccinium_myrtillus_NK2018_v1	Vmy01g16822	0	0	0	0	0
Vmy01g16823_Vaccinium_myrtillus_NK2018_v1	Vmy01g16823	9.84348	2.32468	0.178234	0.366871	0.0243684
Vmy01g16824_Vaccinium_myrtillus_NK2018_v1	Vmy01g16824	42.9682	10.3605	18.5616	14.4534	31.1072
Vmy01g16825_Vaccinium_myrtillus_NK2018_v1	Vmy01g16825	0.629313	0.443046	0.434267	0.322736	0.33409
Vmy01g16826_Vaccinium_myrtillus_NK2018_v1	Vmy01g16826	0	0	0	0	0
Vmy01g16827_Vaccinium_myrtillus_NK2018_v1	Vmy01g16827	0.850521	0.986267	0	0.842835	0.557636
Vmy01g16828_Vaccinium_myrtillus_NK2018_v1	Vmy01g16828	2.74673	2.50093	0.608195	1.56732	1.73197
Vmy01g16829_Vaccinium_myrtillus_NK2018_v1	Vmy01g16829	3.77787	2.75659	1.11576	1.03907	1.35118
Vmy01g16830_Vaccinium_myrtillus_NK2018_v1	Vmy01g16830	0	0	0	0	0
Vmy01g16831_Vaccinium_myrtillus_NK2018_v1	Vmy01g16831	15.3014	42.0462	32.9858	40.9477	32.3246
Vmy01g16832_Vaccinium_myrtillus_NK2018_v1	Vmy01g16832	0	0	12.0839	15.2076	0.92005
Vmy01g16833_Vaccinium_myrtillus_NK2018_v1	Vmy01g16833	0	0.388272	1.03675	1.47267	1.95338
Vmy01g16834_Vaccinium_myrtillus_NK2018_v1	Vmy01g16834	0.496232	7.31917	5.92082	5.89072	1.93214
Vmy01g16835_Vaccinium_myrtillus_NK2018_v1	Vmy01g16835	0	0	0	0	0
Vmy01g16836_Vaccinium_myrtillus_NK2018_v1	Vmy01g16836	0	0	0	0	0
Vmy01g16837_Vaccinium_myrtillus_NK2018_v1	Vmy01g16837	0	0	0	0	0
Vmy01g16838_Vaccinium_myrtillus_NK2018_v1	Vmy01g16838	2.14866	0	8.31778	20.466	22.4888
Vmy01g16839_Vaccinium_myrtillus_NK2018_v1	Vmy01g16839	0	0	0	0	0
Vmy01g16840_Vaccinium_myrtillus_NK2018_v1	Vmy01g16840	0	0	0	0	0
Vmy01g16841_Vaccinium_myrtillus_NK2018_v1	Vmy01g16841	6.56373	5.79201	10.9634	12.6186	13.5241
Vmy01g16842_Vaccinium_myrtillus_NK2018_v1	Vmy01g16842	33.1727	14.392	21.1177	15.4539	28.5677
Vmy01g16843_Vaccinium_myrtillus_NK2018_v1	Vmy01g16843	0	0	0	0	0
Vmy01g16844_Vaccinium_myrtillus_NK2018_v1	Vmy01g16844	0	0	0	0	0
Vmy01g16845_Vaccinium_myrtillus_NK2018_v1	Vmy01g16845	0	0	0	0	0
Vmy01g16846_Vaccinium_myrtillus_NK2018_v1	Vmy01g16846	0	0	0	0	0
Vmy01g16847_Vaccinium_myrtillus_NK2018_v1	Vmy01g16847	0	0	0	0	0
Vmy01g16848_Vaccinium_myrtillus_NK2018_v1	Vmy01g16848	0	0	0	0	0.176068
Vmy01g16849_Vaccinium_myrtillus_NK2018_v1	Vmy01g16849	0	0	0	0	0
Vmy01g16850_Vaccinium_myrtillus_NK2018_v1	Vmy01g16850	0.370583	19.9096	0	1.19017	0.243776
Vmy01g16851_Vaccinium_myrtillus_NK2018_v1	Vmy01g16851	0	0	0	0	0
Vmy01g16852_Vaccinium_myrtillus_NK2018_v1	Vmy01g16852	2.79729	42.578	0	0	1.80148
Vmy01g16853_Vaccinium_myrtillus_NK2018_v1	Vmy01g16853	0.0956994	0.328081	0.242864	0.19816	0.128638
Vmy01g16854_Vaccinium_myrtillus_NK2018_v1	Vmy01g16854	0	0.352745	0	0.084809	0.787543
Vmy01g16855_Vaccinium_myrtillus_NK2018_v1	Vmy01g16855	0	0	0	0	0
Vmy01g16856_Vaccinium_myrtillus_NK2018_v1	Vmy01g16856	0	0	0	0	0.029683
Vmy01g16857_Vaccinium_myrtillus_NK2018_v1	Vmy01g16857	0	0	0	0	0
Vmy01g16858_Vaccinium_myrtillus_NK2018_v1	Vmy01g16858	0	0	0	0	0
Vmy01g16859_Vaccinium_myrtillus_NK2018_v1	Vmy01g16859	0	0	0	0	0
Vmy01g16860_Vaccinium_myrtillus_NK2018_v1	Vmy01g16860	0	0	0	0	0
Vmy01g16861_Vaccinium_myrtillus_NK2018_v1	Vmy01g16861	0	0	0	0	0
Vmy01g16862_Vaccinium_myrtillus_NK2018_v1	Vmy01g16862	0	0	0	0	0
Vmy01g16863_Vaccinium_myrtillus_NK2018_v1	Vmy01g16863	0	0	0	0	0
Vmy01g16864_Vaccinium_myrtillus_NK2018_v1	Vmy01g16864	0.0702828	0	0	0.153528	0.0465604
Vmy01g16865_Vaccinium_myrtillus_NK2018_v1	Vmy01g16865	0	0	0	0	0
Vmy01g16866_Vaccinium_myrtillus_NK2018_v1	Vmy01g16866	0	0	0	0	0
Vmy01g16867_Vaccinium_myrtillus_NK2018_v1	Vmy01g16867	0	0	0	0.134095	0.0838676
Vmy01g16868_Vaccinium_myrtillus_NK2018_v1	Vmy01g16868	0	0	0	0	0
Vmy01g16869_Vaccinium_myrtillus_NK2018_v1	Vmy01g16869	0	0	0	0	0
Vmy01g16870_Vaccinium_myrtillus_NK2018_v1	Vmy01g16870	0	0	0	0	0
Vmy01g16871_Vaccinium_myrtillus_NK2018_v1	Vmy01g16871	0	0	0	0	0
Vmy01g16872_Vaccinium_myrtillus_NK2018_v1	Vmy01g16872	0	0	0	0	0
Vmy01g16873_Vaccinium_myrtillus_NK2018_v1	Vmy01g16873	0	0	0	0	0
Vmy01g16874_Vaccinium_myrtillus_NK2018_v1	Vmy01g16874	0	0	0	0	0
Vmy01g16875_Vaccinium_myrtillus_NK2018_v1	Vmy01g16875	0	0	0.176407	0	0
Vmy01g16876_Vaccinium_myrtillus_NK2018_v1	Vmy01g16876	0	0	0.169027	0	0
Vmy01g16877_Vaccinium_myrtillus_NK2018_v1	Vmy01g16877	5.4071	0	0	0	0
Vmy01g16878_Vaccinium_myrtillus_NK2018_v1	Vmy01g16878	0	0	0	0	0
Vmy01g16879_Vaccinium_myrtillus_NK2018_v1	Vmy01g16879	17.0739	22.5411	16.9431	10.5754	17.2808
Vmy01g16880_Vaccinium_myrtillus_NK2018_v1	Vmy01g16880	0	0	0	0	0
Vmy01g16881_Vaccinium_myrtillus_NK2018_v1	Vmy01g16881	0	0	0	0	0
Vmy01g16882_Vaccinium_myrtillus_NK2018_v1	Vmy01g16882	0	0	0	0	0
Vmy01g16883_Vaccinium_myrtillus_NK2018_v1	Vmy01g16883	0	0	0	0.0460736	0
Vmy01g16884_Vaccinium_myrtillus_NK2018_v1	Vmy01g16884	0	0	0.112467	0.331874	0
Vmy01g16885_Vaccinium_myrtillus_NK2018_v1	Vmy01g16885	1.55658	5.12001	3.54833	3.64989	2.15222
Vmy01g16886_Vaccinium_myrtillus_NK2018_v1	Vmy01g16886	144.885	201.735	150.175	192.661	287.136
Vmy01g16887_Vaccinium_myrtillus_NK2018_v1	Vmy01g16887	14.6887	14.7991	3.62266	3.39375	4.03062
Vmy01g16888_Vaccinium_myrtillus_NK2018_v1	Vmy01g16888	0	0	0	0	0
Vmy01g16889_Vaccinium_myrtillus_NK2018_v1	Vmy01g16889	0	0	0	0	0
Vmy01g16890_Vaccinium_myrtillus_NK2018_v1	Vmy01g16890	0	0	0.0985008	0.197479	0
Vmy01g16891_Vaccinium_myrtillus_NK2018_v1	Vmy01g16891	75.2446	9.02498	19.0641	12.8249	22.8024
Vmy01g16892_Vaccinium_myrtillus_NK2018_v1	Vmy01g16892	28.9605	4.92306	10.6302	4.79051	15.4983
Vmy01g16893_Vaccinium_myrtillus_NK2018_v1	Vmy01g16893	0	0.863875	1.39937	0.247434	3.30862
Vmy01g16894_Vaccinium_myrtillus_NK2018_v1	Vmy01g16894	0.0732797	30.7665	0.0727983	0	0.645338
Vmy01g16895_Vaccinium_myrtillus_NK2018_v1	Vmy01g16895	16.9312	15.4501	22.4344	30.4871	23.2507
Vmy01g16896_Vaccinium_myrtillus_NK2018_v1	Vmy01g16896	0	0	0	0.34191	0
Vmy01g16897_Vaccinium_myrtillus_NK2018_v1	Vmy01g16897	4.8348	3.5909	3.24335	3.03957	3.57781
Vmy01g16898_Vaccinium_myrtillus_NK2018_v1	Vmy01g16898	0.680377	0.640851	0.159152	0.166099	0.346418
Vmy01g16899_Vaccinium_myrtillus_NK2018_v1	Vmy01g16899	1.84331	2.5283	1.81788	1.52743	0.472683
Vmy01g16900_Vaccinium_myrtillus_NK2018_v1	Vmy01g16900	0	0	0	0.0374273	0
Vmy01g16901_Vaccinium_myrtillus_NK2018_v1	Vmy01g16901	2.34896	3.16247	2.90783	2.45628	5.45164
Vmy01g16902_Vaccinium_myrtillus_NK2018_v1	Vmy01g16902	0	0	0	0	0
Vmy01g16903_Vaccinium_myrtillus_NK2018_v1	Vmy01g16903	0	0	0	0	0
Vmy01g16904_Vaccinium_myrtillus_NK2018_v1	Vmy01g16904	13.6524	12.1712	13.0443	9.86962	11.1261
Vmy01g16905_Vaccinium_myrtillus_NK2018_v1	Vmy01g16905	0	0	0	0	0
Vmy01g16906_Vaccinium_myrtillus_NK2018_v1	Vmy01g16906	1.31592	1.18341	2.58105	2.95648	1.72839
Vmy01g16907_Vaccinium_myrtillus_NK2018_v1	Vmy01g16907	0	0	0	0	0
Vmy01g16908_Vaccinium_myrtillus_NK2018_v1	Vmy01g16908	0	0.0715212	0.0653787	0	0.0879899
Vmy01g16909_Vaccinium_myrtillus_NK2018_v1	Vmy01g16909	0	0.39231	0	0	0
Vmy01g16910_Vaccinium_myrtillus_NK2018_v1	Vmy01g16910	0	0	0	0	0
Vmy01g16911_Vaccinium_myrtillus_NK2018_v1	Vmy01g16911	0	0	0	0	0
Vmy01g16912_Vaccinium_myrtillus_NK2018_v1	Vmy01g16912	49.9919	127.664	76.9083	82.9427	84.2993
Vmy01g16913_Vaccinium_myrtillus_NK2018_v1	Vmy01g16913	5.38056	12.5097	18.182	11.4815	13.2884
Vmy01g16914_Vaccinium_myrtillus_NK2018_v1	Vmy01g16914	0	0	0	0	0
Vmy01g16915_Vaccinium_myrtillus_NK2018_v1	Vmy01g16915	0	0	0	0	0
Vmy01g16916_Vaccinium_myrtillus_NK2018_v1	Vmy01g16916	17.3715	17.7634	15.7189	10.2809	17.5845
Vmy01g16917_Vaccinium_myrtillus_NK2018_v1	Vmy01g16917	296.523	195.717	265.105	195.467	451.993
Vmy01g16918_Vaccinium_myrtillus_NK2018_v1	Vmy01g16918	0.889592	1.83391	2.80097	2.68894	2.87627
Vmy01g16919_Vaccinium_myrtillus_NK2018_v1	Vmy01g16919	8.5487	6.58736	3.42853	6.25561	9.01492
Vmy01g16920_Vaccinium_myrtillus_NK2018_v1	Vmy01g16920	1.90379	1.06913	1.39803	1.40841	1.81187
Vmy01g16921_Vaccinium_myrtillus_NK2018_v1	Vmy01g16921	10.2002	9.22009	10.191	11.5273	9.22934
Vmy01g16922_Vaccinium_myrtillus_NK2018_v1	Vmy01g16922	0.4408	0	0	0	0
Vmy01g16923_Vaccinium_myrtillus_NK2018_v1	Vmy01g16923	19.8496	18.9689	24.3415	23.5833	24.5617
Vmy01g16924_Vaccinium_myrtillus_NK2018_v1	Vmy01g16924	0	0	0	0	0
Vmy01g16925_Vaccinium_myrtillus_NK2018_v1	Vmy01g16925	30.7885	44.7336	38.458	32.0767	40.002
Vmy01g16926_Vaccinium_myrtillus_NK2018_v1	Vmy01g16926	10.8731	48.7715	18.3025	13.3298	19.6509
Vmy01g16927_Vaccinium_myrtillus_NK2018_v1	Vmy01g16927	0	0	0	0	0
Vmy01g16928_Vaccinium_myrtillus_NK2018_v1	Vmy01g16928	14.8621	28.2358	16.0904	20.1593	15.9611
Vmy01g16929_Vaccinium_myrtillus_NK2018_v1	Vmy01g16929	0.2284	0.260531	0	0	0
Vmy01g16930_Vaccinium_myrtillus_NK2018_v1	Vmy01g16930	119.323	2.90007	16.7977	11.8189	24.342
Vmy01g16931_Vaccinium_myrtillus_NK2018_v1	Vmy01g16931	17.0562	21.1945	18.5828	22.2173	19.3042
Vmy01g16932_Vaccinium_myrtillus_NK2018_v1	Vmy01g16932	0	0	0	0	0
Vmy01g16933_Vaccinium_myrtillus_NK2018_v1	Vmy01g16933	1.65061	0.894245	1.25853	0.784606	1.49395
Vmy01g16934_Vaccinium_myrtillus_NK2018_v1	Vmy01g16934	0	0	0	0	0
Vmy01g16935_Vaccinium_myrtillus_NK2018_v1	Vmy01g16935	0	0	0	0	0
Vmy01g16936_Vaccinium_myrtillus_NK2018_v1	Vmy01g16936	0	0	0	0	0
Vmy01g16937_Vaccinium_myrtillus_NK2018_v1	Vmy01g16937	308.888	47.5027	70.0534	34.0847	39.4043
Vmy01g16938_Vaccinium_myrtillus_NK2018_v1	Vmy01g16938	0.535132	0.506054	1.47941	4.97097	3.56035
Vmy01g16939_Vaccinium_myrtillus_NK2018_v1	Vmy01g16939	20.1326	7.83729	9.62413	8.79341	12.7177
Vmy01g16940_Vaccinium_myrtillus_NK2018_v1	Vmy01g16940	0	0	0	0	0
Vmy01g16941_Vaccinium_myrtillus_NK2018_v1	Vmy01g16941	90.65	110.549	156.607	90.1563	208.08
Vmy01g16942_Vaccinium_myrtillus_NK2018_v1	Vmy01g16942	0	0	0	0	0
Vmy01g16943_Vaccinium_myrtillus_NK2018_v1	Vmy01g16943	0	0	0	0	0
Vmy01g16944_Vaccinium_myrtillus_NK2018_v1	Vmy01g16944	0	0	0	0	0
Vmy01g16945_Vaccinium_myrtillus_NK2018_v1	Vmy01g16945	0.128755	1.16468	0	0.526645	0.415255
Vmy01g16946_Vaccinium_myrtillus_NK2018_v1	Vmy01g16946	0	0	0	0	0
Vmy01g16947_Vaccinium_myrtillus_NK2018_v1	Vmy01g16947	0	0	0	0	0
Vmy01g16948_Vaccinium_myrtillus_NK2018_v1	Vmy01g16948	153.955	63.2019	79.668	61.0972	90.1011
Vmy01g16949_Vaccinium_myrtillus_NK2018_v1	Vmy01g16949	7.0168	5.72139	3.73494	3.42893	4.58069
Vmy01g16950_Vaccinium_myrtillus_NK2018_v1	Vmy01g16950	0	0	0	0	0
Vmy01g16951_Vaccinium_myrtillus_NK2018_v1	Vmy01g16951	55.062	12.8828	29.4223	12.931	36.4896
Vmy01g16952_Vaccinium_myrtillus_NK2018_v1	Vmy01g16952	0	0	0	0	0
Vmy01g16953_Vaccinium_myrtillus_NK2018_v1	Vmy01g16953	18.2139	80.1268	13.7452	5.5199	26.8417
Vmy01g16954_Vaccinium_myrtillus_NK2018_v1	Vmy01g16954	53.7364	12.2428	19.8111	14.5767	23.8423
Vmy01g16955_Vaccinium_myrtillus_NK2018_v1	Vmy01g16955	12.5327	2.67321	4.0484	4.36261	4.23692
Vmy01g16956_Vaccinium_myrtillus_NK2018_v1	Vmy01g16956	0.20034	0.224397	0.253015	0.465322	0.0668518
Vmy01g16957_Vaccinium_myrtillus_NK2018_v1	Vmy01g16957	25.7497	36.2658	39.2582	39.5101	32.6312
Vmy01g16958_Vaccinium_myrtillus_NK2018_v1	Vmy01g16958	0	0	0	0	0
Vmy01g16959_Vaccinium_myrtillus_NK2018_v1	Vmy01g16959	0	0	0.0998114	0.102015	0
Vmy01g16960_Vaccinium_myrtillus_NK2018_v1	Vmy01g16960	8.32575	8.34173	11.5546	11.5546	9.93964
Vmy01g16961_Vaccinium_myrtillus_NK2018_v1	Vmy01g16961	0	0	0	0	0
Vmy01g16962_Vaccinium_myrtillus_NK2018_v1	Vmy01g16962	59.4541	222.623	48.7177	60.0256	69.3162
Vmy01g16963_Vaccinium_myrtillus_NK2018_v1	Vmy01g16963	0	0	0	0	0
Vmy01g16964_Vaccinium_myrtillus_NK2018_v1	Vmy01g16964	7.45027	1.70439	3.78933	2.38247	6.86602
Vmy01g16965_Vaccinium_myrtillus_NK2018_v1	Vmy01g16965	0	6.75358	0	0	0
Vmy01g16966_Vaccinium_myrtillus_NK2018_v1	Vmy01g16966	0	0	0	0	0
Vmy01g16967_Vaccinium_myrtillus_NK2018_v1	Vmy01g16967	0	0	0	0	0
Vmy01g16968_Vaccinium_myrtillus_NK2018_v1	Vmy01g16968	0	0	0	0	0
Vmy01g16969_Vaccinium_myrtillus_NK2018_v1	Vmy01g16969	5.49039	4.15884	1.31706	1.3131	0.143474
Vmy01g16970_Vaccinium_myrtillus_NK2018_v1	Vmy01g16970	0.308693	8.25399	0	0	0
Vmy01g16971_Vaccinium_myrtillus_NK2018_v1	Vmy01g16971	0	0	0	0	0
Vmy01g16972_Vaccinium_myrtillus_NK2018_v1	Vmy01g16972	382.441	490.542	549.815	640.114	555.562
Vmy01g16973_Vaccinium_myrtillus_NK2018_v1	Vmy01g16973	0	0	0.377153	0	0.251959
Vmy01g16974_Vaccinium_myrtillus_NK2018_v1	Vmy01g16974	0.762966	10.4225	0.599737	0.608945	0.0906555
Vmy01g16975_Vaccinium_myrtillus_NK2018_v1	Vmy01g16975	9.27284	12.3942	9.36043	11.2446	8.42901
Vmy01g16976_Vaccinium_myrtillus_NK2018_v1	Vmy01g16976	23.4927	16.8996	30.9241	30.1178	29.5147
Vmy01g16977_Vaccinium_myrtillus_NK2018_v1	Vmy01g16977	0	0	0	0	0
Vmy01g16978_Vaccinium_myrtillus_NK2018_v1	Vmy01g16978	55.2323	63.5591	51.8684	54.2971	53.9598
Vmy01g16979_Vaccinium_myrtillus_NK2018_v1	Vmy01g16979	0	0.552757	0	0.0893748	0
Vmy01g16980_Vaccinium_myrtillus_NK2018_v1	Vmy01g16980	3.78173	0.86442	0	1.14353	0
Vmy01g16981_Vaccinium_myrtillus_NK2018_v1	Vmy01g16981	29.0877	21.8061	11.9919	13.4937	11.6988
Vmy01g16982_Vaccinium_myrtillus_NK2018_v1	Vmy01g16982	11.8418	17.927	17.3174	48.5639	9.39183
Vmy01g16983_Vaccinium_myrtillus_NK2018_v1	Vmy01g16983	4.05429	5.65412	5.2595	5.36598	7.00548
Vmy01g16984_Vaccinium_myrtillus_NK2018_v1	Vmy01g16984	0	0.324652	12.1868	22.9674	0.9856
Vmy01g16985_Vaccinium_myrtillus_NK2018_v1	Vmy01g16985	0	1.17722	0	2.08436	0
Vmy01g16986_Vaccinium_myrtillus_NK2018_v1	Vmy01g16986	4.53331	1.09842	2.7975	2.89308	3.25896
Vmy01g16987_Vaccinium_myrtillus_NK2018_v1	Vmy01g16987	4.99136	6.97463	6.58576	6.8064	6.78483
Vmy01g16988_Vaccinium_myrtillus_NK2018_v1	Vmy01g16988	0	0	0	0	0
Vmy01g16989_Vaccinium_myrtillus_NK2018_v1	Vmy01g16989	0	0	0	0	0
Vmy01g16990_Vaccinium_myrtillus_NK2018_v1	Vmy01g16990	0	0	0	0	0
Vmy01g16991_Vaccinium_myrtillus_NK2018_v1	Vmy01g16991	0.287964	0.619556	0.126582	0.0957807	0.132112
Vmy01g16992_Vaccinium_myrtillus_NK2018_v1	Vmy01g16992	1.72695	1.61795	0.278758	0.251552	0.185111
Vmy01g16993_Vaccinium_myrtillus_NK2018_v1	Vmy01g16993	22.8829	28.1607	27.5798	24.334	27.4024
Vmy01g16994_Vaccinium_myrtillus_NK2018_v1	Vmy01g16994	0	0	0	0	0
Vmy01g16995_Vaccinium_myrtillus_NK2018_v1	Vmy01g16995	5.02131	23.1738	10.9224	7.57486	7.65808
Vmy01g16996_Vaccinium_myrtillus_NK2018_v1	Vmy01g16996	4.87087	1.51773	5.0503	7.7853	2.63635
Vmy01g16997_Vaccinium_myrtillus_NK2018_v1	Vmy01g16997	0	0	0.250953	0.257595	0
Vmy01g16998_Vaccinium_myrtillus_NK2018_v1	Vmy01g16998	0	0	0.0883167	0	0.0590682
Vmy01g16999_Vaccinium_myrtillus_NK2018_v1	Vmy01g16999	23.5246	10.7411	12.0695	10.7372	14.5037
Vmy01g17000_Vaccinium_myrtillus_NK2018_v1	Vmy01g17000	8.23393	9.09991	3.84305	5.45008	4.30178
Vmy01g17001_Vaccinium_myrtillus_NK2018_v1	Vmy01g17001	0	0	0	0	0
Vmy01g17002_Vaccinium_myrtillus_NK2018_v1	Vmy01g17002	0	0	0	0	0
Vmy01g17003_Vaccinium_myrtillus_NK2018_v1	Vmy01g17003	5.22227	1.42566	2.90705	3.36388	1.43142
Vmy01g17004_Vaccinium_myrtillus_NK2018_v1	Vmy01g17004	22.5389	2.67231	10.2622	7.02329	9.09627
Vmy01g17005_Vaccinium_myrtillus_NK2018_v1	Vmy01g17005	1.40414	13.7501	5.42757	7.71391	9.01826
Vmy01g17006_Vaccinium_myrtillus_NK2018_v1	Vmy01g17006	0	2.33652	0	0	0
Vmy01g17007_Vaccinium_myrtillus_NK2018_v1	Vmy01g17007	13.5435	22.2172	29.9937	18.1681	43.8311
Vmy01g17008_Vaccinium_myrtillus_NK2018_v1	Vmy01g17008	0	0.937055	0.0334314	0.100639	0.0223193
Vmy01g17009_Vaccinium_myrtillus_NK2018_v1	Vmy01g17009	0	0.670797	0	0.0697609	0.0231216
Vmy01g17010_Vaccinium_myrtillus_NK2018_v1	Vmy01g17010	5.87947	5.02346	3.78633	3.95198	4.43161
Vmy01g17011_Vaccinium_myrtillus_NK2018_v1	Vmy01g17011	0	0	0	0	0
Vmy01g17012_Vaccinium_myrtillus_NK2018_v1	Vmy01g17012	21.3834	42.3997	27.8328	34.1581	25.2145
Vmy01g17013_Vaccinium_myrtillus_NK2018_v1	Vmy01g17013	12.1972	24.9895	10.1802	17.0281	8.30132
Vmy01g17014_Vaccinium_myrtillus_NK2018_v1	Vmy01g17014	24.403	48.6187	33.1632	39.0952	30.8144
Vmy01g17015_Vaccinium_myrtillus_NK2018_v1	Vmy01g17015	0	0	0	0	0
Vmy01g17016_Vaccinium_myrtillus_NK2018_v1	Vmy01g17016	15.5667	26.0908	14.9964	15.6204	14.6617
Vmy01g17017_Vaccinium_myrtillus_NK2018_v1	Vmy01g17017	0.129138	3.90238	0.18737	0.130251	0.123789
Vmy01g17018_Vaccinium_myrtillus_NK2018_v1	Vmy01g17018	0	6.45144	0	0.568411	0
Vmy01g17019_Vaccinium_myrtillus_NK2018_v1	Vmy01g17019	0.499835	2.82322	0.180629	0.606327	0.0699984
Vmy01g17020_Vaccinium_myrtillus_NK2018_v1	Vmy01g17020	52.4498	42.0879	61.9567	61.0676	54.4755
Vmy01g17021_Vaccinium_myrtillus_NK2018_v1	Vmy01g17021	0	0	0	0	0
Vmy01g17022_Vaccinium_myrtillus_NK2018_v1	Vmy01g17022	0	3.83488	0	0	0
Vmy01g17023_Vaccinium_myrtillus_NK2018_v1	Vmy01g17023	2.11857	0	0	0	0
Vmy01g17024_Vaccinium_myrtillus_NK2018_v1	Vmy01g17024	21.9459	33.2477	37.0889	38.7878	34.4872
Vmy01g17025_Vaccinium_myrtillus_NK2018_v1	Vmy01g17025	19.8465	5.64016	9.3195	8.61067	13.493
Vmy01g17026_Vaccinium_myrtillus_NK2018_v1	Vmy01g17026	0	0	0	0	0
Vmy01g17027_Vaccinium_myrtillus_NK2018_v1	Vmy01g17027	67.4316	80.7511	79.4671	87.5703	64.5706
Vmy01g17028_Vaccinium_myrtillus_NK2018_v1	Vmy01g17028	201.289	93.7122	85.2905	31.0228	53.6622
Vmy01g17029_Vaccinium_myrtillus_NK2018_v1	Vmy01g17029	147.617	71.8705	60.4255	24.6389	34.4155
Vmy01g17030_Vaccinium_myrtillus_NK2018_v1	Vmy01g17030	8.38456	11.8981	5.69078	2.58211	11.2249
Vmy01g17031_Vaccinium_myrtillus_NK2018_v1	Vmy01g17031	0	0.314109	0.262274	0	0.182576
Vmy01g17032_Vaccinium_myrtillus_NK2018_v1	Vmy01g17032	6.5474	5.69393	9.3947	12.889	9.67415
Vmy01g17033_Vaccinium_myrtillus_NK2018_v1	Vmy01g17033	16.7713	0	0.622033	0.252157	0.267625
Vmy01g17034_Vaccinium_myrtillus_NK2018_v1	Vmy01g17034	4.74185	2.00382	3.08534	3.0103	3.28753
Vmy01g17035_Vaccinium_myrtillus_NK2018_v1	Vmy01g17035	0	0	1.58309	3.42594	5.49151
Vmy01g17036_Vaccinium_myrtillus_NK2018_v1	Vmy01g17036	0	0	0	0	0
Vmy01g17037_Vaccinium_myrtillus_NK2018_v1	Vmy01g17037	2.28402	3.84636	2.54362	3.59585	3.43536
Vmy01g17038_Vaccinium_myrtillus_NK2018_v1	Vmy01g17038	0	0	0	0	0
Vmy01g17039_Vaccinium_myrtillus_NK2018_v1	Vmy01g17039	2.57314	4.94872	0	0	0
Vmy01g17040_Vaccinium_myrtillus_NK2018_v1	Vmy01g17040	0	0.535179	0	0	0
Vmy01g17041_Vaccinium_myrtillus_NK2018_v1	Vmy01g17041	5.11117	6.32349	9.00777	11.8412	6.38999
Vmy01g17042_Vaccinium_myrtillus_NK2018_v1	Vmy01g17042	5.8942	8.62835	8.3483	6.6218	7.83084
Vmy01g17043_Vaccinium_myrtillus_NK2018_v1	Vmy01g17043	33.3757	11.8661	22.916	19.1575	23.2514
Vmy01g17044_Vaccinium_myrtillus_NK2018_v1	Vmy01g17044	20.6528	27.5917	31.0456	29.2861	29.0373
Vmy01g17045_Vaccinium_myrtillus_NK2018_v1	Vmy01g17045	203.199	36.773	4.56656	2.28997	0.672379
Vmy01g17046_Vaccinium_myrtillus_NK2018_v1	Vmy01g17046	4.02445	1.95584	0.508031	0.0892235	0.129976
Vmy01g17047_Vaccinium_myrtillus_NK2018_v1	Vmy01g17047	607.572	38.9492	14.7863	7.61156	6.94719
Vmy01g17048_Vaccinium_myrtillus_NK2018_v1	Vmy01g17048	17.009	25.4251	23.9827	23.7068	18.7435
Vmy01g17049_Vaccinium_myrtillus_NK2018_v1	Vmy01g17049	13.7012	14.9918	19.0347	21.6031	16.4078
Vmy01g17050_Vaccinium_myrtillus_NK2018_v1	Vmy01g17050	0	0	0	0	0
Vmy01g17051_Vaccinium_myrtillus_NK2018_v1	Vmy01g17051	0	0	0	0	0
Vmy01g17052_Vaccinium_myrtillus_NK2018_v1	Vmy01g17052	0	0	0	0.210077	0
Vmy01g17053_Vaccinium_myrtillus_NK2018_v1	Vmy01g17053	0	0	0	0	0
Vmy01g17054_Vaccinium_myrtillus_NK2018_v1	Vmy01g17054	339.901	11.6842	51.203	31.3025	90.7687
Vmy01g17055_Vaccinium_myrtillus_NK2018_v1	Vmy01g17055	0.347548	0.0355746	0.0638505	0.0654745	0.0860837
Vmy01g17056_Vaccinium_myrtillus_NK2018_v1	Vmy01g17056	10.1974	6.6454	3.96553	3.81963	3.73927
Vmy01g17057_Vaccinium_myrtillus_NK2018_v1	Vmy01g17057	0	0	0	0	0
Vmy01g17058_Vaccinium_myrtillus_NK2018_v1	Vmy01g17058	8.06367	18.82	10.8505	10.0215	10.8654
Vmy01g17059_Vaccinium_myrtillus_NK2018_v1	Vmy01g17059	4.42423	48.9974	5.16316	4.62491	3.2884
Vmy01g17060_Vaccinium_myrtillus_NK2018_v1	Vmy01g17060	0	0	0	0	0
Vmy01g17061_Vaccinium_myrtillus_NK2018_v1	Vmy01g17061	9.8742	12.9972	4.01314	3.52839	10.9331
Vmy01g17062_Vaccinium_myrtillus_NK2018_v1	Vmy01g17062	0.658864	0.278602	0.2826	0.569841	0.124242
Vmy01g17063_Vaccinium_myrtillus_NK2018_v1	Vmy01g17063	3.9722	18.2158	9.8277	11.6606	7.34848
Vmy01g17064_Vaccinium_myrtillus_NK2018_v1	Vmy01g17064	0	0	0	0	0
Vmy01g17065_Vaccinium_myrtillus_NK2018_v1	Vmy01g17065	7.79582	12.8887	11.2459	16.337	13.2506
Vmy01g17066_Vaccinium_myrtillus_NK2018_v1	Vmy01g17066	11.8238	13.5468	15.8963	14.1294	15.5268
Vmy01g17067_Vaccinium_myrtillus_NK2018_v1	Vmy01g17067	9.07465	19.8297	19.4348	19.1547	13.415
Vmy01g17068_Vaccinium_myrtillus_NK2018_v1	Vmy01g17068	21.5266	57.9846	11.5468	41.2227	28.8323
Vmy01g17069_Vaccinium_myrtillus_NK2018_v1	Vmy01g17069	3.01827	0	0.591296	0	0.750128
Vmy01g17070_Vaccinium_myrtillus_NK2018_v1	Vmy01g17070	8.89618	0.0424451	1.48831	1.73648	0.92917
Vmy01g17071_Vaccinium_myrtillus_NK2018_v1	Vmy01g17071	89.1594	145.121	119.244	107.601	132.546
Vmy01g17072_Vaccinium_myrtillus_NK2018_v1	Vmy01g17072	85.2597	108.593	116.126	131.885	115.51
Vmy01g17073_Vaccinium_myrtillus_NK2018_v1	Vmy01g17073	2.65125	0	0.424036	0	0.225115
Vmy01g17074_Vaccinium_myrtillus_NK2018_v1	Vmy01g17074	0.988988	1.20161	1.03956	1.83555	1.01006
Vmy01g17075_Vaccinium_myrtillus_NK2018_v1	Vmy01g17075	1.03756	0	0.179546	0.184357	0.113716
Vmy01g17076_Vaccinium_myrtillus_NK2018_v1	Vmy01g17076	20.5431	530.091	87.8049	81.7092	41.6585
Vmy01g17077_Vaccinium_myrtillus_NK2018_v1	Vmy01g17077	0	0	1.04725	9.08217	10.8544
Vmy01g17078_Vaccinium_myrtillus_NK2018_v1	Vmy01g17078	0	0.0650167	2.29748	3.95933	3.27453
Vmy01g17079_Vaccinium_myrtillus_NK2018_v1	Vmy01g17079	0.373425	0.834491	0.994252	1.5599	1.41986
Vmy01g17080_Vaccinium_myrtillus_NK2018_v1	Vmy01g17080	0.0220502	0.0248815	1.61273	4.36015	0.197191
Vmy01g17081_Vaccinium_myrtillus_NK2018_v1	Vmy01g17081	8.43565	7.12257	5.20902	5.10255	5.06304
Vmy01g17082_Vaccinium_myrtillus_NK2018_v1	Vmy01g17082	7.31113	3.64042	3.97198	4.73424	5.28962
Vmy01g17083_Vaccinium_myrtillus_NK2018_v1	Vmy01g17083	53.9759	32.0035	51.3869	73.1186	70.3523
Vmy01g17084_Vaccinium_myrtillus_NK2018_v1	Vmy01g17084	10.6453	6.35428	8.76653	5.27846	15.6438
Vmy01g17085_Vaccinium_myrtillus_NK2018_v1	Vmy01g17085	3.78377	4.84658	4.34223	3.97723	4.06861
Vmy01g17086_Vaccinium_myrtillus_NK2018_v1	Vmy01g17086	0	0	0	0	0.83932
Vmy01g17087_Vaccinium_myrtillus_NK2018_v1	Vmy01g17087	0.0676157	0.226866	0.582887	0.930967	0.152641
Vmy01g17088_Vaccinium_myrtillus_NK2018_v1	Vmy01g17088	0	0	0	0	0
Vmy01g17089_Vaccinium_myrtillus_NK2018_v1	Vmy01g17089	0	0.422378	1.29654	1.0446	0
Vmy01g17090_Vaccinium_myrtillus_NK2018_v1	Vmy01g17090	9.91108	11.0873	12.1225	14.2795	11.8142
Vmy01g17091_Vaccinium_myrtillus_NK2018_v1	Vmy01g17091	2.74271	4.49551	7.30049	4.62373	6.52508
Vmy01g17092_Vaccinium_myrtillus_NK2018_v1	Vmy01g17092	13.3004	15.7048	16.7334	16.1855	22.6326
Vmy01g17093_Vaccinium_myrtillus_NK2018_v1	Vmy01g17093	28.6882	72.5897	44.1834	28.6815	56.737
Vmy01g17094_Vaccinium_myrtillus_NK2018_v1	Vmy01g17094	0	0	0	0	0
Vmy01g17095_Vaccinium_myrtillus_NK2018_v1	Vmy01g17095	5.99476	49.9954	3.79822	2.75198	1.66783
Vmy01g17096_Vaccinium_myrtillus_NK2018_v1	Vmy01g17096	1.55592	1.89762	2.74022	3.01161	3.73079
Vmy01g17097_Vaccinium_myrtillus_NK2018_v1	Vmy01g17097	0	0	0	0	0
Vmy01g17098_Vaccinium_myrtillus_NK2018_v1	Vmy01g17098	52.0732	5.49543	6.79636	4.28611	7.3203
Vmy01g17099_Vaccinium_myrtillus_NK2018_v1	Vmy01g17099	56.1943	1.47289	11.9236	6.73085	15.0981
Vmy01g17100_Vaccinium_myrtillus_NK2018_v1	Vmy01g17100	0	0	0.608506	0.256617	0
Vmy01g17101_Vaccinium_myrtillus_NK2018_v1	Vmy01g17101	0	0	0	0	0
Vmy01g17102_Vaccinium_myrtillus_NK2018_v1	Vmy01g17102	26.4382	18.9806	14.3649	12.261	19.3581
Vmy01g17103_Vaccinium_myrtillus_NK2018_v1	Vmy01g17103	5.77823	7.6798	5.06646	5.87209	4.75411
Vmy01g17104_Vaccinium_myrtillus_NK2018_v1	Vmy01g17104	21.7671	25.8192	15.891	19.1377	19.2098
Vmy01g17105_Vaccinium_myrtillus_NK2018_v1	Vmy01g17105	0	0	0	0	0
Vmy01g17106_Vaccinium_myrtillus_NK2018_v1	Vmy01g17106	1.99684	0.83565	1.51104	1.49914	1.94498
Vmy01g17107_Vaccinium_myrtillus_NK2018_v1	Vmy01g17107	4.74378	7.65845	5.14418	7.50443	6.07703
Vmy01g17108_Vaccinium_myrtillus_NK2018_v1	Vmy01g17108	3.15033	0.884004	1.11388	1.35934	1.95271
Vmy01g17109_Vaccinium_myrtillus_NK2018_v1	Vmy01g17109	1.03068	0.891322	0.635557	0.77494	0.601943
Vmy01g17110_Vaccinium_myrtillus_NK2018_v1	Vmy01g17110	5.7271	8.0652	8.23908	9.84718	5.90111
Vmy01g17111_Vaccinium_myrtillus_NK2018_v1	Vmy01g17111	4.23833	0.276642	0.596011	0.247328	0.319661
Vmy01g17112_Vaccinium_myrtillus_NK2018_v1	Vmy01g17112	22.0112	0.679824	3.68646	5.9669	5.02048
Vmy01g17113_Vaccinium_myrtillus_NK2018_v1	Vmy01g17113	0	35.4839	0.205343	0.0291934	0.647068
Vmy01g17114_Vaccinium_myrtillus_NK2018_v1	Vmy01g17114	0.694619	46.5278	0.202282	0.10699	0.0270666
Vmy01g17115_Vaccinium_myrtillus_NK2018_v1	Vmy01g17115	4.689	1.99079	1.55764	1.01465	2.24731
Vmy01g17116_Vaccinium_myrtillus_NK2018_v1	Vmy01g17116	0.385247	5.08451	0	0	0.76296
Vmy01g17117_Vaccinium_myrtillus_NK2018_v1	Vmy01g17117	54.5095	60.5105	67.141	88.8624	81.6418
Vmy01g17118_Vaccinium_myrtillus_NK2018_v1	Vmy01g17118	0.345609	0.163545	0.144334	0.0590683	0.0195948
Vmy01g17119_Vaccinium_myrtillus_NK2018_v1	Vmy01g17119	0	0	0.997734	1.74478	0.426993
Vmy01g17120_Vaccinium_myrtillus_NK2018_v1	Vmy01g17120	7.69999	10.5374	7.72919	5.91351	9.75968
Vmy01g17121_Vaccinium_myrtillus_NK2018_v1	Vmy01g17121	0.765002	4.66913	4.84374	4.55212	4.97958
Vmy01g17122_Vaccinium_myrtillus_NK2018_v1	Vmy01g17122	69.0269	84.0461	152.115	145.272	116.703
Vmy01g17123_Vaccinium_myrtillus_NK2018_v1	Vmy01g17123	8.06424	0.296587	4.7434	2.01145	7.2726
Vmy01g17124_Vaccinium_myrtillus_NK2018_v1	Vmy01g17124	21.3998	23.0005	21.2364	20.7545	16.6691
Vmy01g17125_Vaccinium_myrtillus_NK2018_v1	Vmy01g17125	21.4113	17.1296	27.4472	34.8077	25.6976
Vmy01g17126_Vaccinium_myrtillus_NK2018_v1	Vmy01g17126	59.9754	105.299	247.888	225.839	180.677
Vmy01g17127_Vaccinium_myrtillus_NK2018_v1	Vmy01g17127	122.007	67.0763	56.4928	57.6169	87.114
Vmy01g17128_Vaccinium_myrtillus_NK2018_v1	Vmy01g17128	0	0	0	0	0
Vmy01g17129_Vaccinium_myrtillus_NK2018_v1	Vmy01g17129	0	0	0	0	0
Vmy01g17130_Vaccinium_myrtillus_NK2018_v1	Vmy01g17130	15.0997	23.2722	17.8901	21.029	12.3087
Vmy01g17131_Vaccinium_myrtillus_NK2018_v1	Vmy01g17131	16.8901	39.9758	39.6333	67.2362	31
Vmy01g17132_Vaccinium_myrtillus_NK2018_v1	Vmy01g17132	5.301	5.33443	8.35966	7.32372	7.68061
Vmy01g17133_Vaccinium_myrtillus_NK2018_v1	Vmy01g17133	0	0.0256164	0	0.0949413	0.063202
Vmy01g17134_Vaccinium_myrtillus_NK2018_v1	Vmy01g17134	0	0	0.352648	0	0.482442
Vmy01g17135_Vaccinium_myrtillus_NK2018_v1	Vmy01g17135	0	0	0	0	0.604921
Vmy01g17136_Vaccinium_myrtillus_NK2018_v1	Vmy01g17136	11.4196	16.2653	18.9845	20.0916	14.2142
Vmy01g17137_Vaccinium_myrtillus_NK2018_v1	Vmy01g17137	0	0	3.55314	3.77747	0
Vmy01g17138_Vaccinium_myrtillus_NK2018_v1	Vmy01g17138	527.542	504.571	637.512	635.21	843.235
Vmy01g17139_Vaccinium_myrtillus_NK2018_v1	Vmy01g17139	21.1462	2.54084	5.65869	4.80402	6.26897
Vmy01g17140_Vaccinium_myrtillus_NK2018_v1	Vmy01g17140	0.794352	0	0.158115	0.162987	0.107654
Vmy01g17141_Vaccinium_myrtillus_NK2018_v1	Vmy01g17141	11.5821	4.22977	4.60477	3.12465	5.30893
Vmy01g17142_Vaccinium_myrtillus_NK2018_v1	Vmy01g17142	3.42541	0.168809	0.58189	0.227618	0.943577
Vmy01g17143_Vaccinium_myrtillus_NK2018_v1	Vmy01g17143	4.8892	1.24765	2.01389	2.4891	2.34881
Vmy01g17144_Vaccinium_myrtillus_NK2018_v1	Vmy01g17144	0	0	0	0	0
Vmy01g17145_Vaccinium_myrtillus_NK2018_v1	Vmy01g17145	0	0	0	0	0
Vmy01g17146_Vaccinium_myrtillus_NK2018_v1	Vmy01g17146	21.4202	21.5291	23.1216	23.6466	23.9171
Vmy01g17147_Vaccinium_myrtillus_NK2018_v1	Vmy01g17147	0	0.450581	0	0	0
Vmy01g17148_Vaccinium_myrtillus_NK2018_v1	Vmy01g17148	1.36793	0.132011	35.1044	47.5021	2.43444
Vmy01g17149_Vaccinium_myrtillus_NK2018_v1	Vmy01g17149	0.198118	0	2.74284	1.45446	5.78754
Vmy01g17150_Vaccinium_myrtillus_NK2018_v1	Vmy01g17150	69.2518	94.5494	92.8652	89.9276	87.0485
Vmy01g17151_Vaccinium_myrtillus_NK2018_v1	Vmy01g17151	142.906	920.25	298.698	250.499	224.341
Vmy01g17152_Vaccinium_myrtillus_NK2018_v1	Vmy01g17152	20.7986	54.2615	32.4208	38.1673	17.7059
Vmy01g17153_Vaccinium_myrtillus_NK2018_v1	Vmy01g17153	1.548	3.83788	1.56445	2.25568	1.33925
Vmy01g17154_Vaccinium_myrtillus_NK2018_v1	Vmy01g17154	0	1.61391	0.197196	0.470361	0.090562
Vmy01g17155_Vaccinium_myrtillus_NK2018_v1	Vmy01g17155	1.99993	132.701	6.99739	1.59957	4.89841
Vmy01g17156_Vaccinium_myrtillus_NK2018_v1	Vmy01g17156	7.4761	0.916525	4.20629	2.1656	6.0423
Vmy01g17157_Vaccinium_myrtillus_NK2018_v1	Vmy01g17157	10.9186	0.815786	2.26102	1.86551	1.18702
Vmy01g17158_Vaccinium_myrtillus_NK2018_v1	Vmy01g17158	8.8448	10.9223	15.4676	17.669	16.5043
Vmy01g17159_Vaccinium_myrtillus_NK2018_v1	Vmy01g17159	0	2.90928	0	0	0.112854
Vmy01g17160_Vaccinium_myrtillus_NK2018_v1	Vmy01g17160	14.9916	14.5271	10.1917	10.1039	9.61703
Vmy01g17161_Vaccinium_myrtillus_NK2018_v1	Vmy01g17161	2.5069	49.1863	17.8847	14.3094	9.44981
Vmy01g17162_Vaccinium_myrtillus_NK2018_v1	Vmy01g17162	9.06687	10.2312	5.98358	5.84628	4.80012
Vmy01g17163_Vaccinium_myrtillus_NK2018_v1	Vmy01g17163	7.62272	3.23551	3.21181	3.97057	4.06818
Vmy01g17164_Vaccinium_myrtillus_NK2018_v1	Vmy01g17164	265.004	11.5445	45.9013	43.3989	65.5473
Vmy01g17165_Vaccinium_myrtillus_NK2018_v1	Vmy01g17165	0	0	0	0	0
Vmy01g17166_Vaccinium_myrtillus_NK2018_v1	Vmy01g17166	0.226914	0	0	0	0
Vmy01g17167_Vaccinium_myrtillus_NK2018_v1	Vmy01g17167	26.5722	13.0945	29.932	27.6157	25.4558
Vmy01g17168_Vaccinium_myrtillus_NK2018_v1	Vmy01g17168	30.4184	13.0326	31.3605	35.9861	28.6431
Vmy01g17169_Vaccinium_myrtillus_NK2018_v1	Vmy01g17169	0.131566	0.594514	0	0	0
Vmy01g17170_Vaccinium_myrtillus_NK2018_v1	Vmy01g17170	0	7.95439	0.629545	0.673512	0
Vmy01g17171_Vaccinium_myrtillus_NK2018_v1	Vmy01g17171	2.03373	0	0.172935	0.0574615	0.182195
Vmy01g17172_Vaccinium_myrtillus_NK2018_v1	Vmy01g17172	13.8131	5.75459	14.2866	12.7895	10.8209
Vmy01g17173_Vaccinium_myrtillus_NK2018_v1	Vmy01g17173	0	0	0	0	0
Vmy01g17174_Vaccinium_myrtillus_NK2018_v1	Vmy01g17174	0	0	0	0	0
Vmy01g17175_Vaccinium_myrtillus_NK2018_v1	Vmy01g17175	0	0	1.05197	2.28285	0.713409
Vmy01g17176_Vaccinium_myrtillus_NK2018_v1	Vmy01g17176	4.24822	1.67465	1.24481	1.38385	3.21377
Vmy01g17177_Vaccinium_myrtillus_NK2018_v1	Vmy01g17177	1.3093	0	0.0834465	0	0.298793
Vmy01g17178_Vaccinium_myrtillus_NK2018_v1	Vmy01g17178	0	0	0	0	0.595825
Vmy01g17179_Vaccinium_myrtillus_NK2018_v1	Vmy01g17179	0	0	0	0	0
Vmy01g17180_Vaccinium_myrtillus_NK2018_v1	Vmy01g17180	0	0	0	0	0
Vmy01g17181_Vaccinium_myrtillus_NK2018_v1	Vmy01g17181	0	0	0	0	0
Vmy01g17182_Vaccinium_myrtillus_NK2018_v1	Vmy01g17182	0	0	0	0	0
Vmy01g17183_Vaccinium_myrtillus_NK2018_v1	Vmy01g17183	14.8768	5.49265	2.31147	1.19994	1.84001
Vmy01g17184_Vaccinium_myrtillus_NK2018_v1	Vmy01g17184	9.28062	4.58853	6.44724	6.68269	7.30574
Vmy01g17185_Vaccinium_myrtillus_NK2018_v1	Vmy01g17185	0	0	0	0	0
Vmy01g17186_Vaccinium_myrtillus_NK2018_v1	Vmy01g17186	7.44152	6.42736	5.16427	0	11.3944
Vmy01g17187_Vaccinium_myrtillus_NK2018_v1	Vmy01g17187	0	0	0	0	0
Vmy01g17188_Vaccinium_myrtillus_NK2018_v1	Vmy01g17188	0.0293605	95.0649	3.38752	0.900843	0.231617
Vmy01g17189_Vaccinium_myrtillus_NK2018_v1	Vmy01g17189	0	0	0	0	0
Vmy01g17190_Vaccinium_myrtillus_NK2018_v1	Vmy01g17190	0	0	0	0	0
Vmy01g17191_Vaccinium_myrtillus_NK2018_v1	Vmy01g17191	0	0	0	0	0
Vmy01g17192_Vaccinium_myrtillus_NK2018_v1	Vmy01g17192	0	0.113304	0	0	0
Vmy01g17193_Vaccinium_myrtillus_NK2018_v1	Vmy01g17193	11.9743	14.3882	13.9962	13.7786	14.746
Vmy01g17194_Vaccinium_myrtillus_NK2018_v1	Vmy01g17194	0	0	0	0.0742408	0
Vmy01g17195_Vaccinium_myrtillus_NK2018_v1	Vmy01g17195	0	0	0.632323	1.04229	0.0549919
Vmy01g17196_Vaccinium_myrtillus_NK2018_v1	Vmy01g17196	19.4859	10.5651	13.8728	9.59521	12.9597
Vmy01g17197_Vaccinium_myrtillus_NK2018_v1	Vmy01g17197	26.7914	21.2025	41.3311	35.4863	31.6629
Vmy01g17198_Vaccinium_myrtillus_NK2018_v1	Vmy01g17198	19.1846	17.6895	12.8805	11.3472	12.4481
Vmy01g17199_Vaccinium_myrtillus_NK2018_v1	Vmy01g17199	0	0	0	0	0
Vmy01g17200_Vaccinium_myrtillus_NK2018_v1	Vmy01g17200	2.57997	2.43177	1.56461	2.24198	2.8658
Vmy01g17201_Vaccinium_myrtillus_NK2018_v1	Vmy01g17201	0	0	0	0	0
Vmy01g17202_Vaccinium_myrtillus_NK2018_v1	Vmy01g17202	6.1135	2.59648	7.43112	4.99509	7.54878
Vmy01g17203_Vaccinium_myrtillus_NK2018_v1	Vmy01g17203	57.0019	0	0.42064	0	1.73309
Vmy01g17204_Vaccinium_myrtillus_NK2018_v1	Vmy01g17204	0	0	0	0	0
Vmy01g17205_Vaccinium_myrtillus_NK2018_v1	Vmy01g17205	10.3128	24.0212	12.3623	21.4832	25.9173
Vmy01g17206_Vaccinium_myrtillus_NK2018_v1	Vmy01g17206	0	0.377087	0	0	0
Vmy01g17207_Vaccinium_myrtillus_NK2018_v1	Vmy01g17207	0	0	0	0	0
Vmy01g17208_Vaccinium_myrtillus_NK2018_v1	Vmy01g17208	0	0	0	0	0
Vmy01g17209_Vaccinium_myrtillus_NK2018_v1	Vmy01g17209	0	0	0	0	0
Vmy01g17210_Vaccinium_myrtillus_NK2018_v1	Vmy01g17210	0	0	0	0	0
Vmy01g17211_Vaccinium_myrtillus_NK2018_v1	Vmy01g17211	7.87912	9.20891	7.38466	9.67377	9.7948
Vmy01g17212_Vaccinium_myrtillus_NK2018_v1	Vmy01g17212	0.695403	2.22692	5.15674	2.85265	2.42943
Vmy01g17213_Vaccinium_myrtillus_NK2018_v1	Vmy01g17213	14.747	38.9889	7.61747	5.38113	5.12606
Vmy01g17214_Vaccinium_myrtillus_NK2018_v1	Vmy01g17214	1.26379	0	4.1222	2.95729	4.26062
Vmy01g17215_Vaccinium_myrtillus_NK2018_v1	Vmy01g17215	12.1425	15.4956	40.0431	26.1319	29.6106
Vmy01g17216_Vaccinium_myrtillus_NK2018_v1	Vmy01g17216	2.18978	5.05239	2.61936	2.48899	3.44843
Vmy01g17217_Vaccinium_myrtillus_NK2018_v1	Vmy01g17217	0	0	0.945526	0.197027	0.249702
Vmy01g17218_Vaccinium_myrtillus_NK2018_v1	Vmy01g17218	6.59105	6.66144	3.92647	5.45957	7.00555
Vmy01g17219_Vaccinium_myrtillus_NK2018_v1	Vmy01g17219	3.44294	3.32257	1.98567	3.1128	3.52853
Vmy01g17220_Vaccinium_myrtillus_NK2018_v1	Vmy01g17220	0	0	0	0	0
Vmy01g17221_Vaccinium_myrtillus_NK2018_v1	Vmy01g17221	2.39333	9.53085	1.63963	4.13639	4.0579
Vmy01g17222_Vaccinium_myrtillus_NK2018_v1	Vmy01g17222	1.79263	2.51705	1.05729	0.73079	1.57275
Vmy01g17223_Vaccinium_myrtillus_NK2018_v1	Vmy01g17223	0.261775	0.147449	0.132357	0.134551	0.628488
Vmy01g17224_Vaccinium_myrtillus_NK2018_v1	Vmy01g17224	0.394159	0.920296	0	0	0
Vmy01g17225_Vaccinium_myrtillus_NK2018_v1	Vmy01g17225	0.524547	1.26391	0.453325	0.709781	0.51866
Vmy01g17226_Vaccinium_myrtillus_NK2018_v1	Vmy01g17226	1.05026	0	0	0	0
Vmy01g17227_Vaccinium_myrtillus_NK2018_v1	Vmy01g17227	2.74107	1.47859	1.52412	1.74679	1.43812
Vmy01g17228_Vaccinium_myrtillus_NK2018_v1	Vmy01g17228	22.6786	147.271	30.6514	33.4867	22.7088
Vmy01g17229_Vaccinium_myrtillus_NK2018_v1	Vmy01g17229	0.451569	45.8461	1.87505	3.29459	0.395062
Vmy01g17230_Vaccinium_myrtillus_NK2018_v1	Vmy01g17230	0.192513	0.921506	0.194735	0.11772	0.200583
Vmy01g17231_Vaccinium_myrtillus_NK2018_v1	Vmy01g17231	9.56984	3.81478	6.15386	5.28695	7.22823
Vmy01g17232_Vaccinium_myrtillus_NK2018_v1	Vmy01g17232	1.58743	0.924763	0.946084	0.577726	1.20296
Vmy01g17233_Vaccinium_myrtillus_NK2018_v1	Vmy01g17233	0.265637	2.76586	1.26537	0.791796	0.175517
Vmy01g17234_Vaccinium_myrtillus_NK2018_v1	Vmy01g17234	10.341	2.26329	5.86157	6.49674	7.69791
Vmy01g17235_Vaccinium_myrtillus_NK2018_v1	Vmy01g17235	11.5404	16.8669	10.0061	15.0249	9.36946
Vmy01g17236_Vaccinium_myrtillus_NK2018_v1	Vmy01g17236	378.188	1.81568	35.9536	12.9136	50.2009
Vmy01g17237_Vaccinium_myrtillus_NK2018_v1	Vmy01g17237	0.0354223	0.508983	0.0723508	0	0.0483588
Vmy01g17238_Vaccinium_myrtillus_NK2018_v1	Vmy01g17238	3.9058	2.13527	2.79189	2.46658	1.86517
Vmy01g17239_Vaccinium_myrtillus_NK2018_v1	Vmy01g17239	0.0501868	0.450137	25.7929	17.8608	1.24432
Vmy01g17240_Vaccinium_myrtillus_NK2018_v1	Vmy01g17240	41.6065	26.8374	42.7565	47.2073	42.2935
Vmy01g17241_Vaccinium_myrtillus_NK2018_v1	Vmy01g17241	355.392	26.5471	67.8988	77.6573	91.7257
Vmy01g17242_Vaccinium_myrtillus_NK2018_v1	Vmy01g17242	15.6918	16.5959	18.3553	19.6937	16.7826
Vmy01g17243_Vaccinium_myrtillus_NK2018_v1	Vmy01g17243	7.45101	7.81588	7.72683	9.85789	8.88539
Vmy01g17244_Vaccinium_myrtillus_NK2018_v1	Vmy01g17244	6.66833	7.56366	6.25321	7.21789	5.78807
Vmy01g17245_Vaccinium_myrtillus_NK2018_v1	Vmy01g17245	67.3749	20.8128	13.1238	13.4952	1.4949
Vmy01g17246_Vaccinium_myrtillus_NK2018_v1	Vmy01g17246	0.815027	1.79328	0.781762	0.531854	0.680172
Vmy01g17247_Vaccinium_myrtillus_NK2018_v1	Vmy01g17247	0	0	0	0	0
Vmy01g17248_Vaccinium_myrtillus_NK2018_v1	Vmy01g17248	5.1766	6.25281	3.97103	4.34806	4.74468
Vmy01g17249_Vaccinium_myrtillus_NK2018_v1	Vmy01g17249	68.6986	4.85993	8.74948	7.34859	19.2768
Vmy01g17250_Vaccinium_myrtillus_NK2018_v1	Vmy01g17250	6.20631	1.26088	0.279384	0.211306	0.20827
Vmy01g17251_Vaccinium_myrtillus_NK2018_v1	Vmy01g17251	0	0.453491	0.0332225	0.0349104	0.0222106
Vmy01g17252_Vaccinium_myrtillus_NK2018_v1	Vmy01g17252	13.3803	21.956	11.2515	11.4489	13.947
Vmy01g17253_Vaccinium_myrtillus_NK2018_v1	Vmy01g17253	68.0212	7.73425	16.1554	9.07851	18.9726
Vmy01g17254_Vaccinium_myrtillus_NK2018_v1	Vmy01g17254	1.26684	0.828401	1.34544	2.00881	1.04381
Vmy01g17255_Vaccinium_myrtillus_NK2018_v1	Vmy01g17255	0	0	0	0	0.968069
Vmy01g17256_Vaccinium_myrtillus_NK2018_v1	Vmy01g17256	0.147464	0.287601	0.154029	0.156495	0.350078
Vmy01g17257_Vaccinium_myrtillus_NK2018_v1	Vmy01g17257	0	0	9.54882	8.96324	1.36725
Vmy01g17258_Vaccinium_myrtillus_NK2018_v1	Vmy01g17258	15.4244	5.23114	8.78141	7.19358	11.4874
Vmy01g17259_Vaccinium_myrtillus_NK2018_v1	Vmy01g17259	17.5664	0.316265	4.92505	3.88043	5.64141
Vmy01g17260_Vaccinium_myrtillus_NK2018_v1	Vmy01g17260	11.8081	1.71185	4.80441	4.05621	5.07739
Vmy01g17261_Vaccinium_myrtillus_NK2018_v1	Vmy01g17261	25.4904	0.30937	7.71017	2.87182	8.31735
Vmy01g17262_Vaccinium_myrtillus_NK2018_v1	Vmy01g17262	5.91206	6.2649	4.75296	3.80911	5.34495
Vmy01g17263_Vaccinium_myrtillus_NK2018_v1	Vmy01g17263	9.9821	0.293927	2.11697	1.10835	3.08386
Vmy01g17264_Vaccinium_myrtillus_NK2018_v1	Vmy01g17264	44.684	30.3846	51.6774	50.7096	48.6568
Vmy01g17265_Vaccinium_myrtillus_NK2018_v1	Vmy01g17265	2.77442	4.72957	3.93664	4.19925	3.83332
Vmy01g17266_Vaccinium_myrtillus_NK2018_v1	Vmy01g17266	2.42347	8.45195	3.87658	2.28531	4.1907
Vmy01g17267_Vaccinium_myrtillus_NK2018_v1	Vmy01g17267	23.6451	36.5494	40.2726	37.6595	46.8199
Vmy01g17268_Vaccinium_myrtillus_NK2018_v1	Vmy01g17268	18.6897	66.3527	35.365	32.6934	37.3844
Vmy01g17269_Vaccinium_myrtillus_NK2018_v1	Vmy01g17269	0.330337	6.16327	0.286215	0.436279	0.160316
Vmy01g17270_Vaccinium_myrtillus_NK2018_v1	Vmy01g17270	47.7085	53.4079	56.9185	60.8342	45.8134
Vmy01g17271_Vaccinium_myrtillus_NK2018_v1	Vmy01g17271	4.22659	0.817947	0.990792	0.960515	2.00222
Vmy01g17272_Vaccinium_myrtillus_NK2018_v1	Vmy01g17272	9.78747	0.841181	1.38508	1.91177	1.34193
Vmy01g17273_Vaccinium_myrtillus_NK2018_v1	Vmy01g17273	0	0	0.054358	0.167665	0
Vmy01g17274_Vaccinium_myrtillus_NK2018_v1	Vmy01g17274	2.48068	0.53446	0.786181	0.123264	0.539359
Vmy01g17275_Vaccinium_myrtillus_NK2018_v1	Vmy01g17275	0	0	0	0.31557	0
Vmy01g17276_Vaccinium_myrtillus_NK2018_v1	Vmy01g17276	0	0	0	0	0.0434378
Vmy01g17277_Vaccinium_myrtillus_NK2018_v1	Vmy01g17277	0.0580749	0.938454	0	0	0
Vmy01g17278_Vaccinium_myrtillus_NK2018_v1	Vmy01g17278	0	0	0	0	0
Vmy01g17279_Vaccinium_myrtillus_NK2018_v1	Vmy01g17279	38.7962	7.72285	36.7761	29.968	58.8792
Vmy01g17280_Vaccinium_myrtillus_NK2018_v1	Vmy01g17280	8.5349	0.485465	0.544295	0.42273	0.571607
Vmy01g17281_Vaccinium_myrtillus_NK2018_v1	Vmy01g17281	6.8201	6.32809	6.4757	6.80643	7.65239
Vmy01g17282_Vaccinium_myrtillus_NK2018_v1	Vmy01g17282	0	0	11.959	4.37912	0.397162
Vmy01g17283_Vaccinium_myrtillus_NK2018_v1	Vmy01g17283	0	0	0	0	0
Vmy01g17284_Vaccinium_myrtillus_NK2018_v1	Vmy01g17284	0	0	0.244363	0.513144	0
Vmy01g17285_Vaccinium_myrtillus_NK2018_v1	Vmy01g17285	0	0	0.672105	0.357147	0
Vmy01g17286_Vaccinium_myrtillus_NK2018_v1	Vmy01g17286	0	0	0.30266	0.228321	0.0295937
Vmy01g17287_Vaccinium_myrtillus_NK2018_v1	Vmy01g17287	0	0	0	1.25982	0
Vmy01g17288_Vaccinium_myrtillus_NK2018_v1	Vmy01g17288	17.8208	3.21217	5.81054	5.48694	8.36066
Vmy01g17289_Vaccinium_myrtillus_NK2018_v1	Vmy01g17289	0	0	0.124843	0	0
Vmy01g17290_Vaccinium_myrtillus_NK2018_v1	Vmy01g17290	4.71364	4.4603	2.5702	2.53202	2.81293
Vmy01g17291_Vaccinium_myrtillus_NK2018_v1	Vmy01g17291	1.85582	1.43695	1.87103	1.99565	5.02077
Vmy01g17292_Vaccinium_myrtillus_NK2018_v1	Vmy01g17292	15.7445	36.1925	41.6833	30.8907	49.4843
Vmy01g17293_Vaccinium_myrtillus_NK2018_v1	Vmy01g17293	0	0	0	0.0610979	0
Vmy01g17294_Vaccinium_myrtillus_NK2018_v1	Vmy01g17294	18.0334	47.645	42.1952	38.5621	58.3302
Vmy01g17295_Vaccinium_myrtillus_NK2018_v1	Vmy01g17295	9.93281	40.3174	7.1731	9.29216	4.8923
Vmy01g17296_Vaccinium_myrtillus_NK2018_v1	Vmy01g17296	1.37461	0.199774	0.0714084	0.0731791	0.0937697
Vmy01g17297_Vaccinium_myrtillus_NK2018_v1	Vmy01g17297	35.9188	9.22928	16.7263	21.6757	16.3832
Vmy01g17298_Vaccinium_myrtillus_NK2018_v1	Vmy01g17298	368.544	6.70586	35.8636	14.0619	51.3785
Vmy01g17299_Vaccinium_myrtillus_NK2018_v1	Vmy01g17299	3.24002	1.64972	1.87485	1.83369	2.77834
Vmy01g17300_Vaccinium_myrtillus_NK2018_v1	Vmy01g17300	26.6494	31.6022	36.0171	43.4887	36.9659
Vmy01g17301_Vaccinium_myrtillus_NK2018_v1	Vmy01g17301	0.295818	0	0	0	0
Vmy01g17302_Vaccinium_myrtillus_NK2018_v1	Vmy01g17302	3.26795	4.69223	18.9394	17.9943	27.0602
Vmy01g17303_Vaccinium_myrtillus_NK2018_v1	Vmy01g17303	4.57278	3.57741	6.80155	7.35192	4.28084
Vmy01g17304_Vaccinium_myrtillus_NK2018_v1	Vmy01g17304	0	0.0500788	0	0	0
Vmy01g17305_Vaccinium_myrtillus_NK2018_v1	Vmy01g17305	4.01456	22.7518	11.1614	10.6697	13.8055
Vmy01g17306_Vaccinium_myrtillus_NK2018_v1	Vmy01g17306	1.24249	0	2.82267	2.52246	1.10063
Vmy01g17307_Vaccinium_myrtillus_NK2018_v1	Vmy01g17307	7.94025	2.58974	5.66333	6.936	13.7121
[truncated: 34,406 more rows]
